# Supplementary material for: Widespread Distribution and Functional Specificity of the Copper Importer CcoA: Distinct Cu Uptake Routes for Bacterial Cytochrome c Oxidases
Source: mBio. 2018 Feb 27;9(1):e00065-18. doi: 10.1128/mBio.00065-18 (PMC5829832; doi:10.1128/mBio.00065-18)
Supplement: TABLE S1 [file mbo001183741st1.xlsx]

## Sheet: Tree
SEED Protein ID	Organism	Alternative Name	Length	Leaf ID	Taxonomy		CcoN?	Cox1?	Amino Acid Sequence
fig|1122135.3.peg.2026	Kiloniella laminariae DSM 19542		401	Kiloniella_laminariae_DSM_19542_1	a-proteobacteria	Kiloniellales	Yes	Yes	MTASIGNRQQKINFSLILLGNAVLGAPMPMLIILGGLAGVMLAPRAELAILPVSLQLLAGMLSAMPLSIFMGKHGRKKGFVLGAVMAGLGGILGLYSLFYTSFSLLCLAHGLLGAALSCFGFFRFAAAEVVAEQWRPTAISFTLGSGLIAAIIGPEIFVFSKDYFDPIPFAGAYGAISLISLVGCLPVLALVIPTSATAKTDFVQEKIAASSILRRQPVYTAIFCAAISFGVMVLLMAPTPLAMTLCGFSETQASDVIRWHVVAMFAPSFFTGSLVSRFGSSRVVFLGLVLLAVSGAIALAGIELEHFYLSLILLGLGWNFGFIGATNMLSENLAPEERSVVQGLNDTLVALVATLASFGSGVLISTFDWAAVVVAAFPMIFLAGLMLYILRKSVVLLK…
fig|1122135.3.peg.2368	Kiloniella laminariae DSM 19542		398	Kiloniella_laminariae_DSM_19542_2	a-proteobacteria	Kiloniellales	Yes	Yes	MTERDPTKANVFFLAICQALGMSCGSMLISMSALVGTTLAEDKSNGTLPLSLQFIGMMVCALPISYLMKHYGRRAGFSLGAVCGVLSGFFSAQAILEGNFLLFCLSSFLFGAFMSTVAYFRFAAADTATEQFKSKAISLVMAGGVIAAFAGPELAKWSKEMEFFGPILFVGSFYAISALCFCTLVIVQFIDIPRLQVHEIQSRGRPILEIARQPVFFVAVLSGIVSYACMNLIMSITPAAMIACAHPFEAAATVIQWHVFGMYVPSFFTGTLIRKYGAVRIQLLGVCFLVIAASINLSGVALEQFWFGLVALGLGWNFLYVGGSTMLTDSYRPEERAKVQAFNELLVFGVVATTAFGSGLIYQKLGWDAVNLLAFIPIILFLLVQLSFRRQLNKIVTA
fig|439493.6.peg.1390	Pelagibacter sp. HTCC7211	Candidatus Pelagibacter sp	344	Pelagibacter_sp._HTCC7211	a-proteobacteria	Pelagibacterales	No	Yes	MALSIVGIAIFAFFAAKIMSIIGRRAGFILASVGSSLASLMASYSIIIESFLLFNLGCFLLGAGVAFSHQYRFAAVETVDKDMAPKAISIILLAGIGSAFIGPNLANISKEIILDHLYAGSYVALAILTLSSTIFLLFYEDNHRPNNLIKKNTRSYFELITQPRFLQALIASSFAYAVMSFLMTATPISMHVMEKISLAKTGLVIQLHIAAMFLPSLITGNLIKKFGHSKIMYLGVLLFLITILTSLFEQNFKNYLIALIFLGFGWNFLFISGTSLLVLSYKEEEKFKAQGFNDLIVYTVQAIASLSAGIFISLTSWKTMNLVCIIFLIIIVISTFRADLKQRI
fig|314261.5.peg.1287	Pelagibacter ubique HTCC1002	Candidatus Pelagibacter ubique HTCC1002	387	Pelagibacter_ubique_HTCC1002	a-proteobacteria	Pelagibacterales	No	Yes	MNKNLWLLILSQIFAFTAAPVTVFLSGIIGSQFSPVKSLATLPMALSIVGIAIFAIFAAKVMSIIGRRAGFMFASVVSSLSSVLAAYAIIIESFILFNFSCFLLGAGVAFSHQYRFAAVETVKKDMAPKAISIILLAGIGSAFIGPNVANITKGFIAEHLYAGSYIALAALTLTSTIFLLFYEDGHKPNHVNKKIKRSYLELISQPRFLQALVASAFAYAVMSFLMTATPISMHVMEKISLTKTGFVIQLHIAAMFLPSLITGNLIKKFGHSKIMYAGVVLFFITILTSLFEQNFINYLIALIFLGFGWNFLFISGTSLLVLSYREDEKFKAQGFNDLIVYSIQAVASLSAGVFLTLTSWKTMNLVCIIFLVIIVLSTLRADFKERK
fig|1111106.3.peg.2219	Ancylobacter sp. FA202		383	Ancylobacter_sp._FA202	a-proteobacteria	Rhizobiales	Yes	Yes	MSASDYFDSETEAARAGRLGCACPEDAPRALRRSLGIGRLAGGFALVVLAQALTLGALPLAGAMLAPRPELGALPLGAFLLGAALASLPASFLLDTFGRRAAFALGASLGIAGGLVAAYAMRLGAFPMLVLGAAWLGAAQGFGMFYRHAAAFGAASGLRAGMVARLLGAGALAGFAGPLLAGAAEAALTPYTFAGTLILAALAQLGALGFAVSLPEARFSHADLTVEARAQPQERSAPLAWRALMLPTLIGALAWAAMTSAMAGAPLSLAGCGVGVPLISGVVAWHVVAMYAPALAGGALARWIGAAPLALLALALCIAAALTVAQASEAVTISLAFLAVGAGWALASLATTLMLHASGAPSRLQLGVHDGLLLAAALAGVLV
fig|287752.3.peg.2224	Aurantimonas manganoxydans SI85-9A1		414	Aurantimonas_manganoxydans_SI85-9A1	a-proteobacteria	Rhizobiales	Yes	Yes	MSAPVAGTPAAGPVLGEKTVRRNAIILAAAQALCGACGPVAISIGGLAGSWLLLADKSLATLPVTGYNLGVALGALPAAALMRAVGRRYGFMSGALVTSAGGLVAATALFQESFWLFAFALMLIGVGGSFVQQYRFAATDGARRSFQSRAISIVLAGGIFAAVIGPQTVRYTADLFLPVEFAGAFIGLVFLGLAGAAILSFLRIPDSPDEGHPADLLPARPLATVVAQPRFLAGLCCGVGSFAMMSFVMTGAPLAMVGCGLSKDISTLGIQWHVLAMFGPSFFTGRLIQRFGKERIVATGLLLLAASAAVSLSGLAVWQFWTGLVLLGLGWNFGFIGATAIVAETYRPSEKNKTQGLHDFVLFSSVSLASFLSGRTFVAAGWETMNMVVFPVVLVCLVV…
fig|438753.4.peg.4725	Azorhizobium caulinodans ORS 571		374	Azorhizobium_caulinodans_ORS_571	a-proteobacteria	Rhizobiales	Yes	Yes	MSRLAQAGSPRAGMLACICDPQFDLPANDNSHGRPNAVPLALGFAFAVLAQTLASGILPIAGAMLAPRPVLATLPFAAMMLGAALASFPASFLGDAFGRRTGFALGASLGIAGGAVLALGLLQRQFAFACLGALWLGMAQGFSFFYRHEAAASAGRPAAATAGVMAGGLLAALVGPTLASFSEALFSPFLLVGSAVLAALAHTASLGVAVRLAPDARPWIDTGAAGPLKAIVAPTLLGMLAWFGMSLVMASAPLALMDCGVAEGAVFGFIALHVAAMYAPAVPLALLGRYLKPQAVAAGGTLLVLLAYPLQHTDATSLVTAALILVGAGWSAATVGCTAWLHQSARPGRLALALHDGALFSAAILGAALAGRFF
fig|709797.3.peg.1734	Bradyrhizobiaceae bacterium SG-6C		402	Bradyrhizobiaceae_bacterium_SG-6C	a-proteobacteria	Rhizobiales	Yes	Yes	MNIHMADTAIDDTVARANVRRLAAAQALTGANAAVIFATGSIVGAQLAPSISLATLPLSIYVLGLASGTLPTGLISQAFGRRVAFIAGTGCGALCGLLAAFAILKASFVLFCCASFLGGLYGAVSQSYRFAATDSASAAYRPKAISWVMAGGVFAGFLGPQLVQWTMDFWPPYLFAVSFLVQAAVALVAMAVLAGVHAPKPPPADLAAGRPLAEIVKQPRFIAAALCGAISYTMMNLLMTSAPLAMKFCGLSLSDSNFGIQWHIVAMFGPSFFTGSLIARFGAAKVAAVGLILEAAAAVIGLSGITAMHFWAGLFVVGVGWNFSFVGASALIVEMHRPQEAKKVQAFNDFIVFGLVAIGSFSSGQLLASYGWSTVNAVVFPSVALALAGLMLAALAKRR…
fig|398525.3.peg.2029	Bradyrhizobium elkanii USDA 76		414	Bradyrhizobium_elkanii_USDA_76	a-proteobacteria	Rhizobiales	Yes	Yes	MIDVTAADEASDDARARSNVWRLAAAQALTGANSAVIFATGSIVGATLAPDVSLATVPLSMYVLGLAAGTLPTGAISRAYGRRVAFIIGTFCGTLTGALGAWAILHSSFWLFCGATFLGGLYGAVAQSYRFAAADGASVAFRPKAVSWVMAGGVFAGVLGPQLVQWTMDIWPPYLFAFSFVMQALVALVAMAVLSGVDAPKPAAADLHGGRPLLEIAKQPRFIAAALCGVIAYPMMNLVMTSAPLAMKMCGLSVSDSNFGIQWHIVAMYGPSFFTGSLIARFGAPRIVALGLALEALAAMIGLSGISVPHFWATLFVLGIGWNFAFVGASALVLETHRPQERNKVQAFNDFLVFGMMAIGSFSSGQLLAHYGWNAVNMVVFPPVLLGLAVLSMASFAKR…
fig|224911.5.peg.1044	Bradyrhizobium japonicum USDA 110	Bradyrhizobium diazoefficiens USDA 110	415	Bradyrhizobium_japonicum_USDA_110	a-proteobacteria	Rhizobiales	Yes	Yes	MLDVTSANQIAADARVRANVVRLAAAQALTGANSAVIFATGAIVGATLAPDMSFATVPISMYVVGLAAGTLPTGAISRRFGRRAAFVIGTGLGALTGLLGSFAILHGSFALFCIATFLGGLYGSVAQSYRFAAADGASVAYRPKAVSWVMAGGVFAGVLGPQLVQWTMDVWQPYLFAFSFLVQAAVALVAMGIVAGVDMPKPAPADLHGGRPLLTIVTQPRFIAAALCGVISYPMMNLVMTSAPLAMKLCGLSVSDSNFGIQWHIVAMYGPSFFTGALIARFGAPKIVAAGLLLEAGAATIGLSGLTAMHFWATLIVLGVGWNFSFIGASALVLETHRPQERNKVQAFNDFLVFGMMAIGSFSSGQLLANYGWSAVNMVVFPPVVLGLAVLSLVSWARR…
fig|1245469.3.peg.635	Bradyrhizobium oligotrophicum S58		428	Bradyrhizobium_oligotrophicum_S58	a-proteobacteria	Rhizobiales	Yes	Yes	MPPPPRTSGSAIAHPDIAMIDVTVSEDTTDDARARRNVARLAAAQALTGANSAVIFATGAIVGVTIAPSIGLATVPISMYVVGLAAGTLPTGAISRRYGRRAAFLIGTGCGAITGVLGCIAILRGSFALFCLATFLGGLYGAVAQSYRFAAADGASAAFRPKAVSWVMAGGIFAGLLGPQLVQWTMDVWQPYLFAFSYLVQAAVALIAMGIVAGVDLPKPAAADLHGGRPLSEIVRQPRFIAAALCGTIAYPVMNLVMTSAPLAMQMCGLTVSDSNFGLQWHIVAMYGPSFFTGSLIARFGAPAIVALGLGLEAVAAVIGLSGLTAMHFWATLVMLGIGWNFGFVGASALVLETHTSAERNKVQAFNDFLIFGLMALGSFSSGQLLAHFGWSAVNLVVF…
fig|288000.8.peg.887	Bradyrhizobium sp. BTAi1		409	Bradyrhizobium_sp._BTAi1	a-proteobacteria	Rhizobiales	Yes	Yes	MIDLTVTEDTSDDARAARNVARLAVAQALTGANSAVIFATGAIVGATIAPSISLATVPISMYVVGLAAGTLPTGAISRRFGRCVAFLIGTGCGFLTGVLGCLAVLRGSFALFCLATFLGGLYGAVAQSYRFAAADGASAAFRPKAVSWVMAGGIFAGLLGPQLVQWTMDVWAPYLFAFSYLVQAAIALIAMGIVAGVDLPRPEAADLHGGRPLFEIVRQPRFLAAALCGTIAYPVMNLVMTSAPLAMQMCGLTVSDSNFGLQWHIVAMYGPSFFTGSLIARFGAQTIVALGLGLEAVAAMIGLSGLTAMHFWSTLVMLGVGWNFGFVGASALVLETHTSAERNKVQAFNDFLIFGLMALGSFSSGQLLAHFGWSAVNMVVFPPVLLGLCVLALVWSSKR…
fig|114615.3.peg.6559	Bradyrhizobium sp. ORS278		404	Bradyrhizobium_sp._ORS278	a-proteobacteria	Rhizobiales	Yes	Yes	MIDLTVSDDTTDDARARRNVARLATAQALTGANSAVIFATGAIVGVTIAPNIGLATVPISMYVVGLAAGTLPTGAISRRYGRRAAFLIGTFCGAVTGVLGCFAILRGSFALFCLATFLGGLYGAVAQSYRFAAADGASAEFRPKAVSWVMAGGIFAGLLGPQLVQWTMDVWQPYLFAFSYLVQAAVALIAMGIVAGVDLPKPVAADLHGGRPLFEIVRQPRFIAAALCGTIAYPVMNLVMTSAPLAMQMCGLTVSDSNFGLQWHIVAMYGPSFFTGALIARFGAPVIVALGLALEAVAAIIGLSGLTAMHFWATLFALGVGWNFGFVGASALVLETHTSAERNKVQAFNDFLIFGLMALGSFSSGQLLAHFGWSAVNMVVFPPVLLGLCVLALVWSSKR…
fig|335659.3.peg.6817	Bradyrhizobium sp. S23321		415	Bradyrhizobium_sp._S23321	a-proteobacteria	Rhizobiales	Yes	Yes	MLDVTSANEIDADARVRANVVRLAAAQALTGANSAVIFATGAIVGATLAPDMSFATVPISMYVVGLAAGTLPTGAISRRFGRRAAFVIGTGLGTLTGLLGSFAILHGSFALFCVATFLGGLYGAVAQSYRFAAADGASAAYRPKAVSWVMAGGVFAGVLGPQLVQWTMDVWQPYLFAFSFLVQAAVALIAMGIVAGVDMPKPAPADLHGGRPLLTIVTQPRFIAAALCGIVSYPMMNLVMTSAPLAMKLCGLSVSDSNFGIQWHIVAMYGPSFFTGALIARFGAPSIVAAGLLLEAGAATIGLSGITAMHFWATLIVLGVGWNFSFIGASALVLETHRPQERNKVQAFNDFLVFGMMAIGSFSSGQLLANYGWSAVNMVVFPPVVLGLVVLSLVSYARR…
fig|319003.3.peg.4575	Bradyrhizobium sp. WSM1253		415	Bradyrhizobium_sp._WSM1253	a-proteobacteria	Rhizobiales	Yes	Yes	MLDVTAANEIAADARVRANVVRLAAAQALTGANSAVIFATGAIVGATLAPDVSFATVPISMYVLGLAAGTLPTGAISRRFGRRVAFIVGTGVGALTGLLGCFAILHASFPLFCLATFLGGLYGAVAQSYRFAAADGASAAYRPKAVSWVMAGGVFAGVLGPQLVQWTMDVWQPYLFAFSFLVQAAVALVAMGIVAGVDMPKPAAADLHGGRPLLEIVTQPRFIAAALCGVISYPMMNLVMTSAPLAMKLCGLSVSDSNFGIQWHIVAMYGPSFFTGALIARFGARKVVAAGLLLEAGAASIGLSGITAMHFWATLIVLGIGWNFSFIGASALVLETHRPQERNKVQAFNDFLVFGMMAIGSFSSGQLLASYGWSAVNMVVFPPVLLGLAVLSLASWTRR…
fig|319017.3.peg.7197	Bradyrhizobium sp. WSM471		415	Bradyrhizobium_sp._WSM471	a-proteobacteria	Rhizobiales	Yes	Yes	MLDVTAANEIAADARVRANVVRLAAAQALTGANSAVIFATGAIVGATLAPDVSFATVPISMYVLGLAAGTLPTGAISRRFGRRVAFIVGTGLGALTGLLGSFAILHASFPLFCLATFLGGLYGAVAQSYRFAAADGASAAYRPKAVSWVMAGGVFAGVLGPQLVQWTMDVWQPYLFAFSFLVQAAVALIAMGIVAGVDMPKPAPADLHGGRPLLEIVTQPRFIAAALCGVISYPMMNLVMTSAPLAMKLCGLSVSDSNFGIQWHIVAMYGPSFFTGALIARFGARKVVAAGLLLEAGAAGIGLSGITAMHFWATLIVLGVGWNFSFIGASALVLETHRPQERNKVQAFNDFLVFGMMAIGSFSSGQLLASYGWSAVNMVVFPPVVLGLAVLSLASFARR…
fig|1144344.3.peg.4808	Bradyrhizobium sp. YR681		415	Bradyrhizobium_sp._YR681	a-proteobacteria	Rhizobiales	Yes	Yes	MLDVTSVDQIDADARVRANVVRLAAAQALTGANSAVIFATGAIVGATLAPDMSFATVPISMYVVGLAAGTLPTGAISRRFGRRAAFIVGTGLGTLTGVLGSFAILHASFALFCVATFLGGLYGAVAQSYRFAAADGASAAYRPKAVSWVMAGGVFAGVLGPQLVQWTMDVWSPYLFAFSFLVQAAVALVAMGIVAGVDMPKPAPADLHGGRPLLTIVSQPRFIAAALCGVISYPMMNLVMTSAPLAMKLCGLSLSDSNFGIQWHIVAMYGPSFFTGALIARFGAPRIVAAGLLLEAGAATIGLSGITAMHFWATLVVLGIGWNFSFIGASALVLETHRPQERNKVQAFNDFLVFGMMAIGSFSSGQLLANYGWSAVNMVVFPPVVLGLAVLSLVSWARR…
fig|266779.9.peg.1762	Chelativorans sp. BNC1		405	Chelativorans_sp._BNC1	a-proteobacteria	Rhizobiales	Yes	Yes	MTAEALYREAKRTALILAAAQAVVGASAPIAISMGSLAGSYLLGSDKSLATAPLTGFNIGVALATLPAAMLAGTFGRRNSFISGTGVTAIGGVIAVVALFQANFWLFALGLLLVGGGNAFLQQYRFAAADNAPADFKPRAISWVLGGGVISAILGPQVAIHTRELFAPVMFAGAFASIVGLAVVGGLILSLLRLRKDEVSVAAWREEDSARPLGEILSRPRFITALFCGVSSFALMSFVMTGAPLAMVGCGFSPDEATLGISWHVLAMFAPSFFTGNLIARFGKEPIVAAGLILLIGCGLVALSGIALWQFWLALVLLGVGWNFGFIGATAMVAECYRPSEKNKVEGVHDFLLFSTVAFASFMSGRVYHGFGWEMLNWVIFPVAGLCLVILSVLALQRR…
fig|1211115.3.peg.1154	Chelatococcus sp. GW1		400	Chelatococcus_sp._GW1	a-proteobacteria	Rhizobiales	Yes	Yes	MVEIDDRLARRNAIILAGAQAFGAASPPIVVSLGGIIGVWLAPDKALATLPVSLFNLGVAAGTIPAAMLMRHLGRRSGYVVGAVLGALAGLVAAGGIYVGAFLIFCLGTFLAGNYSSFVQSYRFAATDGASFAFRPRAISFVMVGGLMAAVIGPQVAIHTRDLVPEAPFVGSFLGQGALALIALPILFMLRPVPMPAAAHGGGRPLWQIVRAPRFIVAVSAGTVTYALMSFVMTAAPVAMVGCGHTVGEATLGIQWHVLAMFGPSFVTGRLINRIGHSATTALGLLLIAAAAGVALSGLAVAHFWLALVLLGVGWNLGFIGATAMVTECYRPEERAKVQAANDFLMFGTVAVASFSSGKLLDVAGWETVNWIVFPLVTLVLVMIGAQELVTRLRTRQVSA
fig|411684.3.peg.3261	Hoeflea phototrophica DFL-43		413	Hoeflea_phototrophica_DFL-43	a-proteobacteria	Rhizobiales	Yes	Yes	MAFLDRVGLAGANEAENLARRNALLLSASQAFGGAAAPIAISMGGLAGFYLLGADKSLATAPVTGFNLGVAVGALPAAWLMRQVGRRHGFLSGMVMTALGGIVSAIALFRHDFWLFAIGMALIGLGGSFVQQYRFAAADGSPTNFKAQAISWVLAGGVFAAIIGPQTVIFTRELFAPVMFAGSFVALVPLALITMGILWFLKIPEDTKPGDADHDDTPARPLLEIISQTRFITAMICGVGSYALMTFMMTGAPLAMVGCGFSPELATLGIQWHVMAMFLPSFFTGKLIARFGRDTITATGLVILLGCAVVAHMGIELWHFWSALVLLGVGWNFGFIGATTMVTMTYRASEKNKVQGFHDVTLFGIVAFSSLMSGKVLNAWGWDALNSLFWPVAAFCLIA…
fig|1116369.3.peg.1796	Hoeflea sp. 108		399	Hoeflea_sp._108	a-proteobacteria	Rhizobiales	Yes	Yes	MTGGEREARRTAYIFAASQAIIGSAAPISFSIGGLAGYYLLGDDKSLATLPITGFSLGLALGALPAAAIIRAIGQRSGFMFGTAVTAAGGAIATLALFRAEFWLFVFGLLLLGAGGAFVQQFRFAAADNAPPEFKANAISFVLAGGIITAIVGPQIVIFTREMFAPVMFAGSFASIIGLAAVGAIILSFLRVKEPAQGHEAASDAGARPLMEIISEPRFAAALTCAVGSYALMTFIMTGAPLAMVGCGFSPDEATLGISWHVMAMFGPSFFTGRIIQRFGAERVVAFGLFLLIGCAIVALSGIALWQFWTALILLGLGWNFGFIGATAIVSTAYRPSEKSKVQGFHDFVLFGTVALASLMSGAVYNAYGWETLNWVVFPICVICLAALATLSMARRQPS
fig|1122132.3.peg.768	Kaistia granuli DSM 23481		409	Kaistia_granuli_DSM_23481	a-proteobacteria	Rhizobiales	Yes	Yes	MDAQVSDNLDRQVRRNAAVLMAANAINSSILPIAVTLGGLAGAHLLGPDKSLATLPVTASTIGSALTTIPAAILMSRIGRRKGFVVGAAPAIFGGLLATVALLQGTFWLFAAALFLIGMSGAFNQQYRFAAIDAGSPPVRTKAMSLVMAGGIFSGIIGPQTVIFTNDLLSPIAFAGSFLAAAGLGVVGLLIASAIRDLAPPRPRHSEAEGPKGRPLGVIARQPRFIAAVLCGISAYALMTLVMTAAPLAMIGCGLTQSDAALGIQWHVLAMFGPSFFTGRLIVRFGKERIVIAGLALLTACAIVGMSGLSLAHFWITLVLLGLGWNLGFIGATAMLADTYRPEERGRVQGLNDFLVLGTAAIASLLSGKLIGGPGWTFINMIVFPVVIISLAALAWSAL…
fig|1122218.3.peg.2292	Meganema perideroedes DSM 15528		405	Meganema_perideroedes_DSM_15528	a-proteobacteria	Rhizobiales	Yes	Yes	MSPQAPLQASEPASARRNIVALTMAAALGSASPPILISLGGLVGQRLASDPAMATLPVSLFNLGLALGTLPAAYLMRRYGRRSAYVFGACFGIVSGLIAAFGVISAVFAVFCAGATLAGFYAAYVQSYRFAAADGVEGPMKAKAISWVMLGGLAAAIIGPQLVIHTRDSIPDAPFAGAFFSQAALALLAIPVLLMLRTPKPAAMGAGAAEGGRGLGELLSSPRYLLAVATGIVSYGLMTFVMTAAPMAMVGHGHSVDHAAQGIQWHVLAMFAPSFVTGRLIARFGAERVAAVGLVVTALSGAVALGGMDLGHFWVSLILLGVGWNFGFIGASAMVAAAHSPAERGKAQGLNDFLVFGVVAAASFFSGALLNASGWRMINWLIFPAVALILAPLVWRTAR…
fig|1107882.3.peg.3012	Mesorhizobium alhagi CCNWXJ12-2		407	Mesorhizobium_alhagi_CCNWXJ12-2	a-proteobacteria	Rhizobiales	Yes	Yes	MSQPTASEARRTALILAASQAIVGSAAPISISIGALAGFYLLGADKSLATAPVTGFNVGVALGALPAAAIIKRAGQRNGFLTGTAVTAAGGALATAAMFADDFWLFALGLLVVGIGGGFVQQFRFAAADNAPPEFKARAISFVLAGGVVTAILGPQIVIFTRELLAPVMFAGSFAAIMVLAAVGAVILSFLRAPAKHSTGSEIAEEPARPLAEIVAQPRFVVALLCSVGTFALMSFVMTGAPLAMVGCGFSTDEATLGISWHVMAMFAPSFFTGRLIHRFGAETIVATGLALLVGCALIALSGIALWQFWSALILLGLGWNFGFIGATAMVADTYRPSEKGKVQGIHDLVLFSSVAFASLMSGAVYNAYGWDMLNWVVFPIVAVCLGALVVLIFSRNRA…
fig|1082933.3.peg.2305	Mesorhizobium amorphae CCNWGS0123		406	Mesorhizobium_amorphae_CCNWGS0123	a-proteobacteria	Rhizobiales	Yes	Yes	MTAAAVVAEASREARRTAFILAAAQAIIGSAAPIAISVGGLAGQYLLAADKSLATAPITGFNVGVALGALPAAAIIRSLGQRGGFMTGTIITALGGLVATLALFHPNFWLFAFGLAVLGIGGAFVQQFRFAAADNAPSEFKARAISFVLAGGIVTAILGPQIVIFTRELFAPVMFAGSFASILVLSAVGAIILSFLRIPSRAAGKAEIADSDARPLSEIVTRPRFVAALFCAVGSYALMSFVMTGAPLAMVGCGLSTDDAMLGISWHVMAMFAPSFFTGSLIHRFGAERIVAAGLILLVACAVVALSGLALWQFWTALILLGLGWNFGFIGATAMVADSYRPSEKGKVQGFHDFVLFGSVAFASLMSGAVYNAWGWEMLNWIVFPVTALCFVALGALKM…
fig|754035.3.peg.4790	Mesorhizobium australicum WSM2073		403	Mesorhizobium_australicum_WSM2073	a-proteobacteria	Rhizobiales	Yes	Yes	MTAIAVEAGKEARRTALILAASQAIIGSAAPIAISMGALAGQYLLGADKSLATAPITGFNLGVALGALPAAAIIRWLGQRGGFMTGTVVTALGGLVATLALFHGSFWLFAFALLVIGVGGAFVQQFRFAAADNAPPAFKARAISFVLAGGIITAILGPQIVIFTRELFAPVMFAGSFASILPLAVVGAVILSFLRLPSRTASKVDVADGDARPLSEIVTKPRFVAALFCAVGSYALMSFVMTGAPLAMVGCGLSEDDATLGISWHVMAMFGPSFFTGSLIHRFGAERIVAIGLLLLIGCAVVALSGLALWQFWTALILLGLGWNFSFIGATAMVAASYHPSEKGKVQGFHDFVLFGSVACASLMSGMVYNAWGWTMLNWMIFPVAALCFVALGALKITS…
fig|765698.3.peg.4975	Mesorhizobium ciceri biovar biserrulae WSM1271		404	Mesorhizobium_ciceri_biovar_biserrulae_WSM1271	a-proteobacteria	Rhizobiales	Yes	Yes	MTAIAVEAGSEARRTALILAASQAIIGSAAPIAISVGALAGQYLLGPDKSLATAPITGFNIGVALGALPAAAIIRRMGQRGGFMTGTIVTALGGLIATLALFQGSFWLFAFGLLTIGVGGAFVQQFRFAAADNAPPEFKARAISFVLAGGIVTAILGPQIVIFTRESLAPVMFAGSFVSILPLAAVGAIILSFLRLPAKASGKVEIADSDARPLAEIVTQPRFVAALFCAVGSYALMSFVMTGAPLAMVGCGLSETDATLGISWHVMAMFAPSFFTGSLIHRFGAERIVTTGLILLIGCAIVALSGLALWQFWTSLILLGLGWNFGFIGATAMVASTYRPSEKGKVQGFHDFVLFGSVACASLMSGMVYNAWGWEMLNWIVFPVTVLCFVALGALKLTS…
fig|266835.9.peg.6726	Mesorhizobium loti MAFF303099		405	Mesorhizobium_loti_MAFF303099	a-proteobacteria	Rhizobiales	Yes	Yes	MTAIAVGTGREARRTALILAASQAIIGSAAPIAISMGALAGQYLLGADKSLATAPITGFNIGVALGALPAAAIIRRLGQRGGFMTGTVVTALGGLIATLALFHGSFWLFAFALLVIGIGGAFVQQFRFAAADNAPPQFKARAISFVLAGGIITAILGPQIVIFTRELLAPVMFAGSFAAIPVLAAVGAVILSFLRIPVRATGRTEAASSDARPLSEIVTRPRFVAALFCAVGSYALMSFVMTGAPLAMVGCGLSEDDATLGISWHVMAMFAPSFFTGSLIHRFGAERIVAIGLILLIGCAAVALSGLALWQFWTSLILLGLGWNFGFIGATAMVAASYRPSEKGKVQGFHDFVLFGSVACASLLSGMVYNAWGWEMLNWIIFPVTVLCFVALGALKLTA…
fig|1297569.3.peg.3227	Mesorhizobium metallidurans STM 2683		406	Mesorhizobium_metallidurans_STM_2683	a-proteobacteria	Rhizobiales	Yes	Yes	MTATTMAAGAGKEARRTAFILAASQAVIGSAAPIAISLGALAGQYLLGPDKSLATAPVTGFNLGVALGALPAAAIIRQLGQRGGFVTGTIITALGGLIATLALFNPSFWLFAFGLMVIGVGGAFVQQFRFAAADNAPPEFKARAISFVLAGGIVTAILGPQIVIFTRESFAPVMFAGSFASILVLAAVGAVILSFLRIPARAVGRAEIADVDARPLSEIVTRPRFVAALFCAVGSYALMSFVMTGAPLAMVGCGLSTDDATLGISWHVMAMFAPSFFTGSLIHRFGAERIVALGLVLLIGCAVVALSGLALWQFWTALILLGLGWNFAFIGATAMVADSYRPSEKGKVQGFHDFVLFGSVAFASLMSGAVYNAWGWEMLNWIILPVTVLCFVALGALKM…
fig|536019.3.peg.5491	Mesorhizobium opportunistum WSM2075		403	Mesorhizobium_opportunistum_WSM2075	a-proteobacteria	Rhizobiales	Yes	Yes	MTAIAVEVGKGGRRTALILAASQAIIGSAAPIAISMGALAGQYLLGADKSLATAPITGFNLGVALGALPAAAIIRKMGQRGGFMTGTVVTALGGLVATFALFHGSFWLFAFALLVIGIGGAFVQQFRFAAADNAPPEFKARAISFVLAGGIITAILGPQIVIFTRELFAPVMFAGSFAAILPLAAAGAIILSFLQLPARAPGRVEIVDSDARLLAEIVTKPRFVAALFCAVGSYALMSFVMTGAPLAMVGCGLSEDDATLGISWHVMAMFAPSFFTGSLIHRFGAERIVAIGLLLLIGCGAVALSGLALWQFWTALILLGLGWNFAFIGATAMVAASYRTSEKGKVQGFHDFVLFGSVACASLMSGMVYNAWGWTMLNWMIFPVAVLCFVALGALKVTS…
fig|1297570.3.peg.3278	Mesorhizobium sp. STM 4661		406	Mesorhizobium_sp._STM_4661	a-proteobacteria	Rhizobiales	Yes	Yes	MTATAIAAEAGKEARRTAFILAASQAIIGSAAPIAISLGALAGQYLLGPDKSLATAPVTGFNIGVALGALPAAAIIRQLGQRGGFMTGTIVTALGGLVATLALFNPSFWLFAFGLLVIGVGGAFVQQFRFAAADNAPPEFKARAISFVLAGGIVTAILGPQIVIFTRESFAPVMFAGSFASILVLSAVGAVILSFLRIPARAVDNAEIADSDARPLSEIVTRPRFVAALFCAVGSYALMSFVMTGAPLAMVGCGLSTDDATLGISWHVMAMFAPSFFTGSLIHRFGAEWIVAAGLVLLIGCAVVALSGLALWQFWTALILLGLGWNFSFIGATAMVADSYRPSEKGKVQGFHDFVLFGSVAFASLMSGAVYNAWGWEMLNWIIFPVTMLCFVALGALKM…
fig|1040988.3.peg.1962	Mesorhizobium sp. WSM4349		415	Mesorhizobium_sp._WSM4349	a-proteobacteria	Rhizobiales	Yes	Yes	MLDVTAANEVAADARVRANVVRLAAAQALTGANSAVIFATGSIVGATLAPDMSLATVPLSMYVLGLAAGTLPTGAISSRFGRRWAFIIGTGLGTLTGLLGCFAILHASFPLFCLATFLGGLYGAVAQSYRFAAADGASAAYRPKAVSWVMAGGVFAGVLGPQLVQWTMDVWQPYLFAFSFLVQAAVALIAMGIVAGVDMPKPAPADLHGGRPLLEIVTQPRFIAAALCGVISYPMMNLVMTSAPLAMKLCGLSVSDSNFGIQWHIVAMYGPSFFTGALIARFGARKIVAAGLLLEAGAAGIGLSGITAMHFWATLIVLGVGWNFSFIGASALVLETHRPQERNKVQAFNDFLVFGMMAIGSFSSGQLLASYGWSAVNMVVFPPVLLGLAVLSLASWTRR…
fig|460265.11.peg.785	Methylobacterium nodulans ORS 2060		345	Methylobacterium_nodulans_ORS_2060_1	a-proteobacteria	Rhizobiales	Yes	Yes	MVGMAVCTLPAGFVAQRYGRRAAFLTGTACGVLVGLLAAAAIVLGAFWLFCVATFFGGAYAAVVLSLRFAAADCVPPARRPRALSAVMAGGVAAGVIGPQLVTSTMNLWPPHLFAVTYLAQAGVAVLSAIVLAGVRLPMPLAADRAGGRPLIAIARQPRFITAVICGAVSYMLMNFVMTSAPLAMRLCGLPQEASNLGLQWHVIAMYGPSFVTGRLIARLGAPWIILAGLALTAASAAVGLTGVDMANFWLTLILLGIGWNFGFVGASALVLECHRPEERARVQSLNDFIVFGMMVLGSFSSGSLLTSYGWTMICWVTFPPLVLAAVTLVMTASFRSPSIDHLRS
fig|460265.11.peg.79	Methylobacterium nodulans ORS 2060		386	Methylobacterium_nodulans_ORS_2060_2	a-proteobacteria	Rhizobiales	Yes	Yes	MARLAIAQALAGANSTVVYATGAIVGNMLAPSPVLATLPISIFVVGMAACTLPAGAIARRHGRRAAFLAGTGCGVLVGLLSALAIVSGSFWLFCAATFFGGAYAAVVLSFRFAAADCVSPEQRPRALSAVMAGGVFAGVIGPQLVTHTMDLWPPYLFAATFLAQAVVAAVSALVLLGVRLPMPSAAETSRGRPLGAIARQPRFITAVICGVVSYLLMNFLMTAAPLAMHLCGLSQEDANLGLQWHVIAMYAPSFVTGRLIARFGAPRVVAAGLALTAASAAVGLAGVDVAHFWLTLVLLGVGWNFGFVGASALVLECHRPEERTRVQSLNDFIVFGTMALGSFSSGGLLASYGWDVVLWISFLPILLAVGALVWTAAVRTTNTRLG
fig|426355.14.peg.2836	Methylobacterium radiotolerans JCM 2831		386	Methylobacterium_radiotolerans_JCM_2831	a-proteobacteria	Rhizobiales	No	Yes	MVRLAVAQALAGANSTVVFATGAVVGNMLAPSKVLATLPISIFVVGMAACALPTGSIARRYGRRTVFMVGTGCGVLVGLLSAWAIVAADFWLFCAAMFLGGAYAAVVFSFRFAAADCVPAERRPRALSAVMAGGVFGGVIGPQLVTHTMNLSPPHLFAATFLAQAAVAGAAALVLAGVRLPRPAAETVSGGRPLAVILAQPRFVIAVICGAVSYLLMNFVMTAAPLAMRLCGHAQEDANLGLQWHVIAMYGPSFFTGRLITRFGASRVVATGLALTGAAALVGLAGADVGHFWLSLVLLGVGWNFGFVGASAMVLDCHRPEERTRVQSINDFIVFGMVALGSFSSGGLLTSYGWDTVLWVSFAPLALAATALARTTARGAPRPGGA
fig|426117.7.peg.1503	Methylobacterium sp. 4-46		367	Methylobacterium_sp._4-46	a-proteobacteria	Rhizobiales	Yes	Yes	MAPSPVLATLPISIFVVGMAACTLPAGAIARRHGRRAAFLAGTGCGVLVGLLSALAIVLGSFWLFSLGTFFGGAYAAVVLSFRFAAADGVRPERRPRALSAVMAGGVFAGIIGPQLVTHTMSLWPPYLFAATFLAQAAVAAVSALVLLGVRLPMPTAQELASGRPLGVIARQPRFITAVICGVVSYLLMNFLMTSAPLAMHLCGLSQEDANLGLQWHVIAMYGPSFFTGRLITRVGAPRVVATGLALTAVSAGVGLAGVDVAHFWIALVMLGVGWNFGFVGASAMVLECHRPEEKARVQSLNDFAVFGTMAVGSFSSGGLLSRYGWDVVLWISFLPLVAAVGALAWSAVRASGARQVADVAGRSSAL
fig|398261.3.peg.4302	Methylobacterium sp. WSM2598		419	Methylobacterium_sp._WSM2598	a-proteobacteria	Rhizobiales	Yes	Yes	MSHAEAGPASGPAPARPARSDTGNVLRLAIAQALAGANSTVVYATGAIVGSMLAPSPVLATLPISIFVVGMAACTLPAGAIARRHGRRAAFLAGTGCGVLVGLLSALAIVLGSFWLFSLGTFFGGAYAAVVLSFRFAAADCVRPERRPRALSAVMAGGVFAGIIGPQLVTHTMSLWPPYLFAATFLAQAAVAAVSALVLLGVRLPMPTAQELASGRPLGVIARQPRFITAVICGVVSYLLMNFLMTSAPLAMHLCGLSQEDANLGLQWHVIAMYGPSFFTGRLITRVGAPRVVATGLALTAVSAGVGLAGVDVAHFWIALVMLGVGWNFGFVGASAMVLECHRPEEKARVQSLNDFAVFGTMAVGSFSSGGLLSRYGWDVVLWISFLPLLAAVGALAWS…
fig|395965.5.peg.3928	Methylocella silvestris BL2		371	Methylocella_silvestris_BL2	a-proteobacteria	Rhizobiales	Yes	Yes	MTALRERRAGLLSCACDFDVPDESALDARAQPLALIAAGFAFSVLAQALAFAVLPIAGAVLAPRPEAATAPVALMLAGAATATFPAAFLTGLFGRRSAFALGASLGVAGAALAAFGLVAGEFAALCLGAFWLGVAQGFGLFYRHAVGGGARAAAIVLGSASLAAFAAPAVVGLSQAVAGPLAPAGALIGAALAQLGVLMLAAPLPATVELSPPDSAGDSAAADFARRFAAITSAAALAWFGMMALMAGAPLAMAGCGLGLGAASGGIAWHLLAMYAPAAAIAASGWRPPAAATTLAGLALLTIGILAARGQNSAVGFDLALIVGGCGWSLATLGATQWLHQRGAPRAMLALHDFILFAAAVAGALLGAVIV
fig|1134912.3.peg.4454	Methylocystis parvus OBBP		372	Methylocystis_parvus_OBBP	a-proteobacteria	Rhizobiales	Yes	Yes	MSLGTERGFADLLAKGASRDDGVDMRAGQIVCACPASLPRAGVTDNRLTLAMGFGLAVLAQALALTVLPEESRLLAPTIERVGWPFALLLVGAALASFPAALLVDGFGRRAAFGLGASLGAAGGALAAFSIAKANFFGLCLGAFWLGLAQGFALFYRHIAAQSAPRDGLVVLAGGAGAALFAPFLVSLAATPGATLLLASGLHIGALALSIRMPHMIAGAAIANKCRVDARFLLATTAGAIAWSVMSAGMLHGPLTLAVCAATPAFIGGAMGWHLLSMYGPSALAARRPELFPPTAALGAGLAVLAAGWTAVHSGASVAGVAAGLIAIGVGWGVVNIGALRLLHEGARPSRAALAFHDLCLLGAAAAGALIA
fig|622637.3.peg.2151	Methylocystis sp. ATCC 49242		359	Methylocystis_sp._ATCC_49242	a-proteobacteria	Rhizobiales	Yes	Yes	MSVDQIDEDAMRVGRLACACPPGADREAVTDNRAILAAGFGLAVLAQALTLTVLPEQSRLLAPTAERMGWPFALLLIGAALATFPAAMLVDAFGRRAAFGLGASLGAAGGALCAFSLTRGNFFALCLGAFWLGLAQGFALFYRHIAAQGSARGGLVVLAGGAGAALAAPLVVSVTGSPGATLLAAAALHIVALALSVRLPHALRGEAASHAQGRLSGRFALATLAGAVAWFAMAAGMLHGPLTLAVCSAGPALIGSAMGWHLFAMYGPAALAARWPSLFPPIPVAAAGLLIMFAGAGAIYAGASIASVAAGLIAIGVGWSLVNVATLRMLHEAARPPRAALALHDFCLLGAAAAGALMF
fig|136993.3.peg.2815	Methylosinus sp. LW4		361	Methylosinus_sp._LW4	a-proteobacteria	Rhizobiales	Yes	Yes	MSLQFDPLLARPSETLCLCPRMDETDDAPSTLRLALGFGLGVLAQALALSQLPQAALLIAPRADEIGWPLALMLIGAALASFPAALLVDGFGRRAAFALGASLGVGGGLLAAFGMTRGHFPALCLGALWLGLAQGFGLFYRHIAASARGGVSVLAGGALAALAAPLAAYCAEFAGGGAATLLCASLLQIFALALAVRAPHGFAQPRDEEEEEDRDWLTLRFALLTLAGAAAWAIMAAAMLRGPLSLSLCGAGQSFIGGAMAWHLLAMYGPAALAARWPAFFPALKSLCAGLLLLAGAFALLRLSASPALLAAGMAAIGAAWSLANIGVLRLLHAGRRPPPAALALHDLCLLGAAAAGALAL
fig|754501.3.peg.2101	Microvirga sp. WSM3557	Microvirga lotononidis	409	Microvirga_sp._WSM3557_1	a-proteobacteria	Rhizobiales	Yes	Yes	MSAPTSISDTSFHPASSDSIAKRNAVVLAVAMALGGSSPAIVVSLGGLVGQSLASNKELATLPISLLNLGLALGTVPAAMLMRKAGRRIGYMVGAGIGLAGGCLAAFGIAAFSFPLFCLGTLIIGSYGSFNQSYRFAATDTASEAFKPKAISWVMTGGLVAGVVGPQTVIWTRDAVDAAPFAGAFLGQATLAMLSMIAVSFLRPAPLGIASSKAGGRPLIQIVRQPRFIVAAVTGLVSYSLMTFMMTAAPLAMIGCGHPVSAAALGIQWHILAMFGPSFFTGRLIARFGKGAVTAAGLVLIALAALVGLSGIGIAHFWTALVLLGLGWNLGFIGATALVTECYRPEERAKVQAANDFLIFGSVAVASFSSGKLLSAGGWESVTWLVFPPVVVALLLLAW…
fig|754501.3.peg.2251	Microvirga sp. WSM3557	Microvirga lotononidis	338	Microvirga_sp._WSM3557_2	a-proteobacteria	Rhizobiales	Yes	Yes	MLLAASFALSVLAQVLTLSILPLAGLALAPSRGLATLPYTSFYIGAALASLPASLLLDSFGRRAAFSLGASLGAAGGLVLVWALVSMHFNALVLGAFWLGIAGGFSLFYRHAAVPVGDKGTGAVLIVFGAATLASLAAPTISSLAETLASPRVFAGTAAAAALAHVASLVATASLPYRRSREPDAKATGLHGWRSILAPTALGTLGWLAMTALMGATPMAVIGCAPSEAVVGAISWHIMAMYAPSLLLAFFPRLALPAPLTVSGCILLAAGAAAFMVSGSVGGFSAAAALVGSGWSLTMLGTTLWIHRSPVSRWLLGLHDSTLLTGAILGTFAAGLFG
fig|1189611.3.peg.1474	Nitratireductor aquibiodomus RA22		405	Nitratireductor_aquibiodomus_RA22	a-proteobacteria	Rhizobiales	Yes	Yes	MTGTRDDLYREAKRTALILASAQAIVGSAAPIAISMGGLAGFYLLGSDKSLATAPVTGFNVGIALGALPAAALMRAVGRRNGFMAGGLVTASGGFVAASALFQSSFWLFAFGLLLAGIGNAFLQQYRFAAADNAPSDFKPKAISWVLGGGVFAAIIGPQTVIYTRDLFAPIQFAGAFAALVVLGLLGSFILSFLRLPKEAPSAALDSHEPARPLSQILQQPRFLVSLFCGVASYALMSFVMTGAPLAMVGCGFTPDEATLGISWHVMAMFAPSFITGRLIARFGKETIVATGLVTLIACAIVALSGIELWQFWTALILLGIGWNFGFIGATAMVAECYRPSEKNSVQGVHDFLLFSTTAFASLMSGQIYNAFGWNMLAWIVIPVAGSCLLALGVMALNR…
fig|1231190.3.peg.1916	Nitratireductor indicus C115		405	Nitratireductor_indicus_C115	a-proteobacteria	Rhizobiales	Yes	Yes	MLAERGDLYREAKRTALILAVSQAVVGSAAPIAISMGGLAGFYLLGSDKSLATAPVTGFNIGVAVGALPAAALTRAIGRRNSLMSGGLVTACGGFVAALALFQANFWLFALGLLLVGMGNAFLQQYRFAAADNAPSDFKARAISWVLGGGVFAAIIGPQIVIHTRDLFAPIMFAGAFASLIVIGLLGAAVLSLLRASKDAPSAKLDDHQPARPLLAIMTQPRFLVALLCGVAAYALMSFVMTGAPLAMVGCGFTPDEATLGISWHVMAMFAPSFVTGRLIARFGKETIVATGLLLLIGCAVVALSGIALWQFWTALILLGVGWNFGFIGATAMVADCYHASEKSAVQGVHDFILFSTTAVASLMSGQIYNAYGWDMLAIIVLPVSIFCLAALGVQALRR…
fig|391937.3.peg.692	Nitratireductor pacificus pht-3B		405	Nitratireductor_pacificus_pht-3B	a-proteobacteria	Rhizobiales	Yes	Yes	MTETRGDLYREAKRTALVLAAAQAVVGSAAPVAISMGGLAGFYLLGSDKSLATAPVTGFNVGIALGALPAAALMRVIGRRNGFMSGALVTAAGGFVSALALFQMNFWLFAIGLLVVGCGNSFLQQYRFAAADNAPADFKPRAISWVLGGGVFAAIIGPQMVIHTRELFAPVMFAGAFASIILLGAVGAIILSFLRLPREAPAAQLDDHVPARPLSTIITQPRFLVALVCGVASYALMSFVMTGAPLAMVGCGFSEDEATLGISWHVMAMFAPSFITGRLIARFGAESIVAVGLLLLIGCAAVALSGIALWQFWTALILLGVGWNFGFIGATSMVAGCYHSSEKNAVQGVHDFLLFSTTAFASLMSGQVYNAYGWDMLAWIVVPVALTCLVALGILTLSA…
fig|439375.7.peg.4627	Ochrobactrum anthropi ATCC 49188		398	Ochrobactrum_anthropi_ATCC_49188	a-proteobacteria	Rhizobiales	Yes	Yes	MTDATAARRNIVILTIAQALGASSPPIVISLGGLVGQKLSSDPALVTLPVSLFNLGLALGTLPAAFFMRQFGRRNAYMLGALVGAAAGVIAAAGIFAASFLIFCLGTLTAGFYASYVQSYRFAATDAATGDMKARAISWVMVGGLVAAIVGPQLVIWTRDTIPDAMFAGSFLSQAVLGLLALPVLFMLRAPKVRKDPNAIHDTGRPLGEILRSPRFILSVAAGVCSYALMTFVMTAAPIAMVGHGHSVDHAALGIQWHVLAMFAPSFFTGKLITRFGKEKITALGLVLIAFSAIIALGGFDVGHFWGALIFLGIGWNFGFIGATAMVTDCHTPAERGKAQGANDFIMFGTVACASFFAGSLLHSSGWETINWLVFPIVALVLVPLILRLKPKGAAAEA
fig|1234597.4.peg.44	Ochrobactrum intermedium M86		396	Ochrobactrum_intermedium_M86_1	a-proteobacteria	Rhizobiales	Yes	Yes	MTAGFFDRRNIFVLTLAQALGGASAPIIMSLGGIVGLHLADDPALATLPVALYGVGLALGSPPAAYVMGRFGRRAGFLFGSLIGLVAGLIAAWGLLEASFALFCLGTFVAGGHGAYVQSYRFAAADTPDDALKARAISWVMVGGLGAAVLGAQLVILTRDALPGIPFAGSFLAQAILPILAVPALLLLRASSPPRSKTGEPSGRSLSQLARDPTYALAVLTGVVSYGLMAFVMTAAPVAIVSEGHGVDEAALGIQWHLLAMFGPSFITGRLIERFGREPVAALGLLLIACSSIAALAGSNVSHFWLSLILLGLGWNFSFIGATAMVAAAHSVAERAKAQGANDFLVFGTVAIVSFLAGTILTNLGWHALNLFVFPVVGLMLVLLLLTAARRRKGAS
fig|1234597.4.peg.884	Ochrobactrum intermedium M86		418	Ochrobactrum_intermedium_M86_2	a-proteobacteria	Rhizobiales	Yes	Yes	MLAKALSDKTVPISSFEGLTMTDMTAARRNIIILTIAQALGASSPPIVISLGGLVGQKLSSDPALVTLPVSLFNLGLALGTLPAAFFMRQFGRRNAYMLGALVGASAGVIAAAGIFAASFLIFCLGTLTAGFYAAYVQSYRFAATDAATGDMKARAISWVMVGGLVAAIVGPQLVIWTRDTIPDAMFAGSFLSQAVLGLLALPVLFMLRAPKIRKDPNVVHDTGRPLGEILRSPRFMLSVAAGVCSYALMTFVMTAAPIAMVGHGHSVDHAALGIQWHVLAMFAPSFFTGRLITRFGKEKITALGLVLIAFSAIIALGGFDVGHFWGALIFLGIGWNFGFIGATAMVTDCHTPAERGKAQGANDFIMFGTVACASFFAGSLLHSSGWETINWLVFPIVA…
fig|360313.3.peg.2565	Ochrobactrum sp. CDB2		398	Ochrobactrum_sp._CDB2	a-proteobacteria	Rhizobiales	Yes	Yes	MTDQTIARRNIFVLTAAQALGAASPPIIISLGGLVGQQLSSDPALVTLPVSLFNLGLAAGTLPAAFVMRSFGRRNGYLLGACFGMAAGLIAALGIFSASFVIFCFGTFIAGFYAAYVQSYRFAATDAATGALKARAISWVMVGGLIAAIIGPQLVIWTRDALPAMPYAGSFLSQAVLALLAIPVLMLFRSPKAAKSSNAADHGRPLKEILLNRRYMLALAAGVVSYGLMTFVMTAAPIAMVGHGHSVDHAALGIQWHVLAMFAPSFFTGMLITRFGKERVTAMGLLIIGLSAIVALSGLDLTHFWVSLILLGIGWNFGFIGATAMVADCHTPEERGKAQGANDFFVFGTVACASFFAGSLLHSSGWETINWLIFPAVALILVPLVWQSARTQKAKAAA
fig|504832.7.peg.1192	Oligotropha carboxidovorans OM5		408	Oligotropha_carboxidovorans_OM5	a-proteobacteria	Rhizobiales	Yes	Yes	MRAGTIMTAFALDTSDDRKARDMAGRLAVAQALTGANTAVIFATGSIVGAAIAPSLSLATLPLSVYVVGIAAGTLPTGWISRTYGRRTAFLIGSGCGALCGLLAAIAIIWSSFPLFCLATFCGGLYGAVSQTYRFAAADRASEGFRPKAISWVLAGGIFAGVLGPQLVQWTMDYWPPHLFAASFVVQAIVALVAMAVLSTVDAPKPAATDLYRGRPLYQIIGQSSFIAAALCGTVAYAMMNLVMTSAPLAMQICGLPISDSNFGIQWHIVAMYGPSFFTGSLIARFGAPVIVAIGLALEATAAAIGMSGITPMHFWVMLIVLGFGWNFGFIGASALVVEAHRPEERNKVQAFNDFLVFGMMAIGSFASGQLLADFGWTIVNAVVFPPVAVALICLGVAR…
fig|1192868.3.peg.4265	Pseudaminobacter salicylatoxidans KCT001		456	Pseudaminobacter_salicylatoxidans_KCT001	a-proteobacteria	Rhizobiales	Yes	Yes	MVDRNARRTALILAASQAIIGSATPICISLGALAGHYLLDADKSLATAPITGFNIGTAVGALPAAAIIRKLGPRNGFVTGTGLTALGGLLATIALFQMNFWLFAFSLMAVGIGNSFVQQFRFAAADNAPREFRARAISFVLAGGIVTAILGPQIVIFTRELLAPVMFAGSFAAIIVLAAVGAVILSFLRVKNASHGHAATGDSGRPLMEIISQPLFIVALLCGVGSYALMTFVMTGAPLAMVGCGFSPDEATLGISWHVMAMFGPSFFTGRLIHRFGAPIIILVGFVLLVGCALVALSGIELWQFWSALILLGLGWNFGFIGATALVAESYEPSEKGKVQGFHDFVLFGSVAFASLMSGRIYNAHGWETLNWVIFPVTIVCLAALGWLLLSRRRSLRKP…
fig|1041139.4.peg.1764	Rhizobium giardinii bv. giardinii H152		411	Rhizobium_giardinii_bv._giardinii_H152	a-proteobacteria	Rhizobiales	Yes	Yes	MTVQAGAVQDMDHELRGARRNVYLLTAAQAILGTIGPIVFAVGGVAGYQLLGDDKSLATAPLTGFNVGVALGAVFVAAVSRLLGRKAAFMVGALLGAFGGMLAAYALFLTDFWLFALGLCVSGVAGGFTQKLRFAAADASPSFYKPRAISWILAGGMVSAVLGPQLVILTKDMLAPVFFAGAFLAVIPTCFVAIAIMAFLRLPDLRPVAGAAPIGPVRPLRQIVGTHRFLTGMICGISTYALMTFMMTGAPIAMVVGCGFSQDMATLGIQWHVLAMFAPSFFTGMLVSRYGAERIVACGLVILMLCALVAHAGIALWNFWGALILLGAGWNFGFIGSTAIVASSYRPQEADKVQGFHDIILFTAVALASFGSGKVLTAYGWDMLSAAVWPVTAFCLLLL…
fig|1229491.3.peg.1273	Rhizobium lupini HPC(L)	Bradyrhizobium lupini HPC(L)	441	Rhizobium_lupini_HPC(L)	a-proteobacteria	Rhizobiales	Yes	Yes	MSFSVGALAGYQLLGADKSLATAPLTGFNIGVALGAICVAAASRFLGRKAGFMVGALMCSIGGGVAAVALFRSDFWLFAVGLLLIGISGGFTQKIRFAAADASPSFYKPKAISWILAGGIISAIVGPQLAIFGKDLLAPVTFAGAFMALVPLGLVSIAILAFLKLPDPKAATHVESARPLSEIVRTQRFVTGMICGIGSYALMTFMMTGAPLAMVVGCGFPTELATLGIQWHVLAMFGPSFFTGMLISRFGAEKIVASGLIVLMACAIVAHMGIELWNFWTALILLGLGWNFGFIGATAIITSSYRPHEADKVQGFHDIVLFGTVALSSFSSGKVFTAWGWSVMNLVIWPVSGFASCWCCRSSSRHAEKRPQSHSRRYAFQVSGKFVGLTRDVAPTQSP…
fig|48291.4.peg.4079	Rhizobium sp. BR816	Ensifer sp	389	Rhizobium_sp._BR816_1	a-proteobacteria	Rhizobiales	Yes	Yes	MFLLASAQALFQTVSVMVMTVGGLAGSKIAPSPALATMPIAAMFLGTAVATFPASMWMAKVGRRPGFILGALLGVVGGMTAAFGVWIADLLLLSLGTMLVGAYQAFAQFYRFAASEVADEGFRPRAISLVLGGGIVAAFAGPMIGRFGGPLLQPEFLGSFLLLSLVSLLAGGILFGLRIPAATAATSLAEGRHWKAIVAQPAYLVALFGAATGYGVMILAMTATPIAMVHHHHDLSTAATVIQLHVLGMFLPSFFTGSLIARFGVLPIMFLGVVILTGHVLMTLTGTGFGSFAAALVLLGVGWNFLYIGGTTLLTTTYTPAEKGRAQAINDMTIFAVGLACSFGAGALLQRLGWQMLNLALLPWLAVAALVLASLAYRQRRLLELATSA
fig|48291.4.peg.5069	Rhizobium sp. BR816	Ensifer sp	409	Rhizobium_sp._BR816_2	a-proteobacteria	Rhizobiales	Yes	Yes	MVAATAEDIGTVLREARRNVLLLTVAQALLGVVGPISFAVGGVAGHQLLGGDKSLATAPLTAFNVGMALGVILVAVLSRTLERRFAFMVGAVIAAIGGIVAAAALFRESFWLFAAGLAILGSSNGFTQKLRFAAADASPSFYKAKAISWILGGGIVSAVLGPQIVIFAGDYFAPVWFAGAFVALIPVCLCALFFFVPLRLPQAATVSSVQAGGAARPLREIVGSQRFLTGMVCGISSYALMTFMMTGAPVAMVVGCGFSSDLATLGIQWHVLAMFAPSFATGWLISRFGAERIVACGLLLLMVCAAVAHLGVALWNFWGALVLLGLGWNFGFIGATAIVAQSYRPHEADKVQGFHDVVLFSTVAVSSFASGKVLAAYGWDMLNAVIWPVTGLCLVLLFL…
fig|48291.4.peg.6535	Rhizobium sp. BR816	Ensifer sp	408	Rhizobium_sp._BR816_3	a-proteobacteria	Rhizobiales	Yes	Yes	MSEITASNVLEPDASSYYAAARGNLARLTIAQALGGANSAVVYSTGAIVGNTLAPTPALATMPISMFVVGMALSTLPAGAIAQRYGRRTAFLVGTGCGVLVGLLAAFAVVIGSFWLYCAATLFGGAYAAVVLSFRFAAADCVPAERRPRALSFVMAGGVFAGVIGPQLVNNTMYLSMPYMFAASYLAQAAVAAVSALLLIGVRLPTPTRVEAAGGRPLGVIARQPRFITAVICGVVSYLLMNFLMTAAPLAMQLCGLSQESSNLAIQWHVIAMYAPSFFTGRLITRFGAPSLVMTGLVLTGISAAVGLTGVDVAHFWITLIVLGVGWNFGFLGASALVLECHRPEEKARVQSLNDFAVFGTMTLGSFLSGGLLTAYGWNVILALSFIPLVLALLALGGT…
fig|394.7.peg.3787	Rhizobium sp. NGR234	Sinorhizobium fredii NGR234	408	Rhizobium_sp._NGR234_1	a-proteobacteria	Rhizobiales	Yes	Yes	MLAAAEDIATVLREARRNVLLLTVAQALLGVVGPISFAVGGVAGYQLLGDDKSLATAPLTAFNVGMALGVILVAILSRWAGRRFAFMVGATIAAIGGIVATAALFRESFWIFAAGLAILGLSSGFTQKLRFAAADASPSFYKAKAISWILGGGIVSAVLGPQIVIFAGDYFAPVWFAGAFVALIPVCLFALFFFLPLRLPETTTASSAQAGPPARPLREIAGNRRFLTGMVCGISSYALMTFMMTGAPVAMVVGCGFSSDLATLGIQWHVLAMFAPSFATGWLISRLGAERVVACGLLLLMGCAAVAHLGVALWNFWGALVLLGLGWNFGFIGATAIVAQSYRPHEADKVQGFHDIVLFSTVAGSSFASGKVLAVFGWDMLNAVIWPVTGLCLVLLFLL…
fig|394.7.peg.743	Rhizobium sp. NGR234	Sinorhizobium fredii NGR234	329	Rhizobium_sp._NGR234_2	a-proteobacteria	Rhizobiales	Yes	Yes	MGRRPGFVLGALLGVAGGATAALGVWVADLLLLSFGTMLVGVYQAFAQFYRFAASEVATEAFRPRAISLVLGGGIVAAFAGPMIGRFGGPLLGPEYLGSFLLLSLVSLLSAGILLGLRIPAATAANSIVEGRDWKAIVSQPAYLVALFGAATGYGIMILAMTATPIAMVHHRHDLSTAASVIQLHVLGMFLPSFFTGSLIARFGVLQIMFIGVLILSGHVLMTLTGTGFGSFAAALVLLGVGWNFLYIGGTALLTTTYTQEEKGRAQAINDMTIFAVGLACSFGTGALLQRLGWQMLNLALLPWLAVAAAALAWLGYRRRRGLEPAHAA
fig|363754.4.peg.1730	Rhizobium sp. PRF 81	Rhizobium freirei PRF 81	345	Rhizobium_sp._PRF_81	a-proteobacteria	Rhizobiales	Yes	Yes	MLNLGLALGTLPAAAVMRRFGRRAGYIIGAALGTIAGIVATMGIVQSSFIVFCMGTLIAGFYSAYVQSYRFAATDGLTGAGRDRAISRVMVGGLIAAIIGPQLVIWTRNALPGHAFAGSFLSQAMLALLAVPILLPLRRPAGSAAVHATAISARPLAQILTSPGYLLAVATGVVSYGLMTFVMTAAPMAMVGHGHSVDSAALGIQWHVLAMFGPSFITGRLMARFGKERVAAVGLLLIGGSALIALSGVDIAHFWGSLILLGLGWNCGFIGATAMVAECHSPSERGKAQGANAFMVFGTVACASFFAGSLLHSSGWSTVNWLVLPAVAFMLVPLVSRAASLPRNR
fig|698761.4.peg.4207	Rhizobium tropici CIAT 899		345	Rhizobium_tropici_CIAT_899	a-proteobacteria	Rhizobiales	Yes	Yes	MLNLGLALGTLPAAAVMRRFGRRAGYIIGAALGTIAGIVATMGIVQSSFIVFCMGTLIAGFYSAYVQSYRFAATDGLTGAGRDRAISRVMVGGLIAAIIGPQLVIWTRNALPGHAFAGSFLSQAMLALLAVPILLPLRRPAGSAAVHATAISARPLAQILTSPGYLLAVATGVVSYGLMTFVMTAAPMAMVGHGHSVDSAALGIQWHVLAMFGPSFITGRLMARFGKERVAAVGLLLIGGSALIALSGVDIAHFWGSLILLGLGWNCGFIGATAMVAECHSPSERGKAQGANAFMVFGTVACASFFAGSLLHSSGWSTVNWLVLPAVAFMLVPLVSRAASLPRNR
fig|316056.16.peg.98	Rhodopseudomonas palustris BisB18		401	Rhodopseudomonas_palustris_BisB18	a-proteobacteria	Rhizobiales	Yes	Yes	MIDEAAGDARARSNLLRLGIAQALTGANAAVIFATGAIVGATLAPDATFATLPVSVYVVGMAAGTLPTGAISRAFGRRVAFLLGGGCGALCGALACLAILHGSFALFCVATFLGGLYGAVAQSYRFAAADGASVAFRSRAIGWVMTGGIFAGVIGPQLVQWTMDIWPPYLFAFSFATQAVVALIAMAVLAGVDAPRPKPAELAGGRPLWQIARQPRFVIAVVCGVVSYAMMNLVMTSAPLAMQMCGLSISDSNTGIQWHMVAMYGASLLAGPMIARFGAARTAALGLVLEALAACIDLSGVTALHFWAGLIALGIGWNFGFVGASALVLETHLPAERNKVQALNDFLVFGVMALGSFASGGVLALYGWSTINWVVFPPVLLALAVLAFATWGQRRAVPR…
fig|380.5.peg.5656	Sinorhizobium fredii		399	Sinorhizobium_fredii_1	a-proteobacteria	Rhizobiales	Yes	Yes	MSGHGMHRQVFLLASAQALFQTASVLVMTVGGLAGSAIAPSPAFATMPIAAMFLGTAVATFPASMWMSRVGRRPGFVLGALLGVAGGVLAALGVWTVDLLLLSLGTMLVGAYQAFAQFYRFAASEVVDEAFRPRAISLVLGGGIVAAFAGPMLGRFGGPLVEPEYLGSFLLLSLVSLLAAGILLGLKVPAAATGASSLAKGRQWKAIVTQPAYLVALFGAATGYGVMILAMTATPIAMVHHHHDLSAAATVIQLHVLGMFLPSFFTGSLIARFGVLRIMFAGVVILVGHVLMTLTGTGFKSFAAALLLLGVGWNFLYIGGTTLLTTTYTQAEKGRAQAINDMTIFAVGLACSFGVGALLQRLGWQTLNLALLPWLAFAAVALAWLGHRQRRLFKPAHAA
fig|380.5.peg.960	Sinorhizobium fredii		409	Sinorhizobium_fredii_2	a-proteobacteria	Rhizobiales	Yes	Yes	MLIAAAEDIGTVLREARRNVFLLGVAQALLGVVGPISFAVGGVAGHQLLGDDKSLATAPLTAYNVGMALGVILVAILSRSVGRRFAFMVGAMIAVIGGLIAAAALFRESFWAFAAGLAILGSSNGFTQKLRFAAADASPSFYKAKAISWILGGGIVSAVLGPQIVIFAGDYFAPVWFAGAFVALMPVCLVALAFFLPLRLPKATATSAVHADLPARSLREIVSGQRFSTGMICGISSYALMTFMMTGAPVAMVVGCGFSSDLATLGIQWHVLAMFAPSFATGSLISRFGAERVVACGLLLLMGCAAVAHLGLALWNFWGALVLLGLGWNFGFIGATAIVAQSYRPQEADKVQGFHDIVLFSTVAGSSFASGKVLAVYGWDMLNAVIWPVAGFCLLLLFL…
fig|366394.8.peg.3937	Sinorhizobium medicae WSM419		408	Sinorhizobium_medicae_WSM419	a-proteobacteria	Rhizobiales	Yes	Yes	MVAETAGTGTVLGEARRNVQLLTVAQALLGVVGPISFAVGGVAGHQLLGEDKSLATAPLTAYNLGMALGVVLVAVLSRLIGRRFAFMAGASIAALGGLLATAALFRESFWFFACGLAVLGASNGFTQKLRFAAADASPPFYKAKAISWILGGGIVSAVLGPQIVIFAGDYFAPVWFAGAFVALVPVCIVALFFFMPLRLPDHTKASAPRDLPPARPLREIAGSQRFLTGMICGISSYVLMTFMMTGAPVAMVVGCGFSSDLATLGIQWHVLAMFAPSFVTGWLISRFGAERIVACGLLLLMACAAVAHLGVALWNFWGALSLLGLGWNFGFIGSTAIVAQSYRSHEADKVQAFHDIVLFSAVAGSSFASGKVLSAYGWDMLSAAVWPVAGFCLLLLLPL…
fig|266834.11.peg.2629	Sinorhizobium meliloti 1021		408	Sinorhizobium_meliloti_1021	a-proteobacteria	Rhizobiales	Yes	Yes	MAAEPAEMGTVLREARRNVQLLTVAQALLGVVGPISFAVGGVAGHQLLGEDKSLATAPLTAYNLGMALGVVLVAVLSRLVGRRFAFIAGASIAALGGVLATAALFRESFWFFACGLAVLGASNGFTQKLRFAAADASPSFYKAKAISWILGGGIVSAILGPQIVIFAGDYFAPVWFAGAFVALVPVCIVALFFFVLLRLPDHTTASAHHEQPPARPLREIAGSQRFMTGMICGISSYVLMTFMMTGAPVAMVVGCGFSSDLATLGIQWHVLAMFAPSFVTGWLISRFGAERIVACGLLLLMACAAVAHLGVALWNFWGALSLLGLGWNFGFIGSTAIVAQSYRPHEADKVQGFHDIVLFSAVACSSFASGKVLSGYGWDMLSAAVWPVAGFCLLLLLPL…
fig|639283.3.peg.4486	Starkeya novella DSM 506		380	Starkeya_novella_DSM_506	a-proteobacteria	Rhizobiales	Yes	Yes	MSASNYYDEATARAGRLGCACPEDGPRELRRPLGTVRLAGGFALVVLAQALTLGALPLAGAMLAPRPELGTLPLAAFLAGAALASLPASFLLDAFGRRAGFALGASLGVAGGLIAAYGLMLAAFPLLIIGAAWLGAAQGFGMFYRHAAAFGAGAGGQGAAVARLLGAGVLAGLAGPLLAGAAEAAFSPFTFAGTLILAAIAQLGALAFAVTLPEARFSHAGLTVEAMRETGPATALTWKAVAVPTVLAALAWGAMTAAMAGAPLSLAGCSVGVPLISGVVAWHVVAMYAPALAGGALASRFGAGPLALVAAAVCVAAAATTAHAADAATITVAFLAVGAGWSLATLAATLMLHARGTPSRLQLAAHDGVLLVAALLGTFL
fig|78245.7.peg.765	Xanthobacter autotrophicus Py2		361	Xanthobacter_autotrophicus_Py2	a-proteobacteria	Rhizobiales	Yes	Yes	MLVCVCDPQLDAPANDNGPRPVSTFGLALGFAFAVLAQTVASAALPLAGAQLAPRPELVTWPFAAMLLGAALASFPASFLRDAFGRRTGFALGASLGIAGGALLVAALIQRQFAWACLGALWLGMAQGFSFFYRHEAAAASGRPAAATAGVLAGGVAAAFAGPTLAGFAEQLAAPYFLVGAAALAALAHTCSLGVAVTLASDPTTVFHPKAKAPLSAILWPTLVGGAAWFGMNTVMSGAPLALVGCGIGGAAVFGFIALHVAAMYAPAVPLAFVGDRVPPLVIAVAGALLVAIGIPLQSLGTPETITVALICVGAGWSIATVGATAWIYRAGQPSRLALALHDGGLFFGAICGALLGYVLA
fig|1208323.3.peg.1262	Celeribacter baekdonensis B30		410	Celeribacter_baekdonensis_B30_1	a-proteobacteria	Rhodobacterales	Yes	Yes	MPEHAMPEHVMTSDPARARRNVYILVMAQAFLGAQMSMIFIIGGLAGQSLAKNLCFATLPISAIVLGSMLAATPLSAAMQRYGRRAGFWIGTGSGAIGASIGAVALLQQNFWLFVVGGLFTGVYQSSQGFFRFAATDTADDAFKPKAISYVLAGGLASALIGPQLVKLTSQAMVVPFLGTYLAVIAINVIGSVLFLFLRIPKPPVSTHGHVVGRSRRELLREPRVLVAIIVAMVSYALMNLVMTSTPLAVVGCGFEQNTAADIVSAHVVAMFLPSFFTGFLISKFGVERIMATGLVILGAAGIVGMMGVDIENFFVALVLLGIGWNFGFIGATAMLSSSHEPSERGRIQGLNDLLVFGGVTMASLASGGLMNCSGGSAQDGWTAVNLAMIPLLTLAGGA…
fig|1208323.3.peg.2392	Celeribacter baekdonensis B30		134	Celeribacter_baekdonensis_B30_2	a-proteobacteria	Rhodobacterales	Yes	Yes	MVPLAFVHIRRAVQNGRRTRPTRAAIFAILKRGPVLIAVCVGAVSPGIMVLLMTPTPLAMIGCDYGEALAGDVVRWHVVAMFAPSFATGFVIKRFGTRSVMVAGLALPIASALTAASGISQNHFYGALSLLGVG
fig|766499.3.peg.1501	Citreicella sp. 357		399	Citreicella_sp._357	a-proteobacteria	Rhodobacterales	Yes	Yes	MSEDRIAKRNVIVLVMAQAILGAQMPMIFTIGGLAGQSLAPNPCFATLPISLIVLGSMCAATPVSAFMQRFGRRAGFTLGTLGGALGGAVGAYALYIASFPLFLLGSFMTGIYMSAQGFYRFAAADTASEAFRPKAISYVMAGGLAAAIIGPQLVKLTANAFVVPFLGTYATVIAVNLVGSALFLFLRIPRPPVPAHDAPKGRTRRELLATPRIAVAVICAMVSYALMNLVMTSTPLAVVGCGFETSDAANVVTAHVLAMYVPSFFTGHLIARFGVEKIVALGLVILACAGGVSLTGVNLEQFFVALMLLGIGWNFGFIGATTMLASAHEPHERGRMQGLNDLLVFGGVTMASLASGGLMNCSGGSAQQGWTAVNMAMAPFLVLAGGALIWLFLRPARD
fig|501479.3.peg.1500	Citreicella sp. SE45		404	Citreicella_sp._SE45	a-proteobacteria	Rhodobacterales	Yes	Yes	MTDVQDSRARRNVVVLVMAQALLGAQMPMIFTIAGLAGQSLASNPCFATLPISMIVLGSMCAATPVSAFMQRFGRRAGFALGTTGGALGGAIGALGLYTASFPLFLLGSLLTGIYMSAQGFYRFAAADTASDAYRPKAISYVMAGGLASAIIGPQMVKLTADAFVVPFLGTYAAVIAINLVGALLFLFLDIPRPPVPSEDAPRGRSRRELITTPGIAVAVICAMVSYALMNLVMTSTPLAVVGCGFETGDAANVVTAHVLAMYVPSFFTGHLIARFGVEKIVALGLFILACAGGVALTGVELEQFFLALVLLGIGWNFGFIGATTMLAASHAPYERGRMQGLNDLIVFGGVTMASLASGGLMNCSGGSAQEGWTAVNMAMAPFLVLAGGALIWLILRPE…
fig|398580.10.peg.1758	Dinoroseobacter shibae DFL 12	Dinoroseobacter shibae DFL 12 = DSM 16493	408	Dinoroseobacter_shibae_DFL_12	a-proteobacteria	Rhodobacterales	Yes	Yes	MSTITDPAQTDDRRARRNVAVLVAAQAFLGSQITMIFVIGGLAGQMLSPHPCLATLPISLIVAGSMATAPWLSGVMQRHGRRTGFVIGAMGGALGSIIGAIGLATGSFYVFLLGSFLTGSYMSAQGFYRFAAADSASETFRPKAISYVMAGGLISALIGPQLVKVTTDLFVVPFLGTYLVALAVNLIGVGLFFFLDLPKPAPVPKGVEGGRSRREMLRDPVILTAVVCGMVAYALMNLVMTSTPLAVVGCGFTTGNAADVVSLHVIAMFAPSFFTGHLINRFGVERIVALGLLILGLAGVVALSGVALGNFFVALALLGLGWNFGFIGATTMLASAHSTAERGRIQGLNDALVFGCVTLASLASGGLMNCSGGDVVAGWNAVNLAMVPLLALAGATLIW…
fig|290400.10.peg.2105	Jannaschia sp. CCS1		409	Jannaschia_sp._CCS1	a-proteobacteria	Rhodobacterales	Yes	Yes	MTDSTPIAVDSDAAAKRNVIVLVLAQALLGAQMPMLFVIGGLAGLMIAPTPALATIPISMIVFGSMTTAPWISPLMQKYGRQAGFYVGALGGALGAAISAYGLWVDSFPIFLIGSYFSGIYMSAQGFYRFAATDTASPEFKPKAISYVMAGGLLSALIGPQLVKASSEATVIPFLGTYAFIIAINVVGSVLFAFLHLPKPEPTRADSPRGRSRAEMLRDPKIVVAMICGAVSYSLMNLMMTSTPLAVVGCGFTTGNAADVVSAHVIAMFAPSFFTGHLIARFGASKIVATGLVLLAAAGIVAMTGVELFQFFGALILLGLGWNFGFIGATAMLTASHAPEERGTAQGMNDFVVFGSVTIASLSSGVLMHSGGEDVVQGWTSVNLAMAPFLVLAGAALIW…
fig|759362.5.peg.2649	Ketogulonigenium vulgarum WSH-001	Ketogulonicigenium vulgare WSH-001	405	Ketogulonigenium_vulgarum_WSH-001	a-proteobacteria	Rhodobacterales	No	Yes	MAPATELAKAMAHTTQDNLFRHNLIVLTVAQALGAASPPIIVSLGGLIGQQLSDNPALTTLPVSLFNLGLALGTLPSAFIMRRYGRQSAYFIGALLAILGGLVAFTGILNHSFVIFCIGTMLAGYYAANVQSYRFAATDAASDAQRAKAISWVMVGGLFAAIIGPQTVIWTRNSITDVPFAGSFLAQAGLALLAILVLTRLRSTPPMQVTASDAPMRSVGQLLRSPRFALALGSGLVTYGLMVFVMTAAPVAMVGHGHGVDHAALGIQWHVLAMFLPSLVTGRLMARFGTERITAAGLVIIGLSAIAALGGFGLMNFYLSLILLGVGWNFGFIGATAMLTASHTQAERARAQGLNDFVIFGTVALASFFSGALLQASGWEVINWMIFPAIALVLAPLVW…
fig|384765.3.peg.363	Labrenzia aggregata IAM 12614		407	Labrenzia_aggregata_IAM_12614_1	a-proteobacteria	Rhodobacterales	Yes	Yes	MTVTTPDSFVDDSLAKRNALLLALAQAIGGASASIVIATAPLVGYSMLDTDKSLATLPVSAMVLGTAFGTIPAGMIMRRYGRRTGFMGAALLGATAGLLAAFAVFQDAFLLFALGCCISGFAGAFVQQYRFAAADTASDAFKPKAISWVLAGGVLAGVVGPQTVIATKDLFSPILFAGTYLAQAGLSLIAFFLVAFLRIPKPKRQSHAQAGGRPLLQIMTQRRFIVAAACGICSYALMSMVMTATPLAMIGCGLSQNDATLGIQWHVLAMFGPSFFTGNLITRFGKERIVSIGLLLLAGCSTVALMGVDLANFWIALILLGLGWNFGFIGATAMLTDTYRPEERNLVQAVNDFLVFGFVAAASFSSGALLNVYGWDTVTTLVFPFVVLCIGLLVWLAVA…
fig|384765.3.peg.5287	Labrenzia aggregata IAM 12614		392	Labrenzia_aggregata_IAM_12614_2	a-proteobacteria	Rhodobacterales	Yes	Yes	MLTRNFLLILLANIVLGSAMPMLIILGGLAGGWLAPHVWLATAPPSTQMLVGIIVATPVSLFMGRFGRRAGFLLGAAMLCFGGIVAALALVLQNFILLCLAHAALGAALISVNYFRFAASEAVSAEHRAQAISFTLASGLVAALLGPQLFNEAKDALAPTPLAGAYLAIAALGVLGALPVWLLKMPASPRKTAHRRADSAVRILSRNPRAAGAIGLAALSQAIMVLLMTPTPLAMIGCGFAEGQAADVIRWHVVAMFAPGFFTGFLIRRFGGTRIAVLGLVLLFASALTAWSGIGLLEFYGALVLLGVGWNFGFIGGTHLLQAALSDEERPLVQGVNDTLLAVSSSGASLLSGMLFAGIGWTGLAAVSAPVLALLALILLLRFRRRASLAGA
fig|244592.3.peg.4133	Labrenzia alexandrii DFL-11		407	Labrenzia_alexandrii_DFL-11	a-proteobacteria	Rhodobacterales	Yes	Yes	MTAVAQDTFVDDRLAKRNAVLLALAQALGGASASIVITTGSLVGYMMLDEDKALATVPVSAMVLGTAFGTIPAGIIMRRFGRRAGFMGSALVGVASGLLAAYAVLLNHFLLFSFACGLGGFAGAFVQQYRFAAADTASDAFKPNAISWVLAGGVLAGVVGPQTVIATKDMFAPILFAGTYVAQAGLALIAMFLLAFIKIPKPPRQSHKQAGGRPLGQIMKQPRFIVAAACGICSYALMSLVMTATPLAMIGCGLSETDAALGIQWHVLAMFGPSFFTGSLIARFGKERIVSIGLALLAGCAVVALMGLELAHFWTALVLLGLGWNFGFIGATAMLTDTYRPEERNLVQAVNDFLVFGFVAAASFSSGALLNSFGWATVNILVFPFVVLCIGLLVWLAMA…
fig|1122180.3.peg.1837	Loktanella hongkongensis DSM 17492		410	Loktanella_hongkongensis_DSM_17492	a-proteobacteria	Rhodobacterales	Yes	Yes	MTSAPIPDDHRAKRNTAILVAAQAILGAQMPILFVIGGLVGAELSPNPCLATLPISLIVFGSMTTAPWLSPLMQRRGRRTGFVIGGLAGALGAALAALGLLIDSFAVLLLGSYVTGIYMSAQGFYRFAAADSASDSFRPKAISWVMAGGLGAAIIGPQLNKAVLDAFAVPFLGSYLAVMALNLGGLFLFLGLDLPVAPPADPKAAATPARSRRALLREPGILVAILCGMVAYGLMNLVMTSAPLAVVGMGHGHHHANDIVSAHVLAMFVPSFFTGHLIARFGAANIVGAGLVFLGLAGLTGLSGATLPLFYADLIFLGLGWNFGFIGATAMLTAEHRPAERGIVQGLNDTMVFGFVTLASLSSGGLMNCSGGLPAQGWLSVNAAMFPALALAGGSLVWL…
fig|314232.4.peg.1895	Loktanella vestfoldensis SKA53		406	Loktanella_vestfoldensis_SKA53	a-proteobacteria	Rhodobacterales	Yes	Yes	MDMIDDSRAKRNVTVLVLAQAILGAQLPMMFVIGGLAGGQLASNPCFATLPISMIVFGSMTTAPWISPLMQRNGRRFGFMIGAFAGAMGAAVSAYGLYTGSFFLLLAGSYLSGIYMSAQGFYRFAATDTASEAFRPKAISFVMAGGLLSAVIGPQLNKLAQDAFVVPFLGSYMAIILLNLVGVGLFYWLDLPKGSRSEPKVLNPIKGRSRRELLRDPRIVVAIVCAMVSYALMNLVMTSTPLAVVGCGFTTNNANDIVSLHVIAMFAPSFFTGHLIARFGVEKIIATGLVILAMAGGVAIAGVELANFFVALALLGMGWNFGFIGATTMLAGAHRPEERGQVQGLNDMLVFGMVTVASLAGGGLLNCAGGTTVEGWNAVNLAMIPFLVLAGASLIWLSR…
fig|391624.3.peg.2353	Oceanibulbus indolifex HEL-45		403	Oceanibulbus_indolifex_HEL-45	a-proteobacteria	Rhodobacterales	Yes	Yes	MIDDRRARRNVAVLVAAQAFLGAQMPMIFLVGGLAGHSLATNVCLATLPISMIVLGSMLAATPISTVMQRYGRKAGFFLGAAGGALGGAVAAYGLYLASFPVFLLGSFLTGIYMSAQGFYRFAAADTASDDFRPKAISYVMAGGLVSAIIGPQLATATSGSLVVPFLGTYLAVVAVNLIGALLFLFIDIPKPPIPAHDAPKGRSRWELLTTPRIAVAVICAMVSYALMNLVMTSTPLAVVGCGYSQDNAGYVVTGHVLAMFAPSFFTGHLINRFGVERIMGLGIAILGAAGLVALQGVELGNFYIALILLGLGWNFGFIGATTMLAGAHEPHERGRMQGLNDLLVFGGVTVASLASGGLMNCSGGTAQEGWAAVNFAMVPFLVLAGGSLIWLVLRSRRE…
fig|252305.3.peg.3774	Oceanicola batsensis HTCC2597	Pseudooceanicola batsensis HTCC2597	532	Oceanicola_batsensis_HTCC2597	a-proteobacteria	Rhodobacterales	Yes	Yes	MRRIHGAGRDADGCRWHATRDGRPARPRDELCREAPASRLSHGPRRRRSAGGEMARARVSLCHHAPRRGRAPVPGHRRRRRPAAADGVAPRPGLGLFRTYHRPGLIAAAQSDRLASLRTAGYEPRMTVSEYTPDDGRAKRNVAVLVMAQAILGAQMPMIFTIGGLAGQSLAPNPCFATLPISLIVLGSMLSATPVSALMQRYGRRAGFFLGAGGGTLGGIVGALGLYYASFPLFLLGSLFTGLYMSAHGFYRFAAADTASDAFRPKAISYVMAGGLLSALIGPQVVKVTADAMVVPFMGTYFAVIAVNVLGSLLFLFLDIPRPPRPAEDAPRGRSRRDLLATPRIAVAVICAMVSYALMNLVMTSTPLAVVGCGFDKANAADVVSSHVLAMYVPSFFTG…
fig|1231392.3.peg.739	Oceaniovalibus guishaninsula JLT2003		406	Oceaniovalibus_guishaninsula_JLT2003	a-proteobacteria	Rhodobacterales	Yes	Yes	MTNLDAARTARHARRNVAILVAAQGFLGAQMPMIFVIGGLAGQSLAANVCFATLPISMIIVGSMLSAQPLSAIMQRYGRRAGFLCGTAGGSLGALIGAWGLMTASFPIFLLGSLFTGLYLSAQGFYRFAAADTASDAFRPKAISYVLAGGLISAIIGPQLVKVTADAMVVPFLGTYLAVIAINLVGSLLFLGLRIPRPPAPAADAPIGRSRGELLRTPRIAVAIICAMVSYALMNLVMTSTPLAVVGCGFDKADAADVVSFHVLAMYVPSFFTGHLIARFGVERILGLGLAILAASGIAGLSGVDLPNFYLALILLGVGWNFGFIGATSMLASAQRPEERGRLQGMNDAIVMGCVALASIASGGLMNCSGGTPVDGWNAVNIAMAPFLALAGGALIWLW…
fig|391616.3.peg.5120	Octadecabacter antarcticus 238	Octadecabacter arcticus 238	422	Octadecabacter_antarcticus_238	a-proteobacteria	Rhodobacterales	Yes	Yes	MTETISQIQAPVPDDRRAKRNVAVLVLAQAILGAQMPMIFVVGGLAGKQLASNICWATLPISLIIFGSMTTAPWLSPLMQSRGRRFGFYIGALAGAVGAAIAAYGLYIGSFTVLLIGSYFTGIYMSAQGFYRFAATDTASDNFKPKAISYVMAGGLLSAILGPQLNKLVDSNFVVPFLGTYLAVVVLNLVGMFLFLALDLSKGSRGQPKVDGPTPRTRGQLLSDPNILVAIIVALVAYSLMNLVMTSTPLAVVGCGYALDNANDIVSAHVLAMFAPSFFTGHLIVRFGVKPIMAIGLVILGAAGIAALFGVSIAEGDQPSLFSFYAALILLGCGWNFGFIGATTLLTSSHANHERGVVQGLNDMIVFGSVMVASLASGGLMNCSGGSPMEGWTAVNIAM…
fig|1122929.3.peg.3392	Pannonibacter phragmitetus DSM 14782		412	Pannonibacter_phragmitetus_DSM_14782	a-proteobacteria	Rhodobacterales	Yes	Yes	MSSQPSLSPAQDAAADGDRIARRNAAILAAAQALGGATASIVIATGSLTAASLLPEAPGLATLPISCMILGTAIGTLPAGAVMKRVGRRTGFLGGSVLGFLASLLAAWAILIGSFWLFTLACALAGTVTAFVQQFRFAAADTASDAFRPKAISWVMAGGVFSGIIGPQTVIFTKDLFAPVLFAGTYAALGGLFLLMGVILTFLKVPPVREKTVADAQARPLGVILRQPSFVVAAVCGICSYALMSLVMTATPLAMIGCGLSETDAALAIQWHVLAMFGPSFFTGTLIARFGERTIVLTGLALLCGCSVIALMGLEVAHFWSALILLGVGWNFGFVGATSMLTRCYRPAERATVQSFNDFLVFGFVALASFSSGALLHSFGWATVNLLVFPLVLVCVILM…
fig|318586.5.peg.1209	Paracoccus denitrificans PD1222		408	Paracoccus_denitrificans_PD1222	a-proteobacteria	Rhodobacterales	Yes	Yes	MAMTLAETDPMRRARRNVIVLLLAQALLGAQMSMIFIVGGLAGQMLSPNPCIATLPLSMMILGSALSARPLSGFMRRHGRRAGFLLSCGSAALGAAIAAYGLASGNFWLFTASALFTGVYMAAQGFFRFAATDCAPPEFQSRAISWVLAGGLAAAFTGPFLVRLTADVTAIPFLATYAAIIGLNLLGPVLFAFLDIPKPPAPVRGQTEGRPLGELLRVPQIAVAMICGMVSYALMNLVMTSAPLAVVGCGFATADAANIVSGHVLAMFAPSFFTGHLIARFGATRIVMVGLAILAGAGAVALSGVDLAHFFIAMILLGLGWNFGYIGATAMLTRAYRPEERERVQGLNDAVVFGGVFLASLSSGGLMNCMGGSTQAGWNAVNLAMLPFLVLAGGALLWL…
fig|1101189.3.peg.178	Paracoccus sp. N5		408	Paracoccus_sp._N5	a-proteobacteria	Rhodobacterales	Yes	Yes	MIASDPMTDPMRRARRNVVVLLIAQAVMGAQMSMIFIVGGLTGQMLSPNPCIATLPLSMIVLGSALSARPLAGFMRRRGRRAGFVLACGAGALGAAAAATGMMLGNFWLFMLSGLLTGVYQAAQGFYRFAATDCAPAEFQSRAISWVLAGGLAAALTGPLLVRLTADLTAVPFLATYAAIVGLNLLGPLLFGFLDIPRPAAAPAGSPAGRPLRALLREPRILVAMICGMVAYALMNLVMTSTPLAVVGCGFATADAANIVSFHVLAMFGPSFFTGHLIARFGATRIVMLGLAILAGAGAVALSGVELGHFYAALVLLGLGWNFGYIGATAMLTRAYRPEERERVQGLNDAVVFSGVFLASLSSGGLMNCMGGSAQAGWNAVNLAMLPFLVLAGGALLWL…
fig|412597.3.peg.1520	Paracoccus sp. TRP		410	Paracoccus_sp._TRP	a-proteobacteria	Rhodobacterales	Yes	Yes	MTATPDLAHPDVMRRAWRNVAVLLLAQALLGAQMSMIFIVGGLAGQMLSPNPCIATLPLSMMVLGSALSARPLSGFMRRHGRRAGFLLACGAAALGAAIAAYALATGYFWLFTASALLTGVYMAAQGFFRFAATDCAPPEFQSKAISWVLAGGLAAAFTGPALVRMTADLTAIPFLATYGAIIGLNLLGPVLFAFLDIPTTPRAVGKHAEGRSVAELIRVPQIAVAMICGMVSYALMNLVMTSAPLAVVGCGFATTDAANIVSGHVLAMFAPSFFTGNLIARFGATRIVMVGLAILAGAGAVALSGVELPHFYLAMILLGLGWNFGYIGATAMLTRAHRPEERERVQGLNDAVVFFGVFLASLSSGGLMNCMGGSAQAGWSAVNLAMLPFLVLAGGALL…
fig|391619.3.peg.571	Phaeobacter gallaeciensis BS107	Phaeobacter gallaeciensis DSM 26640	408	Phaeobacter_gallaeciensis_BS107	a-proteobacteria	Rhodobacterales	Yes	Yes	MTDSLPLPDDRIAKRNVVILVLAQAFLGAQMPMIFTIGGLAGQSLASNACFATLPISLIVAGSMLAATPISAIMQRYGRKVGFFVGAAGGTLGGVIGAYGLYLGSFPIFLLGSFLTGIYMSAQGFYRFAATDTASDAFRPKAISYVMAGGLLSAIIGPQIVKATSQAFVIPFLGTYMAVVAVNVLGAILFLFLKIPKPPVPSEDAPKGRSRMELLRTPTIAVAVICAMVSYALMNLVMTSTPLAVVGCGFTEGSAADVVTAHVLAMYVPSFFTGHLIARFGVEKIVGAGLVILAAAGAVALQGVDLENFFVALVLLGIGWNFGFIGATTMLAGAHESYERGRMQGLNDLLVFGGVTFASLASGGLMNCSGGSAVEGWTAVNMAMAPFLVLAGGALLWLA…
fig|911045.3.peg.3539	Pseudovibrio sp. FO-BEG1		175	Pseudovibrio_sp._FO-BEG1_1	a-proteobacteria	Rhodobacterales	Yes	Yes	MISYAIMNLIMTSAPLAMVACGLTNSDAALGIQWHVIAMFAPSFITGSLISRFGHGAVIGAGFLLYAVCALVGLTGLERWIFWSSLILLGLGWNFSFVGASALLTQTYRPEEQNRVQSINDFFVFGLVATASFSSGKLLNVFGWETVNLMVFPFVILCLFLVVSLMFTEKREVKV
fig|911045.3.peg.3726	Pseudovibrio sp. FO-BEG1		406	Pseudovibrio_sp._FO-BEG1_2	a-proteobacteria	Rhodobacterales	Yes	Yes	MGLSEVAEQGATYRARNFPLILIATAILSMQMPILIAISALAGSYLAPHPTMATVPLALQMFGNFLFATPISLFMGRYGRQKGILLGVGLSIVGSLLCVYALYANLFVVLLAGHVLLGIATAAYTFMRFAASDSASEKWKPMAISLSMSMGLLSALLGPSLVGVVKDVGGVIPFVGSYMALAGVAVVGALPVLGLRLPPVLKNSGQSKGFVESLKVLRRPAVWSATACAGLSFGFMTMQMSPTPLAMEYCGFSVGQSSDVIRWHLVAMFGPSFVTGYIIRQIGATSVMVLGLLMLAAAGVIGALSVELWAFYVALILLGIGWNFGFIGATSRLVEVVAPEDAPLAQGANDSVVALVSAISALSTGILYSTVGWEGLSLSALPLLLALALWLVVSGVRSR…
fig|439495.5.peg.178	Pseudovibrio sp. JE062		405	Pseudovibrio_sp._JE062_1	a-proteobacteria	Rhodobacterales	Yes	Yes	MANTLAAPLIDDGLAKRNALLLALAQSFAGGVPPIIFATTSILASVLLVDDKSLATLPVTAFVLGTALGTLPAGMIMREFGRRAGLVGALLFGALCALLASYAAYIGSFTLLCVSTLGSGFVMAFTQQARFAAADTASPAFKPKAISWVLTGGILAGVVGPQTVILTQGMFEPFLFVGTYLAQAGLMLIGLLFVAFLKIPLPAKTEKHERGRPLSEILKQQKFFVAVGCGMISYAIMNLIMTSAPLAMVACGLTNSDAALGIQWHVIAMFAPSFITGSLISRFGHASVIGAGFLIYAVCALVGLTGLERWIFWSSLILLGLGWNFSFVGASALLTQTYRPEEQNRVQSINDFFVFGLVATASFSSGKLLNVFGWETVNLMVFPFVILCLFLVVSLMFTE…
fig|439495.5.peg.5029	Pseudovibrio sp. JE062		405	Pseudovibrio_sp._JE062_2	a-proteobacteria	Rhodobacterales	Yes	Yes	MGLSEVAEQGATYRARNFPLILIATAILSMQMPILIAISALAGSYLAPHPTMATVPLALQMFGNFLFATPISLFMGRYGRQKGILLGVGLSIVGSLLCVYALYTNQFVVLLAGHVLLGIATAAYTFMRFAASDSASEKWKPMAISLSMSMGLLSALLGPSLVGVVKDVGGVIPFVGSYLALAGVAVIGALPVLGLRLPPVLKNPGQSKGFVESLKVLRRPAVWSATACAGLSFGFMTMQMSPTPLAMEYCGFSVGQSSDVIRWHLVAMFGPSFVTGYIIRRIGTTSVMVLGLLMLAAAGVIGALSVELWAFYVALILLGIGWNFGFIGATSRLVEVVAPEDAPLAQGANDSVVALVSAISALSTGILYSTVGWAGLSLSALPLLLALALWLVVAGVRGR…
fig|1247725.3.peg.967	Rhodobacter sp. AKP1		406	Rhodobacter_sp._AKP1	a-proteobacteria	Rhodobacterales	Yes	Yes	MTDASALPASDARARRNVIVLVAAQAILGSQLSMVFIVAGLSGQTLASNPCWATLPITMAVTGSMLSATPLSAIMQRFGRRVGFLVGALAGALGAAVCAVALMQGSFALFLAGSLLTGTYMSAQGFYRFAAADTASETFRPKAISWVMAGGLLSAVIGPQVVKLTAEAMVVPFLGTYLAAILLNLCGVALFAFLDIPRPTPPAAGSPRGRSRLELLREPRIAVAVICATVAYALMNLVMTSSPLAVVGCGFATSDAANVVTAHVLAMYGPSFFTGHVIARFGAEKVMALGLAILAGSGAVALSGVELGHFFGALVLLGIGWNFGFIGATALLASAHAPEERGRIQGLNDLIVFGGVAMASLASGGLMNCSGGSVEAGWQAVNLAMLPFLVAAGGALIWL…
fig|349102.13.peg.2141	Rhodobacter sphaeroides ATCC 17025		448	Rhodobacter_sphaeroides_ATCC_17025	a-proteobacteria	Rhodobacterales	Yes	Yes	MRPVIHKAWRIGARASSPTRRRAPRVFSFSLDGAAGGALGKGMSQTSALPASDARARRNVIVLVAAQAILGSQLSMVFIVAGLSGQTLAPNPCWATLPITLAVTGSMLSATPLSAIMQRFGRRAGFVLGALAGAAGAGVCALGLMQGSFALFLAGSLLTGIYMSAQGFYRFAAADTASEAFRPKAISWVMAGGLLSAVIGPQVVKLTAESMVVPFLGTYLAAIGLNLGGMLLFAFLDIPRPAAPALGSPRGRSRSELIRDPRIAVAVICATVAYALMNLVMTSSPLAVVGCGFATSDAADVVTAHVLAMYGPSFFTGHVIARIGAEKVMAAGLAILAASGAVALSGVELGHFFGALVLLGIGWNFGFIGATAMLASAHAPEERGRVQGLNDLIVFAGVA…
fig|367336.3.peg.621	Rhodobacterales bacterium HTCC2255		401	Rhodobacterales_bacterium_HTCC2255	a-proteobacteria	Rhodobacterales	No	Yes	MKTNDKLAKRNLYIMMGAQAFAGGQMPMLFIVAGLAGQSFDINICWATLPISLIVFGSMTTAPWLSSIMQNFGRRFGFIIGSSGGAIGGALGAYALYQNSFPLFLLASYFSGIYMSAQAFLRFAAIDTASEEFRPKAISYLMAVGLIPAVLGPQLVKLTADMFVIPFIGVYLSVIAINIIGSVFFLFLKIPLPKAIHNQTKMGRTRLELLKSPKVTVSIICAMVSYALMNLVMTSTPLAVVGCGFDHKNAADIVMAHVLGMFVPSFFTGHLIVKYGAPRIISIGLIILTFAGISNLLGIELINFYIGLIFLGIGWNFGFIGATTMLASSYTENERGKAQGMNDFFVFGFVTLASLASGSLMNCSANTPADGWTSVNLAMIPFLILAGCSLIWLSKKDLE…
fig|314271.5.peg.2491	Rhodobacterales bacterium HTCC2654	Maritimibacter alkaliphilus HTCC2654	406	Rhodobacterales_bacterium_HTCC2654	a-proteobacteria	Rhodobacterales	Yes	Yes	MTDATYSQTDDRKAKRNVAILVIAQALLGAQMPMIFTVGGLAGQSLAPNPCFATLAISAIVLVSMLSANPMSWIMQRFGRRAGFWTGTLGGTIGAAIAAYGLSQASFTLFIVGSAFTGMYMSAQGFYRFAAADTASDSFRPKAISYVMAGGLVSAIIGPQLVKATVDVSVIPFLGVYAAIVAINVVGSLLFLALDIPKPPVPSHDAPRGRTTWEMLTTPTIAVAIIVAMVSYSLMNLVMTSTPLAVVGCGFESSTAADVVSAHVLAMFIPSFFTGHLIARFGVRKIMATGLVILAAAGVVGLQGVELENFFIALVLLGIGWNFGFIGATTMLAGAHQAHERGRIQGMNDMIVFGGVTLASLASGGLMNCSGGTPQDGWTAVNLAMVPFLALAGAALIWL…
fig|439496.3.peg.1219	Rhodobacterales bacterium Y4I		455	Rhodobacterales_bacterium_Y4I_1	a-proteobacteria	Rhodobacterales	Yes	Yes	MSKACTGPATSSRLMPSKIRTSIVLAFGLLSKIDTFLTYRTTTNGGYNDAMSTGQAGTRMDDARVTTGASAYLGLLTASTILSSAMPMLIILGGLAGLFLSPSPALTTFPASVQVFAGLLAAGPFSIFMGRAGRRAGFCAGGLLAAAGGIACAWALAEDSFAALCAGHAALGAALACFQYFRFAAAEVVPPAWSPVAISLMLTSGLVAAFAGPQLFIWTKDALAPIPLAGAYLAICGISLAGLLPLAFVRLSRPIAPARGRSSLQALALLRQPGIAIAIAMGAVSQGVMVFMMAPTPLAMIGCGFSEATAGDVIRWHVVAMFAPSFLTGFVIKRIGATAVVAAGLILLAIAALVAAAGLSGPHFYVSLIVLGTGWNFGFIGATAMLAERVASGDRALVQ…
fig|439496.3.peg.941	Rhodobacterales bacterium Y4I		405	Rhodobacterales_bacterium_Y4I_2	a-proteobacteria	Rhodobacterales	Yes	Yes	MTMSMTTPSDTVAKKNVAILVLAQAILGAQMPMIFTIGGLAGQSLASNPCFATLPISLIVGGSMLAATPISAIMQRWGRRAGFFTGAAFGAIGGLVGAYGLYLGSFPIFLLGSLLTGVYMSAHGFYRFAAADTASDAFRPKAISYVMAGGLAAAIIGPQLVKATSQAFVIPFLGTYLAVIAVNVLGAALFLFLDIPKPPAPTADSPKGRSRIELLKTPVIAVAVICAMVSYALMNLVMTSTPLAVVGCGYTEGNAADVVTWHVLAMYVPSFFTGHLIARFGVEKIVSAGLVILAGAGAVALQGVELENFFIALVLLGIGWNFGFIGATTMLAGAHESYERGRMQGLNDLLVFGGVTMASLASGGLMNCSGGNPVDGWNAVNMAMAPFLVLAGGALMWLV…
fig|744980.3.peg.4322	Roseibium sp. TrichSKD4		406	Roseibium_sp._TrichSKD4	a-proteobacteria	Rhodobacterales	Yes	Yes	MSVSAQTAPAADDQLARRNAFLLALAQAIGGALASIVITTGPLVGYMMLAEDKSLATVPVSAMVLGTAFGTLPAGMIMRRFGRRVGFMGASLLAAVSGLVAAYAVFQNTFGLFAVACGMGGFAGAFVQQYRFAAADTASDAFKPKAISWVLAGGVLAGIVGPQTVIATKDMFEPILFAGTYLAQAGLSIISFILVSFIKIPKPPKQTAASGGRPIFEIMRQPRFIVAAACGICSYALMSLVMTATPLAMIGCGLSETDAALGIQWHVMAMFGPSFFTGNLIARFGKETIVSIGLALLAACSVVALMGVELANFWTALILLGLGWNFGFIGATAMLTDTYRPEERNMVQATNDFLVFGFVALASFSSGALLNAFGWDTVNWLVFPFVVLCFILLGWLWRH…
fig|375451.14.peg.3035	Roseobacter denitrificans OCh 114		403	Roseobacter_denitrificans_OCh_114_1	a-proteobacteria	Rhodobacterales	Yes	Yes	MEATLESRAKRNVVVLVLAQAVLGAQMPMLFIIGGLAGQSLASNVCFATLPITLIVLGSMVAATPISGIMQRYGRRAGFMVGACAGAAGGAIGAYGLYTASFPIFLLGSFVTGFYMSAHGFYRFAAADTASDEYRPKAISYVMAGGLAAAVIGPQLVKLTADAYVIPFMGTYGAIIVLNVVGSLLFFALDIPTPPAPRADSPAGRTRWQLITTPRIAVAVICATVTYALMNLVMTSTPLAVVGCGYTTGNAADVVTAHVLAMYVPSFFTGHLIARFGTQRIMAIGLFILAVAGGVALAGVALENFFVALILLGLGWNFGFIGATTMLSEEHSVEERGRMQGLNDLILFGGVTLASLSSGGLMNCSGGSPQEGWMAVNIAMVPFIALAGASLIWLMLRPK…
fig|375451.14.peg.556	Roseobacter denitrificans OCh 114		381	Roseobacter_denitrificans_OCh_114_2	a-proteobacteria	Rhodobacterales	Yes	Yes	MVANTILGTAFPIQLILGGLAGLVLAPSPTLATLPASIQTLAGMVAAAPISLLMGRMGRRAGFALGGLMTLMGATTATQALYADNFVLLCVAHFLMGAGWASFQYFRFAAGEVVEKKWRPVAISLMLSSLLIAAIGGPQLFIAAKDILAPVPFAGAYVATGLIAVLGLVPLLAVQMPQPKGSSQDTPARKFAPRAALRRPAIMHAVGIAAVSQGVMVFLMIPTPIAMVGCGFSEDTAGDVVRWHIVAMFAPSFFTGFLIKRFGASTVAITGLIIIVAAAVAATLGLSAMHFYGALIVLGVGWNFGFIGATAMLDAAVSENKKATVQGANDTIIALVSTICAFAAGFVVSSLGWVFLAMISGGVVVLALGVLFADRARVSHT
fig|391595.3.peg.725	Roseobacter litoralis Och 149		396	Roseobacter_litoralis_Och_149_1	a-proteobacteria	Rhodobacterales	Yes	Yes	MSVVSVLFNRNFAGLLIANTILGAAFPVQLILGGLAGLMLAPSPNLATVPASIQTLAGMIAAAPFSLLMGRIGRRVGFTLGGLMTLTGAVIATQALYFQNFTLLCVAHFLMGAGWAAFQYFRFAASEAVDRDWRPVAISLMLSSLLIAAVAGPQVFIVAKDVLTPIPFAGAYVATGVIAVLGLIPLIVVRMPQPERRLKREPSGRLSALTALRRPAIRHAVGIAALSQGVMVFLMIPTPIAMVGCGFSEETASDVVRWHIVAMFAPSFFTGFLIKRFGASSVAITGLVIMIAAAGAAGLGLSATHFYGALIVLGVGWNLGFIGATAMLDAALSEEEKPAVQGANDTIIAFGSTICAFAAGFIVSSLGWVVLAMISGGGLVLALAMLFVDRARLSKI
fig|391595.3.peg.75	Roseobacter litoralis Och 149		403	Roseobacter_litoralis_Och_149_2	a-proteobacteria	Rhodobacterales	Yes	Yes	MEATLENRAKRNVIVLVLAQAVLGAQMPMLFIIGGLAGQSLASNVCFATLPITLIVLGSMVAATPISGIMQRYGRRAGFMVGACAGAAGGAIGAYGLYTASFPIFLLGSFITGIYMSAHGFYRFAAADTASDAYRPKAISYVMAGGLAAAIIGPQLVKVTADAYVIPFMGTYGAIIVLNVVGSLLFFALDIPTPPAPRADSPAGRTRWELITTPRIAVAVICATVTYALMNLVMTSTPLAVVGCGYTTGNAADVVTAHVLAMYVPSFFTGHLIARFGTQRIMAIGLFILAVAGGVALAGVALGNFFFALILLGLGWNFGFIGATTMLSEEHSVEERGRMQGLNDLILFGGVTLASLSSGGLMNCSGGSPQEGWMAVNIAMVPFIALAGASLIWLMMRPK…
fig|351016.3.peg.2245	Roseobacter sp. AzwK-3b		405	Roseobacter_sp._AzwK-3b	a-proteobacteria	Rhodobacterales	Yes	Yes	MTDAALPHDDSRAKRNVAVLTAAQAFLGAQMAMIFVVGGLAGQSLASNVCFATLPISLIVLGSMLAANPLSWFMQRAGRKAGFLVGAGAGALGAAIGAYGLYLASFPIFLLGSLITGVYMSAQGFYRFAAADTASETFRPKAISYVMAGGLASAIIGPQLVKVTSQAMVIPFMGTYFAVVVLNLVGALLFLMLDIPKPPVPSEDAPHGRTRWQLITTPRIAVAVICAMVSYALMNLVMTSTPLAVVGCGFTEGNAADIVTGHVLAMFAPSFFTGHLIVRFGVEKIVATGLVILAAAGAVALQGVEIENFFIALILLGLGWNFGFIGATTMLAGAHEAHERGRMQGLNDLLVFGGVTMASLASGGLMNCSGGDAQTGWMSVNLAMVPFLALAGGALIWLA…
fig|391593.3.peg.2535	Roseobacter sp. CCS2		405	Roseobacter_sp._CCS2	a-proteobacteria	Rhodobacterales	Yes	Yes	MTYVDDTRAKRNVAVLVLAQAILGAQLPMIFVIGGLAGGQLASNPCLATLPISFIVFGSMTTAPWISPLMQRNGRRFGFFLGAFAGAVGAAVSAYGLYISSFPILLAGSYLTGIYMSAQGFYRFAATDTASEGFRPKAISYVMAGGLLSAIVGPQLNKLVSDAFVIPFLGTYLAIIVLNLVGMFLFLWLDLPKGSKKEPPAVAAPAGRTRMELLRDPRILVAIICAMVSYSLMNLVMTSTPLAVVGCGFTTDNANDIVSAHVLAMFAPSFFTGHLIARFGVERIVSLGLVILALAGGVALSGVELTNFYIALILLGLGWNFGFIGATTMLAGAHHPEERGAVQGMNDMIVFGMVTVASLASGGLMNCSGGTAVEGWNAVNIAMIPFLVLAGGSLIWLVR…
fig|2433.3.peg.132	Roseobacter Sp. GAI101		407	Roseobacter_Sp._GAI101	a-proteobacteria	Rhodobacterales	Yes	Yes	MTMIDDTRAKRNVAVLVTAQAFLGSQMPMYFVIGGLAGQQLSPNVCLATLPISMIVFGSMTTAPWLSGVMQKFGRRAGFVTGAFGGMAGSAICAYALTIQSFTMFLLGSYLMGIYMSSQGFFRFAATDTASDEFRPKAISYVMAGGLVSAVIGPQVVGLLTDASPDATVMRFFPVYIAAIALNGFGMILFAFLRIPKPPIPAVDAPKGRSRMELLKTPRIAVAVICGMVSYALMNLVMTSTPLAVVGCGYNIVDASHVVTGHVLAMYAPSFFTGHLIARFGVEKILGLGIAILAVAGLVALNGVELGNFYVALILLGIGWNFGFIGATSMLAGAHEPHERGRMQGLNDLLVFGGVTFASLASGGLMNCSGGNPVEGWAAVNIAMIPFLVLAGGSLIWLM…
fig|314262.5.peg.2385	Roseobacter sp. MED193		401	Roseobacter_sp._MED193	a-proteobacteria	Rhodobacterales	Yes	Yes	MTTPSDSVAKKNVAILVLAQAILGSQMPMIFIIGGLAGQSLASNPCFATLPISLIVAGSMVAATPISSIMQKWGRRAGFFTGAMFGALGGVIGAYGLYLGSFPAFLLGSLLTGVYMSAHGFYRFAATDTASESFRPKAISYVMAGGLLSALLGPQLVKATSQVFVIPFLGTYLTVIAINVFGSGLFLFLNIPKPKAPSEDLPAGRSRMELLKTPAIAVAVICSMVSYALMNLVMTSTPLAVVGCGFTEGNAADVVSLHVLAMYVPSFFTGHLIARFGVHKIVAAGLIILAAAGAVALQGVELENFFIALILLGVGWNFGFIGATTMLTASHTPEERGRMQGLNDLLVFGGVTMASLASGGLMNCSGGNPVEGWSAVNMAMAPFLVLAGGALLWLAMRPK…
fig|388739.3.peg.946	Roseobacter sp. SK209-2-6		405	Roseobacter_sp._SK209-2-6	a-proteobacteria	Rhodobacterales	Yes	Yes	MTMSMTSPSDSTAKKNVAILVMAQAILGAQMPMIFIIGGLAGQSLASNPCFATLPISLIVAGSMAAANPISSIMQRWGRRAGFFTGAFFGALGGLVGAYGLYLGSFPVFLLGSLLTGVYMSAHGFYRFAAADTASESFRPKAISYVMAGGLLSAIIGPQIVKATSQVFVIPFLGTYFAVIALNVLGSLLFLFLDIPKPAPPRADLPKGRSRWELLTTPAIAVAVICAMVSYALMNLVMTSTPLAVVGCGFSENLAADVVTSHVLAMYVPSFFTGHLIARFGVEKVVAAGLVILAAAGAVALQGVELENFFVALILLGLGWNFGFIGATTMLAGSHSAEERGRMQGMNDFLVFGGVTMASLASGGLMNCSGGNPVEGWTAVNMAMAPFLVLAGGALLWLV…
fig|89187.6.peg.915	Roseovarius nubinhibens ISM		385	Roseovarius_nubinhibens_ISM	a-proteobacteria	Rhodobacterales	Yes	Yes	MLAQAILGAQMAMMFVVAGLAGQSLASNVCFATLPISLIVLGSMLAASPLSSIMQKYGRRVGFMLGTLAGALGAAVAAYGLYQASFFWFLMGSLISGIYMSAQGFYRFAAADTASDAFRPKAISYVLAGGLASAVIGPQLVKVTSQAVVIPFLGTYAAIIAINLFGALLFLFLDIPRPPVPAADAPRGRSRWELLTTPRIAVAVICAMVSYALMNLVMTSTPLAVVGCGFSQDRAADVVTGHVLAMFAPSFFTGHLIARFGVEKIMGLGLVILAGAGVVALQGVEIENFFLALVLLGLGWNFGFIGATSMLAGAHEPHERGRMQGLNDLLVFGGVTIASLASGGLMNCSGGTAQAGWTAVNLAMIPALMLAGSALVWLVLQGRRT
fig|314264.4.peg.1362	Roseovarius sp. 217		405	Roseovarius_sp._217	a-proteobacteria	Rhodobacterales	Yes	Yes	MTDTALHPDDSRAKRNVAVLVAAQAILGAQMPMIFVVGGLAGQSLASNICFATLPISLIVLGSMLSATPISHLMQRYGRRVGFMIGAGAGAIGGAIGAYGLYTASFPIFLLGSLITGTYMSAQGFYRFAAADTASDAFRAKAISYVMAGGLLSAVIGPQLVKATSQAMVIPFLGTYLAVIALNIAGAFLFLMLDIPKPPVPAVDAPHGRTRIELLKTPRIAVAVICATVSYALMNLVMTSTPLAVVGCGFDAGDAADVVTAHVLAMYIPSFFTGHLIARFGVEKIVAIGLVILAGAGAVALNGVHLENFFVALILLGIGWNFGFIGATTLLAGSHAPHERGRMQGLNDLIVFGGVTFASLSSGGLMNCSGGTPEAGWTSVNLAMAPFLMLAGGALIWLT…
fig|314265.3.peg.3140	Roseovarius sp. HTCC2601		404	Roseovarius_sp._HTCC2601	a-proteobacteria	Rhodobacterales	Yes	Yes	MESTQDSRAKRNVIVLVMAQAILGAQMPMIFTIGGLAGQSLASNACFATLPISLIVLGSMCAATPVSAFMQRFGRRAGFALGALGGALGGAVGAYGLYTASFPIFLAGSFLTGIYMSAQGFYRFAAADTASEAFRPKAISYVMAGGLLAAVLGPQLVKWTADAFVIPFLGTYAAVIAINLVGALVFLFLDIPKPPVPSEDAPKGRTRRELLATPRIAVAVICAAVSYALMNLVMTSTPLAVVGCGFETADAANIVTAHVLAMYIPSFFTGHMIAHFGVEKIVALGLVILAGAGGVALTGVELEQFFVALVLLGVGWNFGFIGATTMLAGAHEPHERGRMQGLNDLLVFGAVTSASLASGGLMNCSGGNPQEGWTAVNMAMAPFLMLAGGALIWLILSPR…
fig|391613.3.peg.3257	Roseovarius sp. TM1035		405	Roseovarius_sp._TM1035	a-proteobacteria	Rhodobacterales	Yes	Yes	MTDIALHPDDSRAKRNVAVLVAAQAILGAQMPMIFVVGGLAGQSLASNICFATLPISLIVLGSMLSATPISHLMQRYGRRTGFFIGAGAGALGGAIGAYGLYTASFPIFLLGSLITGTYMSAQGFYRFAAADTASDAFRAKAISYVMAGGLLSAVIGPQLVKATSQAMVIPFLGTYLAVIALNIAGAFLFLLLDIPKPPQPAVDAPHGRTRMELLKTPRIAVAVICATVSYALMNLVMTSTPLAVVGCGFDAGNAADVVTAHVLAMYIPSFFTGHLIARFGVEKIVAIGLVILAGAGAVALNGVHLENFFVALILLGIGWNFGFIGATTMLAGAHEPQERGRMQGLNDLIVFGGVTFASLSSGGLMNCSGGTPEAGWTAVNLAMAPFLMLAGGALIWLT…
fig|246200.7.peg.2154	Ruegeria pomeroyi DSS-3		405	Ruegeria_pomeroyi_DSS-3	a-proteobacteria	Rhodobacterales	Yes	Yes	MTLADSHTNDSRAKRNVVVLVAAQAILGAQMPMIFTIGGLAGQSLASNVCLATLPISLIVLGSMLAATPISAIMQKWGRRAGFLLGALAGALGGAVGAYGLYLSSFPVFLAGSLLTGVYMSAHGFYRFAAADTASDAFRPKAISYVMAGGLAAAIIGPQAVKATSDAYVIPFLGTYYAVIAVNLLGALLFFFLDIPRPTPPAADSPRGRTRMELLKTPRIAVAVICAMVSYALMNLVMTSTPLAVVGCGYDQGDAADVVTSHVLAMYVPSFFTGHLIARFGVEKVVAAGLVVLAAAGVVALQGVDLNNFFIALILLGLGWNFGFIGATTMLAGAHEPHERGRMQGLNDLLVFGGVTMASLASGGLMNCSGGNAVEGWTAVNLAMVPFLTLAGGALIWLT…
fig|439497.5.peg.2580	Ruegeria sp. R11		408	Ruegeria_sp._R11	a-proteobacteria	Rhodobacterales	Yes	Yes	MTDSLPLHDDRIAKRNVVILVLAQAFLGAQMPMIFTIGGLAGQSLASNACFATLPISLLVAGSMLAATPISAIMQRYGRRAGFLVGTTAGAIGGLIGAYGLYLGSFPIFLLGSFMTGIYMSAHGFYRFAATDTASEAFRPKAISYVMAGGLLAAIIGPQLVKATSQAFVIPFLGTYMAVIAINVIGSLLFVFLKIPKPPRPAEDAPKGRSRMEMLRTPTIAVAVICAMVSYALMNLVMTSTPLAVVGCGFDEGNAADVVTAHVLAMYVPSFFTGHLIARFGVEKIVGAGLFILAGAGAVALQGVDLENFFIALILLGIGWNFGFIGATTMLAGAHESYERGRMQGLNDLLVFGGVTFASLASGGLMNCSGGSPVEGWTAVNMAMAPFLALAGGALLWLV…
fig|292414.10.peg.2049	Ruegeria sp. TM1040		409	Ruegeria_sp._TM1040	a-proteobacteria	Rhodobacterales	Yes	Yes	MAMTMTAPAPDDHIAKRNVLILVLAQAFLGAQMPMIFIVGGLAGQSLATNPCLATLPISLIVAGSMISATPISAIMQRFGRRAGFAIGATGGALGGLIGGYGLYTGSFPVFLIGSALTGVYMSAQGFYRFAAADTASDSFRPKAISYVMAGGLLSAIIGPQLVKATSDAFVIPFLGTYMAVIAVNVLGVGLFAFLRIPRPEAPSEDAPMGRSRWELMKTPTIAVAVICAMVSYALMNLVMTSTPLAVVGCGFGQDAAADVVTWHVLAMYVPSFFTGHLIARFGVEKIVGAGLVILAGAGAVALQGVELSNFFVALVLLGVGWNFGFIGATTMLAGAHEAHERGRMQGLNDLLVFGGVTVASLASGGLMNCSGGNPVEGWAAVNMAMAPFLVLAGGALIW…
fig|981384.3.peg.1573	Ruegeria sp. TW15		408	Ruegeria_sp._TW15	a-proteobacteria	Rhodobacterales	Yes	Yes	MTMIAATPDDSQAKRNVAVLVAAQAILGAQMPIMFIVGGLAGQSLASNACLATLPISLIVLGSMLAATPISAIMQRWGRRAGFLVGSTAGAAGGIIGAYGLYLGSFPVFLVGSFLTGIYMSAHGFYRFAAADTASDAFRPKAISYVMAGGLAAAIIGPQIVKLTSQAYVIPFLGTYLAVIAINVLGSALFFFLDIPTPPKPTEDEPKGRKRLELLKTPRIAVAIICAMVSYALMNLVMTSTPLAVVGCGYTEGDAADIVTSHVLAMYIPSFFTGHLITRFGVEKIVALGLAILGGAGLVALQGVDLGNFFVALILLGIGWNFGFIGATSMLADSHEVHERGRMQGLNDLMVFGGVTFASLASGGLMNCSGGSAVEGWTAVNLAMIPLLTLAGGALLWLV…
fig|388399.4.peg.622	Sagittula stellata E-37		409	Sagittula_stellata_E-37	a-proteobacteria	Rhodobacterales	Yes	Yes	MTTQTTAQPTDTRARRNVTVLVLAQAFLGAQMPMIFTIGGLAGQSLAPNPCYATLPISLIVLGSMLAATPVSAIMQKYGRRAGFFLGAGAGAVGGAIGAYGLLTASFTIFLLGSLVTGIYMSAQGFYRFAAADTASEDFRPKAISYVMAGGLASAVIGPQLVKFTADSYVIPFLGTYAGVIAINLIGACLFFFLDIPKPPVPAEDAPKGRTRWQLLTTPRIGVAVICAAVSYALMNLVMTSTPLAVVGCGYETGDAANVVTAHVLAMFAPSFFTGHLIARFGVERIMATGLVILAGAGAVGLSGVNLEQFFVALVLLGIGWNFGFIGATSMLSGAHEAHERGRMQGLNDLIVFGAVTFASLSSGGLMNCSGGSPVQGWMSVNLAMAPFLVLAGGALIWL…
fig|1123237.3.peg.3009	Salipiger mucosus DSM 16094		404	Salipiger_mucosus_DSM_16094	a-proteobacteria	Rhodobacterales	Yes	Yes	MTVQSDSLAKRNVTVLVLAQAILGAQMPMIFTIAGLAGESLASNPCWATLPISLIVLGSMLSARPLSAFMQRFGRRAGFMLGTLGGAVGGAIGAYGLYEASFPIYLAGSLLTGMYMSAQGFYRFAAADTASDSFRPKAISYVMAGGLAAAIIGPQLVKATTDAFVIPFLGAYVAVIAVNLVGALLFLFLRIPPPPRPAHDAPRGRSARELLTTPRIAVAVICAMVSYALMNLVMTSTPLAVVGCGFETDNAADVVTAHVLAMYIPSFFTGHLIARWGVEKVMGLGLFILACAGGVAMTGVQLEQFFGALILLGIGWNFGFIGATTMLAGAHEPHERGRMQGLNDLLVFGAVTFASLTSGGLMNCSGGTAQEGWLAVNMAMAPFLALAGGALIWLLLRPE…
fig|644107.3.peg.2561	Silicibacter lacuscaerulensis ITI-1157		420	Silicibacter_lacuscaerulensis_ITI-1157	a-proteobacteria	Rhodobacterales	Yes	Yes	MYVRRFADTHLRMTMTSTAPDDTRAKRNVAVLVAAQAILGAQMPMIFIVGGLAGQSLASNACLATLPISLIVLGSMLAATPVSAIMQRWGRRAGFLIGATAGAVGGAVGAYGLYLGSFPVFLLGSLLTGIYMSAHGFYRFAAADTASDAFRPKAISYVMAGGLAAAIIGPQIVKLTSQAYVIPFLGTYFAVIAVNVIGSVLFLFLDIPTPDRPSQDAPKGRSRLELLKTPRIAVAIICAMVSYALMNLVMTSTPLAVVGCGFSEGDAADVVTSHVLAMYVPSFFTGHLIARFGAEKMVAIGLAILGGAGVVALQGVEIENFFLALVLLGIGWNFGFIGATSMLAAQHEVHERGRVQGLNDLLVFGGVTIASLASGGLMNCSGGSPVEGWTAVNLAMVPL…
fig|644076.3.peg.3976	Silicibacter sp. TrichCH4B		405	Silicibacter_sp._TrichCH4B	a-proteobacteria	Rhodobacterales	Yes	Yes	MTAPAPDDHIAKRNVLILVLAQAFLGAQMPMIFIVGGLAGQSLATNPCLATLPISLIVAGSMLSATPISAIMQRYGRRAGFAVGATGGALGGLIGGYGLYLGSFPVFLVGSALTGIYMSAQGFYRFAAADTASDSFRPKAISYVMAGGLLSAIVGPQLVKATSDAFVIPFLGTYLAVIAVNVLGVGLFAFLRIPRPPAPKEDAPIGRSRWELLKTPTIAVAVICAMVSYALMNLVMTSTPLAVVGCGFSQNTAADVVTSHVLAMYVPSFFTGHLIARFGVEKVVGAGLVILAGAGAVALQGVDLGNFFIALILLGVGWNFGFIGATTMLAGAHEAHERGRMQGLNDLLVFGGVTVASVASGGLMNCSGGNPVEGWAAVNMAMAPFLVLAGGALIWLVLK…
fig|52598.3.peg.1189	Sulfitobacter sp. EE-36		449	Sulfitobacter_sp._EE-36	a-proteobacteria	Rhodobacterales	Yes	Yes	MRFGAASDQQNMGGLVHGATIVDPAAGRKALAAPQSPVYAFTMTVIDDTRAKRNVAVLVTAQAFLGSQMPMYFVVGGLAGQQLSPNVCLATLPISMIVFGSMTTAPWLSTVMQRFGRRAGFVAGAFGGMTGAVLCAYALTIQSFMTFLLGSYLIGIYMCSQGFFRFAATDTASDAFRPKAISYVMAGGLISAIIGPQLVGFLTGANGDATMMRFFPVYLAAIALNAVGMVLFAFLNIPKPPVPAVDAPKGRTRMELLKTPRIAVAVICGMVSYALMNLVMTSTPLAVVGCGYDIVDASHVVTGHVLAMYAPSFFTGHLIAKFRVEKILGLGIAILAGAGVVALQGVELNNFYIALILLGIGWNFGFIGATSMLAGAHEPHERGRMQGLNDLLVFGGVTF…
fig|314267.3.peg.1021	Sulfitobacter sp. NAS-14.1		449	Sulfitobacter_sp._NAS-14.1_1	a-proteobacteria	Rhodobacterales	Yes	Yes	MRFGAASYQQNMGALVHGATIVDPAAGRKALAAPQSPVYAFTMTVIDDTRAKRNVAVLVTAQAFLGSQMPMYFVVGGLAGQQLSPNVCLATLPISMIVFGSMTTAPWLSTVMQRFGRRAGFVAGAFGGMTGAALCAYALTIQSFMTFLLGSYLIGIYMCSQGFFRFAATDTASDAFRPKAISYVMAGGLISAIIGPQLVGFLTGANGDATMMRFFPVYLAAIALNAVGMVLFAFLNIPKPPVPAVDAPKGRTRMELLKTPRIAVAVICGMVSYALMNLVMTSTPLAVVGCGYDIVDASHVVTGHVLAMYAPSFFTGHLIAKFGVEKILGLGIAILAGAGVVALQGVELNNFYIALILLGIGWNFGFIGATSMLAGAHEPHERGRMQGLNDLLVFGGVTF…
fig|314267.3.peg.1223	Sulfitobacter sp. NAS-14.1		401	Sulfitobacter_sp._NAS-14.1_2	a-proteobacteria	Rhodobacterales	Yes	Yes	MMTRTIDATETAGFRRNLTVLILAQSLGAASGPIVISLGGLVGQDLATDPALATVPVSIYNLGLALGTVPAAWIMRQYGRRSGYLLGAMIGVLSGLIAAGAISFGAFIFFCLGTFLAGLYASYVQSYRFAAADGREGADRGRAISWVMVGGLVAAIIGPQLVIATRDAVPGVPFAGSFLSQAALALIAFFVLTRLRGRQPAVTAQTSSDDGGRTVPQLLASPKYMLGVAAGVVSYGLMSFVMTAAPLAMVGCGHSIDHAAWGIQWHVLAMFAPSLVTGKLIARFGKEKVTAAGLIIIGISGAVALTGLDLRHFFISLILLGIGWNFGFIGATAMVAAAHTEAERGRAQGLNDFAVFGTVAALSFFSGALMQASGWHLINLLMFPFIAIVLAPLVWQAAR…
fig|633131.3.peg.495	Thalassiobium sp. R2A62	Thalassobium sp	407	Thalassiobium_sp._R2A62	a-proteobacteria	Rhodobacterales	No	Yes	MTTTSHIDDSRAKRNVAILVLSQAILGAQMPMLFVIGGLAGTQLASNVCLATLPISMIVFGSMTTAPWISPYMQRNGRRAGFFLGAIAGALGAGVAAYGLYIQSFAVLLIGSYISGIYMSAQGFYRFAATDTASEAFRPKAISYVMAGGLFSAIFGPQLNKFVQDAYVTPFLGSYLAIMCLNLAGMLLFFGLDLPAGTGKVVSKVSSSIRTRARMLREPKIIVAIICAMVSYALMNLVMTSTPLAVVGCGFTKNNANDIVSLHVVAMFLPSFFTGHLINKFGVTRIIGAGLAILGAAGLVALTGVTLTNFFVALILLGLGWNFGFIGATTLLASSHTPDERGVIQGLNDAIVFGCVTLASLASGGLMNCSGGDVVQGWNAVNLAMVPFLVLAGGALIWL…
fig|1123501.3.peg.2829	Wenxinia marina DSM 24838		412	Wenxinia_marina_DSM_24838	a-proteobacteria	Rhodobacterales	Yes	Yes	MTDAALSADTDRRARRNVGVLILAQALLGSQMPMLFVIGGLAGQMLAPNPCLATLPISLIVFGSMTTAPWLSPLMQRRGRRLGFQIGAAGGFLGAAVSALGLSVGSFGLLLAGSFLTGIYMSAQGFYRFAAADAASAAFRPKAISWVMAGGLASALIGPQLVKVTDDLTAIPFIGTYAAAMAINALGVFLFFGLDLPAPRRAAGAVADAGRSLGQMIRTPGIAVAILVAAVSYALMNLMMTSTPLAVVGCGYTRDNAADIVSAHVLAMFVPSFFTGNLIARFGATRIVSIGLAILGASAAVGLAGVELTNFFGALILLGIGWNFGFIGATAMLTARHIDAERGRIQGLNDMIVFGSVTLGSLASGGLMNCAGGTAESGWAAVNIAMVPPLTLAVAALLW…
fig|272942.6.peg.2234	Rhodobacter capsulatus SB1003	Rhodobacter capsulatus SB 1003	407	Rhodobacter_capsulatus_SB1003	a-proteobacteria	Rhodobacterales	Yes	No	MGMTQTAASAPPLPLRNLIVLVAAQAFLGAQMSMIFTVGGLAGQSLATNPCLATLPLSLIVLGSVLTAQPMSSFMAVYGRRAGFILATAAGGIGAAISAHALAIGSFPLFCLGSLLAGIYMSAQGFYRFAATDGIAPEHQSKAISWVLAGGLAAAVLGPQLVKLTAQALVVPFQATYLAIIAINLAGPLIFAFLRIPAPGRRVKGQAGGRTRGELLRDPVILVAMICGMVSYALMNLVMTSTPLAVVGCGHTTTNAADIVSAHVLAMYLPSFFTGHLIARFGRETIVGIGLFILAVAGAVALTGVDLEQFFLALMLLGLGWNFGFIGSTAMLAAAHAPEERGTVQGMNDFVVFGGVFLASLSSGGLMTCASADAVAGWQAVNLAMLPFLTLAGAALIWL…
fig|371731.3.peg.3205	Rhodobacter sp. SW2		444	Rhodobacter_sp._SW2	a-proteobacteria	Rhodobacterales	Yes	No	MSTAFPVLLGANTLAEGKKFCRRLPLGLPAASVYPCPMSQSTAFPTDDRAARRNVLVLVAAQAILGSQMSMIFIIAGLAGQSLASNPCWATLPISLTVIGSMLSATPLSALMQRYGRRAGFVVGALGGVIGASIGAYALTVASFPLFLLGALFTGIYMSAQGFYRFAAADTASEAFRPKAISWVMAGGLMSAVLGPQLVKLTNDAMAVPFLGTYLAVIALNLLGVGLFSLLHSPRPRAPQLGEARGRSRMELIRTPRIAVAVICATVSYALMNLVMTSSPLAVVGCGFDTSDAANVVTAHVLAMYAPSFITGHVIARIGVEKVMALGLLILAAAGAVAMSGVALENFFAAMLLLGIGWNFGFIGATTMLAGSHAPEERGRMQGMNDLIVFGGVTLASFS…
fig|862719.3.peg.661	Azospirillum lipoferum 4B		410	Azospirillum_lipoferum_4B	a-proteobacteria	Rhodospirillales	Yes	Yes	MPQAEATPADGGLVSTSVGRSEVGNVARLVVAQALAGANAVVVYATGAIVGNTLAPSPALATLPISIFVVGMAVCTLPAGTIARLYGRRAAFLAGTGCGVLVGLLSWLAILLGSFWLFCAAMIFGGAYAAVVLSFRFAAADCTPPERRPRAMSAVMAGGVVAGVFGPQLVTHTMNLWPPYLFAATYLAQAAVAALSALVLLGVRLPKPTSAEVAGGRPVSLILRQPRFITAVICGVVSYLLMNFVMTAAPLAMRLCGLSQESANLGLQWHVIAMYAPSFFTGRLITRFGATRLVAAGLALIAASSAVGLMGLEEAHFWVSLILLGVGWNFGFLGASALVMECHRPEEKTRVQSLNDFIVFGTMAFGSFASGGLLTGYGWETVLWISFLPLALATAALMV…
fig|1238182.3.peg.3283	Caenispirillum salinarum AK4		404	Caenispirillum_salinarum_AK4	a-proteobacteria	Rhodospirillales	Yes	Yes	MTAAVAHPAPAHMRRNVIVLSAAQALSMSTAVLVFSVSALAGATFGVDPALVTLPLSLQMVATMLATFPLAHLMAKVGRRAGFSVGQLFGIAGGLVSMVALNTGDFALFCAGGVLLGIHNASWQFLRFAAAETSSESFRPRAISWVLAGGIVAAVIGGELAKESREFLPAIFAGSYVATALLAAACIGLLQLLRMPPLPRASEEEGGRPFKQIAAQPAFIVAVLAAMFGYGVMSLEMVATPLAMTMCGFSFNESAWVIQWHVLGMFVPSFFTGNLIKRFGVLPIIITGALLNIACVAVALAGVDLANFFLAMVILGVGWNFMYIGGTTLLTETYRPQERAKVQAFNDCMVFGAVALASFGSGAMQNALGWSAVNLFTIAPIGLSLMAALWLLMMRRRAS…
fig|1244869.3.peg.1064	Magnetospirillum sp. SO-1	Magnetospirillum caucaseum	388	Magnetospirillum_sp._SO-1	a-proteobacteria	Rhodospirillales	Yes	Yes	MRNVILLSGCQALSMSGSVMVFAVVALAGAMLAPSPELATLPLGIHFVSMMAATIPASLLMGRLGRRIGFSVGQAIGLCGAVLSVWALLTGSFWGFVAAAAPIGVHNGFFQYLRFAAADVASPAFRPKAISWVMAGGIVAGFLGPELAKRTADLFAPVLFAGPYAVLAGLCLLNIITLQAVRIPRPPQLARHETGRRLGEIGIQPTFVVAALSAMIGYGVMNLVMVATPLAMVGCGFAFSDSTEIIRWHVLGMFVPSFFTGGLIRRYGVLRIIATGAVLLAVSLACNLAGTAFVNFWVGLVLLGIGWNFMFIGGTTLLSEAHASEERAKAQALNDFLVFSTTAVTSFASGAVQSALGWQAVNALSLVPVVLAFGAVLWLARRRRPAAA
fig|1207063.3.peg.1011	Oceanibaculum indicum P24		406	Oceanibaculum_indicum_P24	a-proteobacteria	Rhodospirillales	Yes	Yes	MTSVSSSSSAAMGDPTRKNVVILALCQALSMTGSSLVMTVSAIVGTMIAADKTMATLPLAFQMTAMMLTTIPASMAMKRFGRRAGFLFGILVGICGALLATFAIFERNFALLCTASCVMGIQMGFAQFYRFAAADTAKPDFKSKAISLVLAGGVIAAVLGPNLAKWARDLFDPVMFAGSYAAIAVLWLIPLVLLFFIDIPRPSVEERKQSGRPLVVIMRQPVFLVAIVSAIVAYAMMNMVMTSTPLAMLACGLEFEDAAFVIQWHVLGMYAPAFFTGSLIARFGVLNIMLAGAVLMLGCVAVNLSGQDITRFWLALVLLGVGWNFLFVGATTLLTETYVPAEKAKVQAANDFLVFGSVSISAFSSGMLQNAFGWDVVNTMAMPFLVVALCMVAWLRFLR…
fig|1205680.3.peg.1794	Reyranella massiliensis 521		393	Reyranella_massiliensis_521	a-proteobacteria	Rhodospirillales	Yes	Yes	MPRRSMRNIALLAICQALTQSSNTLMFASSALAVLTIVPPDMRIWANLPVTMQHLGVMLSVFPASALMMRRGRKFGFRSGSVMGMVGASCAAIGVGVGSFPLMCLGGIFLGYGIANMQLYRFAAVELAPGHFRAQAISYVTAGGVLAGIIGPTLARFTPDLWMPTFQASFVAVVIVHILVFIVLGFIEFPQVKSEDTAGPQRPLREIVTQPTYMVACAGAMIAFGVMSFVMAASPLAIVQCGLDKTEAPVTIFVHVMGMFLPSFFTGHLISRFGIFNMMMAGIVLLVAGVAVALMGVTEWHFRGALSLNGVGWNFLFVGATTLLTTTYRQAERGKAQAFNDFMVFGVTTVSSLMASVVLELQGWATLNYVALVLVLIAFIVIVAFRLRHPSRA
fig|525371.3.peg.1397	Roseomonas cervicalis ATCC 49957		406	Roseomonas_cervicalis_ATCC_49957	a-proteobacteria	Rhodospirillales	Yes	Yes	MESLLMTGHEAAQTAQAAAAMRRNVWLLFLCQALMQASTVGQVAMSALIGHSLATDKALATLPMAIQMAATMTASIPAGLVFARLGRKPGFILGAVGAGLGSLTFALGVWHGSFLIYCLGAVPAGLGFGISQHYRFAAAEVATPSYRPRAVSLVMAGGVLSAIFGPELVKHSRELIPPFTFLGTYLFLAVLPFLCVTLLSMTRLPPPPPRPKVATPILTILRRPDFLIAAITGAMAYGTMNLVMTSTPLEMQLCGFGIASSATVIQMHAVSMFAPGFVTGRLIIRFGVRRVIAAGALLNMVCIAVGLAGQHFANFGVALALLGVGWNFMFVGATTLLAETHRPEERVRAQATNDFIVFGTVACTALASGAIHELAGWTTLNLMLLPAIGLALLLVGLGG…
fig|1177928.3.peg.2466	Thalassospira profundimaris WP0211		395	Thalassospira_profundimaris_WP0211_1	a-proteobacteria	Rhodospirillales	Yes	Yes	MSSPEVRRNIMILSLCVALSASAMSLIFTVAAVIGFSLASDKSLSTLPVAFMMIAMMAMTAPSAVVMAKMGRKFGFWMGATIAMMGAVSGMGAVYYANFWLLCVACACIGAGNAIAMQYRFAAAEAAPVEFRARAISYTMLGGLASAFIGPNLASFARDWFETIPFLGTFVALIGLQFLLVIAIGQLRLPDMRGHKHPEPARPLSTVMGQPAVIVAIIAGALGYAVMSFVMTATPLAILDCDYAFGDAAFIIQWHVVGMYAPGFFTGNLIKRFGALKVIQAGAILNFACLAVGLAGQDLIGNFWVSLVLLGVGWNFMFVGATTFLTENYRPSEQARVQAINEFCVFGTVAIASLSAGTIYAGSGWGTLLYSAALPVGLVLLIVATFAIRRKAQAA
fig|1177928.3.peg.2503	Thalassospira profundimaris WP0211		392	Thalassospira_profundimaris_WP0211_2	a-proteobacteria	Rhodospirillales	Yes	Yes	MLLLTNGSLRLLFFAQALYWSCSLIGITLTSLVGVSLAPAPYMATLPLGMLMVGNLVSVHPIAMLMQRRGRRVGLFVGALFGVLGGLMVAYGIYIGSFWLVTLSAALIGTYQASAMYYRYAALETVAPSEKGRAAALVLGGGVVAALIAPEIAVASQGMFPVPFAGAYLALAGLAALGASLMIMLPDGGIPQRAGSSRAVMSDLLRRPVIRGAIAISAAGQGIMVLVMTATPLAMKYCGFDVDVSANVIRWHLIGMFLPAFVAGPMIDRFGPRRVASFGAFALVISVGVAVSGISIAAFLISSFLLGIGWNMMLLAGTTMLGEGHDAAERGHAQSLMELGNSGTATVATIASGALIAGAGWSLINFGVLPVLGVALILMWRGYAAKQATADV
fig|1123366.3.peg.1727	Thalassospira xiamenensis M-5 = DSM 17429		391	Thalassospira_xiamenensis_M-5_=_DSM_17429_1	a-proteobacteria	Rhodospirillales	Yes	Yes	MLLLTNGSVRLLFIAQALYWSCSLIGITLTSLIGIDLAPMAELATLPLALLVVGNLVCVHPLSMIMQHYGRRTGLFLGAASGVVGGAVVAGGVYQTEFLLVCLGTFLIGGYQASAMYYRYAALEAVRDDQKGRAAALVVGGGVLAALIAPEIASYTRNMVAIPFAGSYLALAGLATIAALIMLMLRDGGVPAKTRTGGAVMLELLRRPRLRGAIAISAAGHGIMILVMTATPLAMKFCGFDVDTAANVIRWHIIGMFLPAFAAGPMIDRFGARLMAMVGALALVFSVAFAVSGISFSAFLISSFLLGIGWNLMLLAGTTLLGEGHDASERGHAQSLMELGNSITGTVASLVAGALIAGAGWNIINFGVLPVLLVAIFLMWAGGRKPVTQGA
fig|1123366.3.peg.4084	Thalassospira xiamenensis M-5 = DSM 17429		395	Thalassospira_xiamenensis_M-5_=_DSM_17429_2	a-proteobacteria	Rhodospirillales	Yes	Yes	MSSPEVRRNVLFLSLCVALSASAMSLLFTVAAVIGYSLAPDKSLSTLPVAFTMIAMMATTAPSALMMSRFGRRVGFWIGSGIGMVGAVAGMGTVYWGNFWLLCVACACIGSANAIAMQYRFAAAEAAPPEFRSRAISLTMLGGLAAAFVGPNLASFARNWFDTVPFLGTFLALIGIQFLLVLAISQLRLPDMRGTKHDEPARPLRVVIGQPAVIVAMIAGALGYAVMSFVMTATPLAILDCNYEFGDAAFIIQWHVVGMYAPGFFTGNLIRRFGALGIIQVGAVLNLICLAFGLAGEDLIDNFWPSLVLLGVGWNFMFVGATTFLTENYRPAEQARVQAINEFVVFGTVAIASLSAGSIYAGAGWSTLLYSAALPVGLVMLVLAGYALRRRHQPA
fig|1110502.3.peg.2307	Tistrella mobilis KA081020-065		401	Tistrella_mobilis_KA081020-065_1	a-proteobacteria	Rhodospirillales	Yes	Yes	MIGTDRRAVAVLAVAQALYLSAAAVVFTFSGLAGYMLAADKALATLPVALMTVATALATIPASLLMARVGRRRGFQLGAFFGAASGAVSAGAIMLGSFALFCLGGALMGVFQGFAMYYRFAAADAADPSGKAKAVSWVLAGGVAAALIGPQVAAWSRSALPTAEFAGSYLAVVALSFLSMVVLAGLRMPAPGPAERGGGRPLLVIARQPAFVVAVLNAAIAYGVMSFVMTASPLAVVADGHGPDAAASVTRWHLLGMFVPSFVTGSLIACFGVVRVLLAGAGLLLASAATALADPAALTHYHVALLLLGVGWNFLFIGGTTLLAETYQPAERAKVQAANEFLVFGATALATLAAGGVQTGFGWVAVNWSAVPAVMIAVGATVWLAATALKRKPRPTPEK…
fig|1110502.3.peg.639	Tistrella mobilis KA081020-065		406	Tistrella_mobilis_KA081020-065_2	a-proteobacteria	Rhodospirillales	Yes	Yes	MTATVTDPAHAPGGSRRAIALLSLSQGFYTIMTMLLVTVSALAGHMLAEDKSLATLPFALTFIANTATTIPASMLMARQGRRAGFALGACLGIAGALLAAVAIAMASFLLLCAAMVLVGMSNGFSVFLRHAAGEAAPRGGEARAIAFVISGGLLAALVGPTLAGASRDAISPYPFLGTYLVIAGAAVLMLIAALALDLRKPAGTVKSLSGGLGAAFRRPRFVIAILAGITAYTVMNLLMTATPLAMVACGLDFTSTAQVIQWHVLGMFAPALIVGRLIERFGLMPMMLAGCLLMAMAIGVGASGISVWHFRISLTLLGLGWSALFVGATTLVSLSLLPAERGPGQAANDFLVFGLVALSAFFSGQLIERFDWATLTLSALPPVALTACALAWLWAMEGT…
fig|1193729.4.peg.471	Endolissoclinum patella L2		393	Endolissoclinum_patella_L2	a-proteobacteria	Rhodospirillales	Yes	No	MLFSNPFTKNIALLAISQALSMSAMTISIAVTGLSGKNIAPDPSYATLPLTFQSAATMLTTMPAALYMRYVGRRLGFITGVFIGMTGAFIGISAIFSINFLLFCIASTLIGSFHGFAVLYRYAAADTSPNNFRSQAISLVLTGGVLAAIIGPEIAKASYDWFAPIMFAGNFLAIAALQAITLVFLAFLRIPRPNVIINSQYCRPLLEIARQPKFFVAVISAMVGYSSMTFIMTATPLVMEKCGFSFRQSTSVIQWHSIGMFLPSLFTGSLINTLGVIRIMLAGVITYLICIAINFSGVELLQFFSSMILLGIAWNFLFIGGSTLLTESCSINEREKIQGFGDFLVFSASTFATLFSGYISHTFGWQAVNICILPFVVFAGIIILWYNKSVSSN
fig|991905.3.peg.1972	Polymorphum gilvum SL003B-26A1		408	Polymorphum_gilvum_SL003B-26A1	a-proteobacteria	unclassified Alphaproteobacteria	Yes	Yes	MSAVGGAGAEFVDNRLAKRNAVLLALAQALGGASASIVIATASLVGNSLLGADKSLATLPVSFMVLGTAIGTLPAGAIMRRYGRRAGFMGASAFGIAAALLSAYAVLDGNFPLFILGCAGTGFVGAFVQQFRFAAADTASETFKPKAISWVLAGGVLAGIVGPQTVIATKDLFAPILFAGTYLALAGLSLAALVVLFFLRVPPPARAASGAAIGRPLSVIVRQPVFIVAAACGVCSYALMSLVMTATPLAMIGCGLTQTDAALAIQWHVLAMFGPSFFTGSLIARYGAARIVIVGLALLAGCAVVALMGVEVMHFWVALVLLGLGWNFGFIGATAMLSRAYRPQERNTVQAFNDFLVFGFVAFASFSSGHLLHNFGWGTVNLLVFPVSAVCLALIGWLA…
fig|1122137.3.peg.1923	Kordiimonas gwangyangensis DSM 19435	Kordiimonas gwangyangensis DSM 19435 = JCM 12864	406	Kordiimonas_gwangyangensis_DSM_19435	a-proteobacteria	Kordiimonadaceae	Yes	Yes	MSHATDTSFWAKNRNVFVLMIAQACYLSCSMTLVTFAGLAGEVLATNKAFATLPLSLVVLSTALSTGPMSMLMQRRSRRFGFRLGAVAGVAAALVAAYGVYSANFILLCLGALFFGPFQSSAQYYRFAAAESVESSGAARAISLVLVGGLIGALIAPSLTRWFNDVFLPFNFLGAFIFTGLVSALVLIPAALFRPLEKPFVAGTDAEPEDKGRPLSVILRTPTFVVAVLNAALGFAMMSFVMTATPLAMKACGLLGQSPTVIQGHVIAMFLPSLFTGSLIQRFGILPILLMGHACFALAFLTALSGIEIMNFSVALIALGLGWNFCFVGGSTLLTKVHTEAEKGRVQGLNEFIVFATTATASLSAGVILEHFGWRLVNQSAFVMLVIAAGVTILWGLAG…

## Sheet: Co-occurrence
Category	Genome	CcoA	CcoN	CcoO	CcoQ	CcoP	CcoG	CcoH	CcoI	CcoS	COXI	COXII	COXIII	COX11	CtaG (pfam09678)	each cell contains a hyperlink to gene page in the SEED database (http://pubseed.theseed.org/), unless gene was not annotated in SEED, in which case NCBI ID is given
aa3 only	Asticcacaulis benevestitus DSM 16100 = ATCC BAA-896 (1121022.3)										2147	2148	2143	2144
cbb3 and aa3 only	Asticcacaulis excentricus CB 48 (573065.6)		3385	3384	3383	3382	3381	3380	3378	3379	2556	2555	2560	2559
aa3 only	Brevundimonas diminuta 470-4 (1035191.3)										2820	2821	2816	2817
											2211,	2210,	2211,
aa3 only	Brevundimonas sp. BAL3 (391600.3)										1030,	1031,	1030,
											2574	2575	2569	2571
cbb3 and aa3 only	Brevundimonas subvibrioides ATCC 15264 (633149.4)		2108	2109	2110	2111	2112	2113	2114	2115	2080,	2081,	2080,
											815	814	819	818
cbb3 and aa3 only	Caulobacter segnis ATCC 21756 (509190.6)		1927	1928	1929	1930	1931	1932	1933	1934	301	300	305	304
cbb3 and aa3 only	Caulobacter sp. K31 (366602.8)		2825	2826	2827	2828	2829	2830	2831	2832	4918	4919	4914	4915
cbb3 and aa3 only	Caulobacter crescentus CB15 (190650.5)		1427	1428	1429	1430	1431	1432	1433	1434	3414	3415	3410	3411
cbb3 and aa3 only	Phenylobacterium zucineum HLK1 (450851.6)		3489	3488	3487	3486	3485	3484	3483	3482	2113,	2114,	2113,	950
											3899,	2115,	952
											947	946
cbb3 and aa3 only	Woodsholea maritima DSM 17123 (1123503.3)		1413	1414	1415	1416	1417	1418	1419	1420	345	346	341	342
ccoA, cbb3, aa3	Kiloniella laminariae DSM 19542 (1122135.3)	2026,	2344	2345	2346	2347	2348	2349	2350	2351	732	731	736	735
		2368
ccoA, cbb3, aa3	Kordiimonas gwangyangensis DSM 19435 (1122137.3)	1923	2055	2056	2057	2058	2060	2061	2062	2063	2960	2961	2956	2957
aa3 only	Parvularcula bermudensis HTCC2503 (314260.8)										546	547	340	542
ccoA, cbb3, aa3	Aurantimonas manganoxydans SI85-9A1 (287752.3)	2224	25574	25565	25557	25546	2553	2552	2551	2550	2894,	2895,	2893,	3724
											3727,	3728,	3723,
											409	408	409
ccoA, cbb3, aa3	Aurantimonas sp. SI85-9A1 (314269.3)	2184	25384	25375	25367	25356	2534	2533	2532	2531	122,	121,	122,	3825
											2901,	2902,	2900,
											3828,	3829,	3824
											513	514,
												515
aa3 only	Aureimonas ureilytica DSM 18598 (1121028.3)										2789,	2790,	2785,	2786
											4077,	4076,	4077,
											432	431	432
aa3 only	Fulvimarina pelagi HTCC2506 (314231.3)										473,	472,	478,	477
											841	842	841
aa3 only	Martelella mediterranea DSM 17316 (1122214.3)										3972,	3973,	3967,	3969
											4335	4334	4336
	Bartonella alsatica IBS 382 (1094551.3)
	Bartonella australis Aust/NH1 (1094489.3)
	Bartonella bacilliformis INS (1206782.3)
	Bartonella bacilliformis KC583 (360095.7)
	Bartonella birtlesii LL-WM9 (1094552.3)
	Bartonella bovis m02 (1094492.3)
	Bartonella clarridgeiae 73 (696125.3)
	Bartonella doshiae NCTC 12862 (1094553.3)
	Bartonella elizabethae F9251 (1094555.3)
	Bartonella elizabethae Re6043vi (1094554.3)
	Bartonella grahamii as4aup (634504.3)
	Bartonella henselae str. Houston-1 (283166.5)
	Bartonella melophagi K-2C (1094557.3)
	Bartonella quintana str. Toulouse (283165.4)
	Bartonella rattaustraliani AUST/NH4 (1205681.4)
	Bartonella rattimassiliensis 15908 (1094556.3)
	Bartonella schoenbuchensis m07a (1094496.3)
	Bartonella sp. DB5-6 (1094755.3)
	Bartonella sp. OS02 (929794.3)
	Bartonella sp. R4 (2010) (928210.3)
	Bartonella tamiae Th239 (1094558.3)										1025
	Bartonella taylorii 8TBB (1094560.3)
	Bartonella tribocorum CIP 105476 (382640.5)
	Bartonella vinsonii subsp. arupensis OK-94-513 (1094562.3)
	Bartonella washoensis Sb944nv (1094563.3)
aa3 only	Beijerinckia indica subsp. indica ATCC 9039 (395963.13)										1014	1015	1009	1011
ccoA, cbb3, aa3	Chelatococcus sp. GW1 (1211115.3)	1154	3449	3450	3451	3452			3455	3456	1082,	1081,	1086,	1085
											1785,	1784,
											4392	4394	4392
ccoA, cbb3, aa3	Methylocella silvestris BL2 (395965.5)	3928	39204	39215	3922	39236	3924	3925	3926	3927	1359,	1358,	1364,	1363
											3623	3622	3628
cbb3 and aa3 only	Methyloferula stellata AR4 (876269.3)		267	266	265	264	263	262	261	260	1631,	1630,	1632,	3419
											3416	3415	1636,
													3420
ccoA, cbb3, aa3	Bradyrhizobium sp. ORS278 (114615.3)	6559	2359	2360	2361	2362	2364,	2365	2366	2367	6425	6426	6421	6422
							3115,
							4427,
							5276
ccoA, cbb3, aa3	Bradyrhizobium elkanii USDA 76 (398525.3)	2029	155,	154,	153,	152,	151,	150,	88456	148,	738	740	734	735
			3501,	3502,	3503,	3504,	3505,	3506,		3508,
			8852	8851	8850	8849	8848	8846		8844
ccoA, cbb3, aa3	Bradyrhizobium japonicum USDA 110 (224911.5)	1044	27454	27465	2747	27486	2749,	2750	2751	2752	1211	1210	1215	1214
							5898
ccoA, cbb3, aa3	Bradyrhizobium oligotrophicum S58 (1245469.3)	635	137,	136,	5289	134,	2270,	5286	5285	5284	764	763	768	767
			5291	5290		2282,	4399,
						5288	5287
ccoA, cbb3, aa3	Bradyrhizobium sp. BTAi1 (288000.8)	887	2889	28905	2891	28926	2893,	2894	2895	2896	1015	1014	1019	1018
							3792,
							5963
ccoA, cbb3, aa3	Bradyrhizobium sp. S23321 (335659.3)	6817	5259	5258	5257	2095,	2479,	5254	5253	5252	787	786	791	790
						5256	5255
ccoA, cbb3, aa3	Bradyrhizobium sp. WSM1253 (319003.3)	4575	203,	2296	2295	2294	2293,	2292	2291	2290	1650,	1649,	1651,	5490,
			2297				7362				5487	5486	1657,	7686
													5491
ccoA, cbb3, aa3	Bradyrhizobium sp. WSM471 (319017.3)	7197	2601	2602	2603	2604	2605,	2606	2607	2608	1008,	1007,	1012,	1011
							5151				2474,	2475,	2473,
											5615	5614	5616,
ccoA, cbb3, aa3	Bradyrhizobium sp. YR681 (1144344.3)	4808	4610	4611	4612	4613,	4614,	4615	4616	4617	5374	5373	5378	5377
						5204	5310
aa3 only	Nitrobacter hamburgensis X14 (323097.6)										165,	166,	164,	1406,		1406: fusion between COX11 and cytochrome c2 domain (COG3474/pfam00034)
											4473,	4474,	4469,	4470,
											4673,	971	976	975
											972			245		245: fusion between COX11 and cytochrome c2 domain (COG3474/pfam00034)
aa3 only	Nitrobacter sp. Nb-311A (314253.5)										2101	2103	2097	2098,
														380		380: fusion between COX11 and cytochrome c2 domain (COG3474/pfam00034)
aa3 only	Nitrobacter winogradskyi Nb-255 (323098.6)										249,	248,	253,	252,
											2607,	2606,	2607,	846
											843	842	847
ccoA, cbb3, aa3	Oligotropha carboxidovorans OM5 (504832.7)	1192	1024,	1023,	1022,	1021,	816	815	1018,	1017,	3431	3433	3427	3428
			820	819	818	3656 (partial),			3653	3652,
						817				814
ccoA, cbb3, aa3	Rhodopseudomonas palustris BisB18 (316056.16)	98	174	165	157	146	13	12	11	10	3943,	3942,	4903	4902
											4899	4898
ccoA, cbb3, aa3	Bradyrhizobiaceae bacterium SG-6C (709797.3)	1734	1875	1876	1877	1878	1879	1880	1881	1882	1299	1298	1303	1302
cbb3 and aa3 only	Brucella abortus bv. 1 str. B93-1191 (35802.90)		8104	8115	8127	813	814	815	816	817	714	715	710	711,
														712
cbb3 and aa3 only	Brucella canis ATCC 23365 (483179.4)		379	3785	3777	376	375	374	373	372	485	484	489	487,
														488
cbb3 and aa3 only	Brucella ceti B1/94 (520457.3)		1552	15515	1550	1549	1548	1547	1546	1545	1651	1650	1655	1653,
														1654
cbb3 and aa3 only	Brucella melitensis bv. 1 str. 16M [WGS] (224914.16)		231	230	229	228	227	226	225	224	332	331	336	334,
														335
cbb3 and aa3 only	Brucella microti CCM 4915 (568815.3)		1583	1582	1581	1580	1579	1578	1577	1576	1685	1684	1689	1687,
														1688
cbb3 and aa3 only	Brucella neotomae 5K33 (520456.3)		1551,	1550	1549	1548	1547	1546	1545	1543	1654	1653	1658	1656,
			1552											1657
cbb3 and aa3 only	Brucella ovis IntaBari-2010-47-871 (1293915.3)		260	259	2587	257	256	255	253,	252	357	355,	361	359,
									254			356		360
cbb3 and aa3 only	Brucella pinnipedialis M292/94/1 (520462.3)		3240	3239	3238	3237	3236	3235	3234	3233	3339	3338	3344	3342,
														3343
cbb3 and aa3 only	Brucella sp. BO1 (470735.4)		1782	1781	1780	1779	1778	1777	1776	1775	1884	1883	1888	1886,
														1887
cbb3 and aa3 only	Brucella suis 1330 (204722.5)		379	3785	3777	376	375	374	373	372	483	482	487	485,
														486
ccoA, cbb3, aa3	Ochrobactrum anthropi ATCC 49188 (439375.7)	4627	5004	4995	4977	4966	495	494	493	492	622	621	626	625
ccoA, cbb3, aa3	Ochrobactrum intermedium M86 (1234597.4)	44,	1347	1348	1349	1350	1351	1352	1353	1354	710	709	716	714
		884
ccoA, cbb3, aa3	Ochrobactrum sp. CDB2 (360313.3)	2565	721	720	719	718	717	716	7156	714	847	846	851	849,
														850
cbb3 and aa3 only	Hyphomicrobium denitrificans ATCC 51888 (582899.7)		2116	2115	2114	2113	2112	2111	2110	2109	3018	3019	3014	3015
aa3 only	Hyphomicrobium sp. 99 (1163419.3)										1807,	1806,	1807,	2397
											2400	2401	2396
cbb3 and aa3 only	Hyphomicrobium zavarzinii ATCC 27496 (1267005.3)		1143	1142	1141	1140	1139	1138	1137	1136	3877	3876	3881	3880
aa3 only	Pelagibacterium halotolerans B2 (1082931.4)										491,	490,	495,	494
											1698	1697	1698		195
cbb3 only	Rhodomicrobium vannielii ATCC 17100 (648757.4)		3078	3077	3075	3074	3073	3072	3071	3070
ccoA, cbb3, aa3	Meganema perideroedes DSM 15528 (1122218.3)	2292	2549	2548	2547	2546			2543	2542	530	1630,	1626	1627
aa3 only	Methylobacterium chloromethanicum CM4 (440085.6)										143,	142,	144,	3550
											3553	3554	3548
aa3 only	Methylobacterium extorquens AM1 (272630.7)										155,	154,	156,	3403
											3406	3407	3402
aa3 only	Methylobacterium mesophilicum SR1.6/6 (908290.3)										2111,	2112,	21,	22
											25,	26,	2110,
											3808	3807	3809
ccoA, cbb3, aa3	Methylobacterium nodulans ORS 2060 (460265.11)						7973	7974	7975	7976	1132,	1131,	1136,	1135
		785,	2952,	2953,	2954,	2955,					3177,	2159,	3175,
		79	5841	5842	5843	5844					3178,	3176,	3178,
											7402	3181,	7401
												7403
aa3 only	Methylobacterium populi BJ001 (441620.7)										3515,	3516,	3511,	3512
											50	49	51
ccoA and aa3 only	Methylobacterium radiotolerans JCM 2831 (426355.14)	2836									1079,	1080,	1078,	52
											55,	56,	51,
											6307	6150,	6308
												6306
aa3 only	Methylobacterium sp. 285MFTsu5.1 (1172187.3)										4527,	4528,	4526,	5050
											5053	5054	5049
ccoA, cbb3, aa3	Methylobacterium sp. 4-46 (426117.7)	1503	3246	3247	3248	3249		6667	6668	6669	2331,	2332,	2327,	2328
							380,				2961,	2958,	2961,
							6666				2962,	2963,	2964,
											5752	5753	5751
aa3 only	Methylobacterium sp. 77 (1101192.3)										2618	2617	2622	2621
aa3 only	Methylobacterium sp. 88A (1131813.3)										3389	3388	3393	3392
aa3 only	Methylobacterium sp. GXF4 (1096546.3)										1988,	1989,	1984,	1985
											2547	2546,	2548
												4914
aa3 only	Methylobacterium sp. MB200 (648885.3)										4295,	4296,	4291,	4292
											474	475	473
ccoA, cbb3, aa3	Methylobacterium sp. WSM2598 (398261.3)	4302	1648	1647	1646	1645		5950	5949	5948	1962,	1961,	1960,		1964
												1965,
							5951,				3511,	3513,	3514,		3509
							5460				3512,
											7015	7014	7016
ccoA, cbb3, aa3	Microvirga sp. WSM3557 (754501.3)		2243	2244	2245	2246	2247	2248	2249	2250	1089,
											3296,	3295,	3296,		3292
		2251									3687,	3686,	3685,
		2101,											3688,
											4627,	4626,	4627,
											6751	6752	6747	6748
ccoA, cbb3, aa3	Methylocystis parvus OBBP (1134912.3)	4454	4345	4346	4347	4348	4458	4457	44566	4455	2050,	2051,	2049,	2660
											2663	2664	2659
ccoA, cbb3, aa3	Methylocystis sp. ATCC 49242 (622637.3)	2151	2160	2159	2158	2157	2155	2154	2153	2152	1256	1255	1260	1259
aa3 only	Methylocystis sp. SC2 (187303.17)										1061,	1298,	1061,	3307	1060
											1299,	1946,	1299,
											2924,	2925,	2923,
											3266,	3267,	3287,
											3304	3303	3308
aa3 only	Methylopila sp. M107 (1101190.3)										3010,	3011,	3010,	3967
											3964	3963	3968
ccoA, cbb3, aa3	Methylosinus sp. LW4 (136993.3)	2815	2807	2808	2809	2810	2811	2812	28136	2814	2682	2683	2678	2679
aa3 only	Methylosinus trichosporium OB3b (595536.4)										3494,	3493,	3498,	3497
											627	628	627
ccoA, cbb3, aa3	Chelativorans sp. BNC1 (266779.9)	1762	2949	2950	2951	2952			2955	2956	1344,	1343,	1348,	1347
											3528	3529	3528
ccoA, cbb3, aa3	Hoeflea phototrophica DFL-43 (411684.3)	3261	135	134	133	132	128	127	126	125	2829	2828	2833	2832
ccoA, cbb3, aa3	Hoeflea sp. 108 (1116369.3)	1796	4958	4959	4960	4961	4962	4963	4964	4965	1236	1235	1240	1239
ccoA, cbb3, aa3	Mesorhizobium alhagi CCNWXJ12-2 (1107882.3)	3012	5291,	5292,	5293,	5294,	6915	6916	5297,	5298,	2197,	2199,	2197,	5594
			6911	6912	6913	6914			6917	6918	3925,	3924,	3925,
											5591	5590,	5595
												6594
ccoA, cbb3, aa3	Mesorhizobium amorphae CCNWGS0123 (1082933.3)	2305	4731,	4732,	4733,	4734,	4735,	4736,	4737,	4738,	6354	6355	6350	6351
			6746	6747	6748	6749	6750	6751	6752	6753
ccoA, cbb3, aa3	Mesorhizobium australicum WSM2073 (754035.3)	4790	5376,	5375,	5374,	5373,	5372,	5371,	5370,	5369,	1379,	1414,		4188
			5865	5866	5867	5868	5869	5870	5871	5872	4185,	4184,	4189,		70
											67	66,	65
												71
ccoA, cbb3, aa3	Mesorhizobium ciceri biovar biserrulae WSM1271 (765698.3)	4975	12,	11,	10,	9,	7,	6,	5,	4,	144,	145,	146,		141
			6043	6042	6041	6040	6039	6038	6037	6036	5544,	5545,	5540,	5541
											6010	6009	6011		6088
											50,
ccoA, cbb3, aa3	Mesorhizobium loti MAFF303099 (266835.9)	6726	5088,	5089,	5090,	5091,	5092,	5093,	5094,	5095,	5985,	5984,	5989,	5988
			5265	5264	5263	5262	5261	5260	5259	5258	7258	7259	7260
ccoA, cbb3, aa3	Mesorhizobium metallidurans STM 2683 (1297569.3)	3227	29	30	31	32	33	34	35	36	653	652	657	656
ccoA, cbb3, aa3	Mesorhizobium opportunistum WSM2075 (536019.3)	5491	4342,	4343,	4344	4345,	4346,	4347,	4348,	4349,	1177,	1178,	1173,	1174
			4394	4393		4392	4391	4390	4389	4388	212,	213,	214,
											2195,	2197,	2194
											2235	2236
ccoA, cbb3, aa3	Mesorhizobium sp. STM 4661 (1297570.3)	3278	1929	1930	1931	1932	1933	1934	1935	1936	2539	2538	2543	2542
ccoA, cbb3, aa3	Mesorhizobium sp. WSM4349 (1040988.3)	1962	2353	2352	2351	2350	2349	2348	2347	2346	3857,	3858,	3853,	3854
											4229	4228	4230,
													4236
ccoA, cbb3, aa3	Nitratireductor aquibiodomus RA22 (1189611.3)	1474	2673,	2672,	2671	2670,	2669		2666,	2665,	3572,	3573	3568	3569
			3771	3772		3774			2667,	3779	3756
									3777,
									3778
ccoA, cbb3, aa3	Nitratireductor indicus C115 (1231190.3)	1916	3567	3566	3565	3564	3563	3562	35616	3560	3284	3285	3280	3281,
														4516
ccoA, cbb3, aa3	Nitratireductor pacificus pht-3B (391937.3)	692	3469	3470	3471	3472	3473	3474	34756	3476	1240	1241	1236	1237
cbb3 and aa3 only	Parvibaculum lavamentivorans DS-1 (402881.8)		15794	15785	1577	15766	1575	1574	1573	1572	582,	581,	695	1937
											692	691
aa3 only	Phyllobacterium sp. YR531 (1144343.3)										4857	4858	4853	4854
ccoA, cbb3, aa3	Pseudaminobacter salicylatoxidans KCT001 (1192868.3)	4265	1289,	1290,	2374	1292,	2376	2377	23786	1295,	3056,	55	50	51
			2372	2373		2375				2379	54
ccoA, cbb3, aa3	Kaistia granuli DSM 23481 (1122132.3)	768	1786	1785	1784	1783			1780	1779	1585	1586	1581	1582
	Liberibacter americanus PW_SP (1280936.3)
	Liberibacter asiaticus str. psy62 (537021.9)
	Liberibacter crescens BT-1 (1215343.11)
	Liberibacter solanacearum CLso-ZC1 (658172.5)
cbb3 and aa3 only	Rhizobium etli CFN 42 (347834.17)		273,	272,	271,	270,	269,	268,	267,	266,	1286,	1285,	1290,	1289
			6279	6278	6277	6276	6274	6273	6272	6271	4893	4890,	4892,
												4894	4895
ccoA, cbb3, aa3	Rhizobium sp. PRF 81 (363754.4)	1730	5608	5609	5610	5611	5612	5613	5614	yes*	1086	1085	1090	1089
	Rhizobium gallicum bv. gallicum R602sp (1041138.4)		3163	3164	3165	3166			3169	3170	5302	5303	5298	5299
ccoA, cbb3, aa3	Rhizobium giardinii bv. giardinii H152 (1041139.4)	1764	3706	3707	3708	3709	3710	3711	3712	3713	2967	2966	2972	2971
cbb3 and aa3 only	Rhizobium grahamii CCGE 502 (990285.3)		6540	6539	6538	6537	6535	6534	6533	6532	4207,	4209,	4206,	964
											4208,	960	4210,
											961		965
cbb3 and aa3 only	Rhizobium leguminosarum bv. viciae 3841 (216596.11)		1692,	1691,	1690,	1689,			1686,	1685,	2188	2187	2192	2191
			6294,	6295,	6296,	6297,	6299,	6300,	6301,	6302,
			8204	8195	8187	8176	816	815	814	813
ccoA, cbb3, aa3	Rhizobium lupini HPC (L) (1229491.3)	1273	483	484	485	486	619	618	6176	616	4275,	1146,	4270,	4271
											4276,	4277,	5286,
											5288	5287	5289
cbb3 and aa3 only	Rhizobium mesoamericanum STM3625 (1211777.3)		5274,	5273,	5272,	5271,	5269	5268	5267	5266	4356,	4352,	4355,	819
			6684	6683	6682	6681					816	4357,	4358,
												815	820
cbb3 and aa3 only	Rhizobium phaseoli Ch24-10 (1128399.3)		5742,	5743,	5744,	5745,	5747,	5748,	5749,	5750,	2524,	2525,	2520,	2521
			6337	6338	6339	6340	6341	6342	6343	6344	3931	3930,	3929,
												3934	3932
aa3 only	Rhizobium sp. 2MFCol3.1 (1246459.4)										662	663	658	659
cbb3 and aa3 only	Rhizobium sp. 42MFCr.1 (1048680.4)		6007	6006	6005	6004	6002	6001	60006	5999	4699	4698	4703	4702
	Rhizobium sp. AP16 (1144306.3)											6182	2708	2709
ccoA, cbb3, aa3	Rhizobium sp. BR816 (48291.4)	4079,	2954,	2953,	2952,	2951,	5817	5816	2948,	2947,	4746	4745	4750	4749
		5069,	5825,	5824	5823	5822			5815	5814
		6535	6090
cbb3 and aa3 only	Rhizobium sp. CCGE 510 (1132836.3)		6454	6453	6452	6451	6449	6448	64476	6446	4090,	4091,	4086,	4087
											6515	6514,	6513,
												6518	6516
cbb3 and aa3 only	Rhizobium sp. CF122 (1144312.3)		3067	3068	3069	3070	3072	3073	30746	3075	2364	2365	2360	2361
cbb3 and aa3 only	Rhizobium sp. CF142 (1144314.3)		5622	5623	5624	5625	5627	5628	56296	5630	2866	2865	2870	2869
	Rhizobium sp. JGI 0001005-H05 (1157685.3)
ccoA, cbb3, aa3	Rhizobium sp. NGR234 (394.7)	3787,	4625,	4624,	4623,	4622,	4618	4617	4616,	4615,	3337	3336	3341	3340
		743	5402	5401	5400	5399			5396	5395
ccoA, cbb3, aa3	Rhizobium tropici CIAT 899 (698761.4)	4207	4274	4275	*yes	4276	4277	4278	4279	*yes	943	942	947	946
ccoA, cbb3, aa3	Sinorhizobium fredii (380.5)	5656,	1836,	1835,	1834,	1833,	1829	1828	1827,	1826,	625	5459,	629	628
		960	2597,	2596,	2595	2594			2591	2590		624
			4811	4810
ccoA, cbb3, aa3	Sinorhizobium medicae WSM419 (366394.8)	3937	2431,	2430,	2429,	2428,			2425,	2424,	1246,	1244,	1246,		1242
			2440,	2439,	2438,	2437,	2436	2435	2434,	2433	2880,	2879,	2878,		2883
			2788	2787	2786	2785			2784				2881,
											3606	3605,	3610	3609
ccoA, cbb3, aa3	Sinorhizobium meliloti 1021 (266834.11)	2629	338,	339,	340,	341,	681	680	432,	344,	2302,	2301,	2306,	2305
			428,	429,	430,	431,			679	678	5874	5090,	5874
			685	684	683	682						5872,
												618
ccoA, cbb3, aa3	Ancylobacter sp. FA202 (1111106.3)	2219	1432,	1431,	1430,	1429,	1428,	1427	1426,	1425,	2949,	2948,	2953,	2952
			2210	2211	2212	2213	2215	2216	2217	2218	442	441	442
ccoA, cbb3, aa3	Azorhizobium caulinodans ORS 571 (438753.4)	4725	4717	4718	4719	4720	4721	4722	4723	4724	3103	3104	3098	3099
ccoA, cbb3, aa3	Starkeya novella DSM 506 (639283.3)	4486	4478	4479	4480	4481	4482	4483	4484	4485	1018,	1017,	1018,		1020
											589	588	593	592
ccoA, cbb3, aa3	Xanthobacter autotrophicus Py2 (78245.7)	765	756	757	758	759	761	762	763	764	5004	5005	5000	5001
cbb3 and aa3 only	Henriciella marina DSM 19595 (1121949.3)		2921	2922	2923	2924	2925	2926	2927	2928	2941,	2943,	2941,		2945
											638	637	642	641
cbb3 and aa3 only	Hirschia baltica ATCC 49814 (582402.5)		1713	1714	1715	1716	1717		1719	1720	1056	1055	1060	1059
cbb3 and aa3 only	Hirschia maritima DSM 19733 (551275.3)		2004	2003	2002	2001	2000	1999	1998	1997	467	466	471	470
cbb3 and aa3 only	Hyphomonas neptunium ATCC 15444 (228405.9)		1233	1232	1231	1230	1229	1228	1227	1226	1041	1040	1045	1044
cbb3 and aa3 only	Maricaulis maris MCS10 (394221.8)		1176	1177	1178	1179	1180	1181	1182	1183	2293	2294	2289	2290
cbb3 and aa3 only	Maricaulis sp. JL2009 (1161401.3)		1108	1109	1110	1111			1114	WP_081639483.1	1090,	1091,	1090,	2324
											2327	2328	2323
cbb3 and aa3 only	Oceanicaulis alexandrii HTCC2633 (314254.3)		2470	24715	24727	24736	2474	2475	2476	yes*	568	567	572	571
cbb3 and aa3 only	Robiginitomaculum antarcticum DSM 21748 (1123059.3)		1761	1762	1763	1764	1765	1766	1767	1768	1246	1245	1251	1250
ccoA, cbb3, aa3	Celeribacter baekdonensis B30 (1208323.3)	1262,	2579	2580	2581	2582	2584	2585	25866	2587	798	1195	1191	1192
		2392
ccoA, cbb3, aa3	Citreicella sp. 357 (766499.3)	1501	110	111	112	113	116	117	118	119	3785,	2702,	2706,	2705
											4156	3786	3785
ccoA, cbb3, aa3	Citreicella sp. SE45 (501479.3)	1500	4934	4945	4957	4966	498	499	500	501	2324,	1125,	1121,	1122
											836	2323	2324
ccoA, cbb3, aa3	Dinoroseobacter shibae DFL 12 (398580.10)	1758	671	672	673	674	675	676	677	678	2481,	1186,	1190,	1189
											4023	4024	4023
ccoA, cbb3, aa3	Jannaschia sp. CCS1 (290400.10)	2105	4056	4055	4054	4053	4052	4051	4050	4049	1372,	3336	3332	3333
											1373
ccoA and aa3 only	Ketogulonigenium vulgarum WSH-001 (759362.5)	2649									2041,	242,	243,	323
											243	320	324
ccoA, cbb3, aa3	Labrenzia aggregata IAM 12614 (384765.3)	363,	1751,	1753	1754	1755	1756	1757	1758	1759	3061	3060	3065	3064
		5287	1752
ccoA, cbb3, aa3	Labrenzia alexandrii DFL-11 (244592.3)	4133	34774	34785	34797	34806	3481	3482	3483	3484	3118	3117	3122	3121
ccoA, cbb3, aa3	Loktanella hongkongensis DSM 17492 (1122180.3)	1837	902	903	904	905	906	907	908	909	1477,	1476,	1477,	305
											241	302	306
ccoA, cbb3, aa3	Loktanella vestfoldensis SKA53 (314232.4)	1895	29594	29585	29577	29566	2938	2939	2940	2941	2625	2894	2890	2891
ccoA, cbb3, aa3	Oceanibulbus indolifex HEL-45 (391624.3)	2353	2172	2173	2174	2175	2176	2177	2178	2179	2685,	1706,	1710,	1709
											2790	2686	2685
ccoA, cbb3, aa3	Oceanicola batsensis HTCC2597 (252305.3)	3774	2947	2948	2949	2950	2951	2952	2953	2954	1329,	1328,	1329,	1663
											4324	1660	1664
ccoA, cbb3, aa3	Oceaniovalibus guishaninsula JLT2003 (1231392.3)	739	2556	2557	2558	2559	2560	2561	2562	2563	1046,	1045,	1046,	1258
											1447,	1261,	1257,
											400	1448	1446
ccoA, cbb3, aa3	Octadecabacter antarcticus 238 (391616.3)	5120	25004,	24995	24987	24976	2493	2492	2491	2490	3101	5637	5633	5634
			25014
ccoA, cbb3, aa3	Pannonibacter phragmitetus DSM 14782 (1122929.3)	3392	3836	3835	3834	3833	1245,	3831	38306	3829	170	169	175	174
							3832
ccoA, cbb3, aa3	Paracoccus denitrificans PD1222 (318586.5)	1209	1782	1781	1780	1779	1778	1777	1776	1775	1873,	4274	4270	4271
											2973
ccoA, cbb3, aa3	Paracoccus sp. N5 (1101189.3)	178	305	304	303	302	301	300	299	298	406	2110	2114	2113
ccoA, cbb3, aa3	Paracoccus sp. TRP (412597.3)	1520	322	321	320	319	318	317	316	315	1904	394	390	391
ccoA, cbb3, aa3	Phaeobacter gallaeciensis BS107 (391619.3)	571	19504	19495	19487	19476	1945	1944	1943	1942	3246	3198	3202	3201
ccoA, cbb3, aa3	Pseudovibrio sp. FO-BEG1 (911045.3)	3539,	1731	1732	1733	1734	1735	1736	1737	1738	1518	1517	1523	1522
		3726
ccoA, cbb3, aa3	Pseudovibrio sp. JE062 (439495.5)	178,	2733	2732	2731	2730	2729	2728	2727	2726	2944	2945	2940	2941
		5029
ccoA and cbb3 only	Rhodobacter capsulatus SB1003 (272942.6)	2234	1179	1180	1181	1182	1184	1185	1186	1187
ccoA, cbb3, aa3	Rhodobacter sp. AKP1 (1247725.3)	967	601	602	603	604	605	606	607	608	2286,	2230,	2234,	2233
											2384,	2383,	2384,
											94	95	94
ccoA and cbb3 only	Rhodobacter sp. SW2 (371731.3)	3205	210	209	208	207	206	205	204	203
ccoA, cbb3, aa3	Rhodobacter sphaeroides ATCC 17025 (349102.13)	2141	541	542	543	544	545	546	547	548	1760,	1761,	1760,	626
											3807,	3806,	3807,
											674	623	627
cbb3 and aa3 only	Rhodovulum sp. PH10 (1187851.3)		4140	4139	4138	4137	4136	4135	4134	4133	1204,	1205,	1203,	2253
											2250	2248	2254
ccoA, cbb3, aa3	Roseibium sp. TrichSKD4 (744980.3)	4322	394	375	367	356	32,	31	30	29	252	254	247	248
							34
ccoA, cbb3, aa3	Roseobacter Sp. GAI101 (2433.3)	132	619	620	621	622	623	624	625	626	22	1668	1665	1666
ccoA, cbb3, aa3	Roseobacter denitrificans OCh 114 (375451.14)	3035,	1226	1227	1228	1229	1230	1231	1232	1233	1889	2046,	2050	2049
		556										863
ccoA, cbb3, aa3	Roseobacter litoralis Och 149 (391595.3)	725,	4403	4402	4401	4400	4399	4398	4397	4396	1984	2187	2191	2190
		75
ccoA, cbb3, aa3	Roseobacter sp. AzwK-3b (351016.3)	2245	3882	3883	3884	3885	3888	3889	3890	3891	1605	3145	3149	3148
ccoA, cbb3, aa3	Roseobacter sp. CCS2 (391593.3)	2535	492	491	490	489	469	470	471	472	2281	417	413	414
ccoA, cbb3, aa3	Roseobacter sp. MED193 (314262.5)	2385	3691	3690	3689	3688	3686	3685	3684	3683	3227	3273	3269	3270
ccoA, cbb3, aa3	Roseobacter sp. SK209-2-6 (388739.3)	946	1315,	1316,	2650	1318,	2646	2645	2644	2643	523	442	446	445
			2652	2651		2649
ccoA and aa3 only	Roseovarius nubinhibens ISM (89187.6)	915									923,	625,	621,	622
											995	924	923
ccoA, cbb3, aa3	Roseovarius sp. 217 (314264.4)	1362	2234,	2245,	2257	2266,	229	230	231	232,	803	1569	1565	1566
			4201	42025		4204				4207
ccoA, cbb3, aa3	Roseovarius sp. HTCC2601 (314265.3)	3140	4134	4145	4157	4166	420	421	423	424	2212,	1893,	1889,	1890
											2997	2998	2997
ccoA, cbb3, aa3	Roseovarius sp. TM1035 (391613.3)	3257	2510	2511	2512	2513	2516	2517	2518	2519	1012	98	94	95
ccoA, cbb3, aa3	Silicibacter lacuscaerulensis ITI-1157 (644107.3)	2561	1231	1232	1233	1234	1238	1239	1240	1241	2186	2484	1364	1365
ccoA, cbb3, aa3	Ruegeria pomeroyi DSS-3 (246200.7)	2154	3597,	3596,	3595,	3594,	3593	3592	3591	3590	1407	3141	3137	3138
			4180	4179	4178	4177
ccoA, cbb3, aa3	Ruegeria sp. R11 (439497.5)	2580	1598	1599	1600	1601	1604	1605	1606	1607	343	392	388	389
ccoA, cbb3, aa3	Ruegeria sp. TM1040 (292414.10)	2049	3485	3484	3483	3482	3480	3479	3478	3477	3225	3270	3266	3267
ccoA, cbb3, aa3	Ruegeria sp. TW15 (981384.3)	1573	1975	1976	1977	1978	1981	1982	1983	1984	1111	2400	2404	2403
ccoA, cbb3, aa3	Silicibacter sp. TrichCH4B (644076.3)	3976	3282	3281	3280	3279	3276	3275	3274	3273	900	3063	3059	3060
ccoA, cbb3, aa3	Sagittula stellata E-37 (388399.4)	622	2314	2315	2316	2317	2320	2321	2322	2323	4209,	1136,	1132,	1133
											898	4208	4209
ccoA, cbb3, aa3	Salipiger mucosus DSM 16094 (1123237.3)	3009	760	759	758	757	753	752	7516	750	3125,	1810,	3125,	944
											866	3124,	943
												947
ccoA, cbb3, aa3	Sulfitobacter sp. EE-36 (52598.3)	1189	1953	1952	1951	1950	1949	1948	1947	1946	1461,	1876,	1877,	3563
											1877	3560	3564
ccoA, cbb3, aa3	Sulfitobacter sp. NAS-14.1 (314267.3)	1021,	5004	5015	5027	5036	504	505	507	508	1328,	186,	187,	2850
		1223									187	2847	2851
ccoA and aa3 only	Thalassiobium sp. R2A62 (633131.3)	495									44	1812	1808	1809
ccoA, cbb3, aa3	Wenxinia marina DSM 24838 (1123501.3)	2829	1891	1890	1889	1888	1887	1886	1885	1884	3326,	2980,	2976,	2977
											542,	3325,	3326,
											864	541	542
ccoA and aa3 only	Rhodobacterales bacterium HTCC2255 (367336.3)	621									303	2136	2140	2139
ccoA, cbb3, aa3	Rhodobacterales bacterium HTCC2654 (314271.5)	2491	1097	1096	1095	1094	1092	1091	1090	1089	746	381	377	378
ccoA, cbb3, aa3	Rhodobacterales bacterium Y4I (439496.3)	1219,	2121	2120	2119	2118	2112	2111	2110	2109	3602	3556	3560	3559
		941
	Acetobacter pasteurianus 3P3 (940282.3)
	Acetobacter aceti ATCC 23746 (663932.3)
aa3 only	Acidiphilium cryptum JF-5 (349163.14)										2675	2676	2672
aa3 only	Acidiphilium multivorum AIU301 (926570.3)										2816,	2817,	2813
											3034	3035
	Commensalibacter intestini A911 (1088868.3)										1144
aa3 only	Gluconacetobacter diazotrophicus PAl 5 (272568.12)										2031,	2512	2510
											2511
aa3 only	Gluconacetobacter europaeus LMG 18494 (940284.3)										2218,	2217	2219
											874
	Gluconacetobacter hansenii ATCC 23769 (714995.3)										173
	Gluconacetobacter oboediens 174Bp2 (940286.3)		3184	3183							970
	Gluconacetobacter sp. SXCC-1 (1004836.3)										2654
	Gluconobacter frateurii NBRC 101659 (1104996.3)
	Gluconobacter morbifer G707 (1088869.3)
	Gluconobacter oxydans 621H (290633.11)										2151
	Gluconobacter thailandicus NBRC 3255 (1291534.3)
aa3 only	Granulibacter bethesdensis CGDNIH1 (391165.9)										2342	2343,	2333	744,
												916		717		717: fusion between COX11 and cytochrome c2 domain (COG3474/pfam00034)
ccoA, cbb3, aa3	Roseomonas cervicalis ATCC 49957 (525371.3)	1397	404	403	402	401	400		399(partial)	398	157	158,	153	154
												2776
aa3 only	Roseomonas sp. B5 (1217720.3)										3395,	3394,	2550,	2549
											3716,	3715,	3395,
											83	82	84
	Saccharibacter floricola DSM 15669 (1123227.4)
aa3 only	Acetobacteraceae bacterium AT-5844 (1054213.3)										4262,	4263,	4258,	4259
											760,	761,	760,
											820	821	819,
													822
cbb3 and aa3 only	Azospirillum brasilense (192.7)		241	240	239	238	1529,	236	235	234	1430,	1431,	1426,	1427
							237,				2703,	2702,	2701,
							6348,				6317	6316	2704,
							6357,						6317
							651
ccoA, cbb3, aa3	Azospirillum lipoferum 4B (862719.3)	661	2401	2400	2399	2398	1514,	2397	2396	WP_014248866.1	1296	1298	1291	1292
							3536
cbb3 and aa3 only	Azospirillum sp. B510 (137722.3)		367	368	369	370	1849,	371	373	WP_012972967.1	1344	1343	1348	1347
							4866,
							6450
ccoA, cbb3, aa3	Caenispirillum salinarum AK4 (1238182.3)	3283	404	405	406	407	2356,	410	411	412	1209,	1208,	1210,	1503
							409				1502,	1501,	1504,
											2575	2574	2576
ccoA and cbb3 only	Endolissoclinum patella L2 (1193729.4)	471	339	340	WP_015088485.1	341	342	343	WP_015088488.1	336
cbb3 and aa3 only	Magnetospirillum gryphiswaldense MSR-1 (431944.4)		3540	3541	3542	3543	2751,	3545	3546	3547	1072	1071	1074	1073
							3544
cbb3 and aa3 only	Magnetospirillum magneticum AMB-1 (342108.9)		4345	4346	4347	4348	3335,	4351	4352	4353	2130	2131	2128	2129
							4169,
							4350
ccoA, cbb3, aa3	Magnetospirillum sp. SO-1 (1244869.3)	1064	3338	3337	3336	3335	3333,	3332	3331	3330	3579	3578	3581	3580
							353
cbb3 and aa3 only	Novispirillum itersonii subsp. itersonii ATCC 12639 (1279038.3)		1707	1708	1709	1710	1711	1712	1713	1714	3693	3694	3691	3692
ccoA, cbb3, aa3	Oceanibaculum indicum P24 (1207063.3)	1011	22	21	20	19	26	27	28	29	1958	1959	1954	1955
cbb3 only	Phaeospirillum molischianum (1150626.3)		3214	3215	3216	3217	3218	3219	3220	3221
cbb3 and aa3 only	Rhodospirillum centenum SW (414684.5)		1230	1229	1228	1227	1226	1225	1224	1223	3530,	3529,	3534	3533
											745	744
cbb3 only	Rhodospirillum photometricum DSM 122 (1150469.3)		1570	1571	1572	1573	2150	2152	2153	2154
cbb3 only	Rhodospirillum rubrum ATCC 11170 (269796.9)		3446	3445	yes*	3444	3439	3438	3437	3436
ccoA, cbb3, aa3	Thalassospira profundimaris WP0211 (1177928.3)	2466,	1534	1533	1532	1531	1530	1529	1528	1527	905	904	909	908
		2503
ccoA, cbb3, aa3	Thalassospira xiamenensis M-5 = DSM 17429 (1123366.3)	1727,	925	926	927	928	929	930	931	932	4209	4210	4204	4206
		4084
ccoA, cbb3, aa3	Tistrella mobilis KA081020-065 (1110502.3)	2307,	2343,	2344,	2345	2346,	2347,	2348,	5802	5801	1525,	1524,	1526,	2882
		639	5808	5807	5806	5805	5804	5803			2885,	2886,	2881,
											3985	3986	3985
ccoA, cbb3, aa3	Reyranella massiliensis 521 (1205680.3)	1794	369,	368,	367,	366,	365	364	3636,	362,	3292	3293	3289	3290
			575	574	573	572			569	568
aa3 only	Anaplasma centrale str. Israel (574556.4)										329	330	100	277
aa3 only	Anaplasma marginale str. St. Maries (234826.10)										799	800	1143	16
aa3 only	Anaplasma phagocytophilum HZ (212042.8)										1166	1165	1388,	1236
													1450,
													17
aa3 only	Ehrlichia canis str. Jake (269484.6)										885	884	9	927
aa3 only	Ehrlichia chaffeensis str. Arkansas (205920.11)										864	863	27	906
aa3 only	Ehrlichia ruminantium str. Welgevonden (254945.26)										878	877	17	916
aa3 only	Neorickettsia risticii str. Illinois (434131.3)										557	556	609	237
aa3 only	Neorickettsia sennetsu str. Miyayama (222891.8)										557	556	606	239
aa3 only	Orientia tsutsugamushi str. Boryong (357244.4)										1946	300	1658	479
aa3 only	Rickettsia africae ESF-5 (347255.3)										620	622	270	460
aa3 only	Rickettsia akari str. Hartford (293614.5)										620	624	282	466
aa3 only	Rickettsia australis str. Cutlack (1105110.3)										1096	1094	1454	1264
aa3 only	Rickettsia conorii str. Malish 7 (272944.4)										632	634	279	463
aa3 only	Rickettsia endosymbiont of Ixodes scapularis (444612.3)										740	744	1753	1443
aa3 only	Rickettsia felis URRWXCal2 (315456.7)										749	752	1292	580
aa3 only	Rickettsia heilongjiangensis 054 (1032845.11)										654	656	291	485
aa3 only	Rickettsia helvetica C9P9 (1144888.4)										1138	1133	1517	1334
aa3 only	Rickettsia honei RB (1175313.3)										215	217	570	40
aa3 only	Rickettsia japonica YH (652620.3)										655	657	292	485
aa3 only	Rickettsia massiliae MTU5 (416276.5)										704	706	318	527
aa3 only	Rickettsia montanensis str. OSU 85-930 (1105114.3)										1488	1490	1152	1325
aa3 only	Rickettsia parkeri str. Portsmouth (1105108.3)										654	656	288	477
aa3 only	Rickettsia peacockii str. Rustic (562019.3)										1137	1135	394	857
aa3 only	Rickettsia philipii str. 364D (481009.3)										649	651	281	476
aa3 only	Rickettsia rhipicephali str. 3-7-female6-CWPP (1105113.3)										772	775	401	608
aa3 only	Rickettsia rickettsii str. 'Sheila Smith' (392021.5)										658	660	288	486
aa3 only	Rickettsia sibirica 246 (272951.4)										164	162	518	331
aa3 only	Rickettsia slovaca 13-B (941638.3)										672	674	298	501
aa3 only	Rickettsia canadensis str. McKiel (293613.3)										718	716	183	866
aa3 only	Rickettsia prowazekii str. Madrid E (272947.5)										418	419	198	313
aa3 only	Rickettsia typhi str. Wilmington (257363.4)										413,	419,	189
											415	420
aa3 only	Rickettsia bellii OSU 85-389 (391896.4)										506	509	380	630
aa3 only	Rickettsia bellii RML369-C (336407.7)										1014	1011	1245	601
aa3 only	Wolbachia endosymbiont strain TRS of Brugia malayi (292805.6)										499	500	1128	774
aa3 only	Wolbachia sp. wRi (66084.3)										555	556	119	1013
	Midichloria mitochondrii IricVA (696127.4)		1381,	1380		1379	1301		995
			1382
aa3 only	Odyssella thessalonicensis L13 (985867.6)										221	222	2129	365
ccoA and aa3 only	Pelagibacter sp. HTCC7211 (439493.6)	1390									438	437	441	440
aa3 only	Pelagibacter sp. IMCC9063 (1002672.3)										663	662	674	673
ccoA and aa3 only	Pelagibacter ubique HTCC1002 (314261.5)	1287									1124	1123	1128	1127
aa3 only	Erythrobacter litoralis HTCC2594 (314225.8)										545	544	549	548
cbb3 and aa3 only	Erythrobacter sp. NAP1 (237727.5)		3148	3149	3150	3151	3152	3153	3154	3155	412	411	416	415
aa3 only	Erythrobacter sp. SD-21 (161528.3)										1805,	1804	1810,	1809
											2473		2473
cbb3 and aa3 only	Porphyrobacter sp. AAP82 (1248917.3)		517	516	515	514	513	512	511	510	2361	2360	2365	2364
cbb3 and aa3 only	Blastomonas sp. AAP53 (1248760.3)		2754	2753	2752	2751	2750	2749	27486	2747	1737,	1736,	1737,	3096
											3093	3092	3097
cbb3 and aa3 only	Citromicrobium bathyomarinum JL354 (685035.3)		553	552	551	550	549	548	547	546	2274	2275	2270	2271
cbb3 and aa3 only	Citromicrobium sp. JLT1363 (517722.3)		845	844	843	842	841	840	839	838	2426	2425	2430	2429
cbb3 and aa3 only	Novosphingobium aromaticivorans DSM 12444 (279238.18)		2638	2637	2636	2635	2634	2633	2632	2631	933	932	937	936
cbb3 and aa3 only	Novosphingobium nitrogenifigens DSM 19370 (983920.3)		296	297	298	299	300	301	302	303	2718	2717	2724	2723
cbb3 and aa3 only	Novosphingobium pentaromativorans US6-1 (1088721.3)		1821	1822	1823	1824	1825	1826	1827	1828	2106,	2105,	2110,	2109
											4399	4400	3596,
													4399
aa3 only	Novosphingobium sp. AP12 (1144305.3)										3818,	3819,	3814,	3815
											408	407	408
cbb3 and aa3 only	Novosphingobium sp. PP1Y (702113.7)		343	344	345	346	347	348	349	350	669	668	673	672
aa3 only	Novosphingobium sp. Rr 2-17 (555793.3)					1464					2430	2429	2435	2434
cbb3 and aa3 only	Sandarakinorhabdus sp. AAP62 (1248916.3)		2534	2535	2536	2537	2538	2539	2540	2541	288	287	292	291
cbb3 and aa3 only	Sphingobium chlorophenolicum L-1 (690566.3)		3826	3827	3829	3830	3831	3832	3833	3834	1104,	1103	1108	1107
											3849
cbb3 and aa3 only	Sphingobium indicum B90A (861109.3)		3188	3187	3186	3185	3184	3183	3182	3181	3366	3365	3370	3369
cbb3 only	Sphingobium japonicum BiD32 (1301087.3)		1347,	1346,	1345,	1344,	3074	3073	1341,	1340,	1349	4573,
			3078	3077	3076	3075			3072	3071		4574
aa3 only	Sphingobium sp. AP49 (1144307.3)										2188,	2187,	2192,	2191
											2466	2467	2466
cbb3 and aa3 only	Sphingobium sp. SYK-6 (627192.4)		4021	4020	4019	4018	4017	4016	4015	4014	1061,	1062,	1061,	998
											995	994	999
aa3 only	Sphingobium sp. YL23 (1335760.3)										1497	1496	1501	1500
cbb3 and aa3 only	Sphingobium xenophagum QYY (1192759.3)		1479	1478	1477	1476	1475	1474	1473	1472	3151	3150	2176,	3154
													3155
cbb3 and aa3 only	Sphingobium yanoikuyae ATCC 51230 (883163.3)		4710	4711	4712	4713			4715	4716	1586,	1587,	1582,	1583
											2452	2453	2452
cbb3 and aa3 only	Sphingomonas echinoides ATCC 14820 (1112212.3)		1414	1413	1412	1411	1410	1409	1408	1407	1785	1784	1789	1788
cbb3 and aa3 only	Sphingomonas elodea ATCC 31461 (1081640.3)		2039	2040	2041	2042	2043	2044	2045	2046	2922	2921	2928	2927
aa3 only	Sphingomonas melonis C3 (1090316.5)										3441,	3442,	3017,	3016
											76	77	76
cbb3 and aa3 only	Sphingomonas sp. ATCC 31555 (194867.4)		3089	3088	3087	3086	3085	3084	3083	3082	2597,	2596,	2597,	3204
											3209	3210	3203
cbb3 and aa3 only	Sphingomonas sp. KC8 (1030157.3)		2032,	2033,	2034,	2035,	2036	2037	2038,	2039,	2377	2378	2373	2374
			3001	3002	3003	3004			3007	3008
aa3 only	Sphingomonas sp. Mn802worker (629773.3)										453	452	459	458
aa3 only	Sphingomonas sp. PAMC 26605 (1112214.3)										848	849	844	845
aa3 only	Sphingomonas sp. PAMC 26617 (1112216.3)										837	838	833	834
aa3 only	Sphingomonas sp. PR090111-T3T-6A (685778.3)										3213	3214	3209	3210
aa3 only	Sphingomonas sp. S17 (1007104.3)										1339,	1340,	2648,	3227
											2648,	2649,	3226
											3233	3234
cbb3 and aa3 only	Sphingomonas sp. SKA58 (314266.4)		2821	2820	2819	2818	2817	2816	2815	2814	2917,	2918,	2913,	2914
											3247	3248	3247
cbb3 and aa3 only	Sphingomonas wittichii RW1 (392499.14)		2311	2310	2309	2308			2305	2304	4442	4441	4446	4445
cbb3 and aa3 only	Sphingopyxis alaskensis RB2256 (317655.17)		1737	1736	1735	1734	1733	1732	1731	1730	1451	1452	1447	1448
cbb3 and aa3 only	Sphingopyxis sp. MC1 (1174684.3)		994	995	996	997	998	999	1000	1001	3013	3012	3017	3016
	Zymomonas mobilis subsp. mobilis ATCC 10988 (555217.8)
aa3 only	Micavibrio aeruginosavorus EPB (349215.9)										249	250	238	239
ccoA, cbb3, aa3	Polymorphum gilvum SL003B-26A1 (991905.3)	1972	33034	33025	33017	33006	3299	3298	3297	3296	3504	3505	3499	3500
	*ORF/gene is not predicted in genome sequence release, but a homolog of is found using tblastn (NCBI)

## Sheet: Rhizobium leguminosarum
	CcoA	CcoN	CoxI
Rhizobium leguminosarum bv. phaseoli 4292 | 936350.4
Rhizobium leguminosarum bv. phaseoli CCGM1 | 1408223.5
Rhizobium leguminosarum bv. phaseoli FA23 | 1041140.3					legend:
Rhizobium leguminosarum bv. trifolii CB782 | 1033991.3						present
Rhizobium leguminosarum bv. trifolii CC275e | 386.7						absent
Rhizobium leguminosarum bv. trifolii CC278f | 754518.3
Rhizobium leguminosarum bv. trifolii CC283b | 754520.3
Rhizobium leguminosarum bv. trifolii SRDI565 | 935549.4
Rhizobium leguminosarum bv. trifolii SRDI943 | 935550.4
Rhizobium leguminosarum bv. trifolii strain Rt24.2 | 386.135
Rhizobium leguminosarum bv. trifolii TA1 | 754521.3
Rhizobium leguminosarum bv. trifolii WSM1325 | 395491.3
Rhizobium leguminosarum bv. trifolii WSM1689 | 754523.3
Rhizobium leguminosarum bv. trifolii WSM2012 | 754522.3
Rhizobium leguminosarum bv. trifolii WSM2297 | 754762.3
Rhizobium leguminosarum bv. trifolii WSM2304 | 395492.8
Rhizobium leguminosarum bv. trifolii WSM597 | 754764.3
Rhizobium leguminosarum bv. trifolii WU95 | 754765.3
Rhizobium leguminosarum bv. viciae 128C53 | 1041141.4
Rhizobium leguminosarum bv. viciae 248 | 936136.4
Rhizobium leguminosarum bv. viciae 3841 | 216596.11
Rhizobium leguminosarum bv. viciae GB30 | 1041142.3
Rhizobium leguminosarum bv. viciae Ps8 | 1079454.4
Rhizobium leguminosarum bv. viciae strain RCAM 1026 | 387.24
Rhizobium leguminosarum bv. viciae TOM | 935553.4
Rhizobium leguminosarum bv. viciae UPM1131 | 1041143.3
Rhizobium leguminosarum bv. viciae UPM1137 | 1041144.3
Rhizobium leguminosarum bv. viciae USDA 2370 | 754774.3
Rhizobium leguminosarum bv. viciae USDA 2370 strain USDA 2370 | 754774.4
Rhizobium leguminosarum bv. viciae Vc2 | 1090946.5
Rhizobium leguminosarum bv. viciae VF39 | 1041145.3
Rhizobium leguminosarum bv. viciae Vh3 | 1079455.4
Rhizobium leguminosarum bv. viciae WSM1455 | 755176.3
Rhizobium leguminosarum bv. viciae WSM1481 | 935554.3
Rhizobium leguminosarum strain CF307 | 384.11
Rhizobium leguminosarum strain OV152 | 384.13
Rhizobium leguminosarum strain OV483 | 384.6
Rhizobium leguminosarum strain Vaf-108 | 384.21
Rhizobium leguminosarum strain Vaf-46 | 384.15
Rhizobium leguminosarum strain Vaf10 | 384.18
Rhizobium leguminosarum strain Vaf12 | 384.14
