# Supplementary material for: Widespread Distribution and Functional Specificity of the Copper Importer CcoA: Distinct Cu Uptake Routes for Bacterial Cytochrome c Oxidases
Source: mBio. 2018 Feb 27;9(1):e00065-18. doi: 10.1128/mBio.00065-18 (PMC5829832; doi:10.1128/mBio.00065-18)
Supplement: TABLE S4 [file mbo001183741st4.xlsx]

## Sheet: 1A
yourlist:M20161014C2335653E4FA1B8AECF5153189FA788F2C25600	Entry name	Protein names	Gene names	Organism	Length	Taxonomic lineage (ALL)														>tr|A0A058ZQX9|A0A058ZQX9_9RHOB MFS transporter OS=Actibacterium atlanticum GN=ATO10_02415 PE=4 SV=1
A0A058ZQX9	A0A058ZQX9_9RHOB	MFS transporter	ATO10_02415	Actibacterium atlanticum	406	cellular organisms, Bacteria, Proteobacteria, Alphaproteobacteria, Rhodobacterales, Rhodobacteraceae, Actibacterium, Actibacterium atlanticum														MTQATAPYDPARARRNVTVLVLAQALLGSQMAMIFTVGGLAGQSLAPNACFATLPISMIV
A0A037ZLY3	A0A037ZLY3_9RHOB	Multidrug MFS transporter	ACMU_06870	Actibacterium mucosum KCTC 23349	405	cellular organisms, Bacteria, Proteobacteria, Alphaproteobacteria, Rhodobacterales, Rhodobacteraceae, Actibacterium, Actibacterium mucosum, Actibacterium mucosum KCTC 23349														LGSMLTATPLSSFMQKAGRRAGFFAGGAGGAIGAAVCAYALMQNSFTLFLVGSFFTGIYM
A0A0L1JMC8	A0A0L1JMC8_9RHOB	Multidrug MFS transporter	ATO11_15770	Aestuariivita atlantica	405	cellular organisms, Bacteria, Proteobacteria, Alphaproteobacteria, Rhodobacterales, Rhodobacteraceae, Aestuariivita, Aestuariivita atlantica														SAQGFYRFAAADTASEDFRPKAISYVLAGGLASAILGPQLVKLTSTSMVVPFLGTYAAVI
A0A0P7ISV4	A0A0P7ISV4_9RHOB	Multidrug MFS transporter	AKJ29_04535	Aliiroseovarius crassostreae	408	cellular organisms, Bacteria, Proteobacteria, Alphaproteobacteria, Rhodobacterales, Rhodobacteraceae, Aliiroseovarius, Aliiroseovarius crassostreae														AINVIGSFLFVFLDIPKPAAPAADAPQGRSRLELLRTPTIAVAIICALVSYALMNLVMTS
K2JCP4	K2JCP4_9RHOB	Major facilitator superfamily transporter	B30_06111	Celeribacter baekdonensis B30	410	cellular organisms, Bacteria, Proteobacteria, Alphaproteobacteria, Rhodobacterales, Rhodobacteraceae, Celeribacter, Celeribacter baekdonensis, Celeribacter baekdonensis B30														TPLAVVGCGFETDDAANVVSAHVLAMFVPSFFTGHLIAKFGVEKIIATGLVILAGAGAVA
A0A0B5E1G0	A0A0B5E1G0_9RHOB	MFS transporter	P73_2520	Celeribacter indicus	405	cellular organisms, Bacteria, Proteobacteria, Alphaproteobacteria, Rhodobacterales, Rhodobacteraceae, Celeribacter, Celeribacter indicus														LSGVDIEHFFIALVLLGVGWNFGFIGATAMLAGAHEPHERGKVQGMNDLIVFGGVTLASL
A0A0N7HI70	A0A0N7HI70_9RHOB	Putative membrane protein	IMCC12053_448	Celeribacter marinus	413	cellular organisms, Bacteria, Proteobacteria, Alphaproteobacteria, Rhodobacterales, Rhodobacteraceae, Celeribacter, Celeribacter marinus														ASGGLMNCSGGSVEQGWASVNLAMIPFLMLAGGALIWLTLRPKEAV
I1AYS6	I1AYS6_9RHOB	Major facilitator transporter	C357_07771	Citreicella sp. 357	399	cellular organisms, Bacteria, Proteobacteria, Alphaproteobacteria, Rhodobacterales, Rhodobacteraceae, Citreicella, Citreicella sp. 357														>tr|A0A037ZLY3|A0A037ZLY3_9RHOB Multidrug MFS transporter OS=Actibacterium mucosum KCTC 23349 GN=ACMU_06870 PE=4 SV=1
D0D0T9	D0D0T9_9RHOB	Major facilitator superfamily protein	CSE45_1349	Citreicella sp. SE45	404	cellular organisms, Bacteria, Proteobacteria, Alphaproteobacteria, Rhodobacterales, Rhodobacteraceae, Citreicella, Citreicella sp. SE45														MTDISSPISDARAKRNVAVLVAAQAFLGAQMPLLFTIAGLAGQSLATNLCFATLPISMIV
A0A0N9NEP7	A0A0N9NEP7_9RHOB	Multidrug MFS transporter	TQ29_07770	Confluentimicrobium sp. EMB200-NS6	408	cellular organisms, Bacteria, Proteobacteria, Alphaproteobacteria, Rhodobacterales, Rhodobacteraceae, Confluentimicrobium, Confluentimicrobium sp. EMB200-NS6														LGSMLSATPLSALMQRFGRRAGFFAGAAGGAVGALIGAYALSIASFPLLLLGSLFTGTYM
A0A159Z2B9	A0A159Z2B9_9RHOB	Major facilitator superfamily protein	AKL17_1875	Defluviimonas alba	450	cellular organisms, Bacteria, Proteobacteria, Alphaproteobacteria, Rhodobacterales, Rhodobacteraceae, Defluviimonas, Defluviimonas alba														SSQGFFRFAAADTASDAFRPKAISYVMAGGLASAIIGPQLVKITADSFVVPFLGAYIAVV
A0A059IN79	A0A059IN79_9RHOB	Multidrug MFS transporter (Fragment)	U879_10820	Defluviimonas sp. 20V17	313	cellular organisms, Bacteria, Proteobacteria, Alphaproteobacteria, Rhodobacterales, Rhodobacteraceae, Defluviimonas, Defluviimonas sp. 20V17														VINVVGALLFLGLDIPKPAPEGTGYKRGRTRLELLKTPRIAVAMICALVSYALMNLVMTS
A8LLQ8	A8LLQ8_DINSH	Major facilitator superfamiy transporter	Dshi_1694	Dinoroseobacter shibae (strain DSM 16493 / NCIMB 14021 / DFL 12)	408	cellular organisms, Bacteria, Proteobacteria, Alphaproteobacteria, Rhodobacterales, Rhodobacteraceae, Dinoroseobacter, Dinoroseobacter shibae, Dinoroseobacter shibae (strain DSM 16493 / NCIMB 14021 / DFL 12)														TPLAVVGCGYTTDDSADVVMAHVLAMFAPSFLTGHLIARFGVERIVAAGLVILAAAGAVG
A0A086YD60	A0A086YD60_9RHOB	Multidrug MFS transporter	CN97_07325	Haematobacter massiliensis	400	cellular organisms, Bacteria, Proteobacteria, Alphaproteobacteria, Rhodobacterales, Rhodobacteraceae, Haematobacter, Haematobacter massiliensis														LSGVHINQFFGALILLGLGWNFGFIGATTMLANAHTAAERGRVQGLNDLIVFGGVTFASL
A0A086YHX6	A0A086YHX6_9RHOB	Multidrug MFS transporter	CG51_03110	Haematobacter missouriensis	400	cellular organisms, Bacteria, Proteobacteria, Alphaproteobacteria, Rhodobacterales, Rhodobacteraceae, Haematobacter, Haematobacter missouriensis														ASGGLMNCSGGTPQAGWNAVNLAMGPFLVLAGGALIWLSLRPKEA
A0A0D1EJR3	A0A0D1EJR3_9RHOB	Major Facilitator Superfamily protein	jaqu_23110	Jannaschia aquimarina	410	cellular organisms, Bacteria, Proteobacteria, Alphaproteobacteria, Rhodobacterales, Rhodobacteraceae, Jannaschia, Jannaschia aquimarina														>tr|A0A0L1JMC8|A0A0L1JMC8_9RHOB Multidrug MFS transporter OS=Aestuariivita atlantica GN=ATO11_15770 PE=4 SV=1
A0A0M6YKV7	A0A0M6YKV7_9RHOB	Major Facilitator Superfamily protein	JDO7802_02558	Jannaschia donghaensis	406	cellular organisms, Bacteria, Proteobacteria, Alphaproteobacteria, Rhodobacterales, Rhodobacteraceae, Jannaschia, Jannaschia donghaensis														MSAAPTSARRNVIVLVMAQAILGAQMPMIFTIGGLAGQSLASNVCFATLPISLIVLGSML
A0A0M6XV76	A0A0M6XV76_9RHOB	Major Facilitator Superfamily protein	JAN5088_02954	Jannaschia rubra	407	cellular organisms, Bacteria, Proteobacteria, Alphaproteobacteria, Rhodobacterales, Rhodobacteraceae, Jannaschia, Jannaschia rubra														SANPISMLMQRRGRRAGFLVGAAGGALGGAVGAIGLYTASFPIFLLGSLLTGIYMSAQGF
A0A0M7BHM9	A0A0M7BHM9_9RHOB	Major Facilitator Superfamily protein	JSE7799_03635	Jannaschia seosinensis	406	cellular organisms, Bacteria, Proteobacteria, Alphaproteobacteria, Rhodobacterales, Rhodobacteraceae, Jannaschia, Jannaschia seosinensis														YRFAAADTATPEFRPKAISYVMAGGLAAAILGPQLVKATSDAFVIPFLGAYLAVIVLNVA
Q28QY2	Q28QY2_JANSC	Major facilitator superfamily MFS_1	Jann_1963	Jannaschia sp. (strain CCS1)	409	cellular organisms, Bacteria, Proteobacteria, Alphaproteobacteria, Rhodobacterales, Rhodobacteraceae, Jannaschia, Jannaschia sp. (strain CCS1)														GSALFGLIRIPPPSDASDDPSQGRTRWQLITTPRIAVAVICALVAYALMNLVMTSTPLAV
A0A0P1HQ21	A0A0P1HQ21_9RHOB	Major Facilitator Superfamily protein	PHA8399_02996	Leisingera aquaemixtae	405	cellular organisms, Bacteria, Proteobacteria, Alphaproteobacteria, Rhodobacterales, Rhodobacteraceae, Leisingera, Leisingera aquaemixtae														VGCGYTKNDAADIVSAHVLAMFAPSFFTGHLIARFGVERIVTLGMAILTGAGLVALSGVA
V9VPT3	V9VPT3_9RHOB	Multidrug MFS transporter	METH_08445	Leisingera methylohalidivorans DSM 14336	405	cellular organisms, Bacteria, Proteobacteria, Alphaproteobacteria, Rhodobacterales, Rhodobacteraceae, Leisingera, Leisingera methylohalidivorans, Leisingera methylohalidivorans DSM 14336														LENFFVALILLGLGWNFGFIGATAMLAAAHTPAERGRMQGLNDLIVFGGVTVASLSSGGL
A0A0C1HAY8	A0A0C1HAY8_9RHOB	Multidrug MFS transporter	RA19_08670	Leisingera sp. ANG-M1	405	cellular organisms, Bacteria, Proteobacteria, Alphaproteobacteria, Rhodobacterales, Rhodobacteraceae, Leisingera, Leisingera sp. ANG-M1														MNCSGGDPVEGWTAVNLAMTPFLVLAFGALLWLVLYERRGGTASA
A0A0C1G5M6	A0A0C1G5M6_9RHOB	Multidrug MFS transporter	RA26_09490	Leisingera sp. ANG-M7	405	cellular organisms, Bacteria, Proteobacteria, Alphaproteobacteria, Rhodobacterales, Rhodobacteraceae, Leisingera, Leisingera sp. ANG-M7														>tr|A0A0P7ISV4|A0A0P7ISV4_9RHOB Multidrug MFS transporter OS=Aliiroseovarius crassostreae GN=AKJ29_04535 PE=4 SV=1
A0A0B4BT20	A0A0B4BT20_9RHOB	Multidrug MFS transporter	RA20_00885	Leisingera sp. ANG-Vp	405	cellular organisms, Bacteria, Proteobacteria, Alphaproteobacteria, Rhodobacterales, Rhodobacteraceae, Leisingera, Leisingera sp. ANG-Vp														MTDINAPSMADDSRARRNVTILVLAQAILGAQMPMIFTMAGLAGQSLASNPCWATLPISL
A0A0B4DZ44	A0A0B4DZ44_9RHOB	Multidrug MFS transporter	GC1_02065	Leisingera sp. ANG1	405	cellular organisms, Bacteria, Proteobacteria, Alphaproteobacteria, Rhodobacterales, Rhodobacteraceae, Leisingera, Leisingera sp. ANG1														MVAGSMVWANPISWVMQTYGRRVGFWVGTGGGSLGAAISAYALMQYDFSLFLLGSFLMGL
S9RLC4	S9RLC4_9RHOB	Putative membrane protein	thalar_01756	Litoreibacter arenae DSM 19593	410	cellular organisms, Bacteria, Proteobacteria, Alphaproteobacteria, Rhodobacterales, Rhodobacteraceae, Litoreibacter, Litoreibacter arenae, Litoreibacter arenae DSM 19593														YQSAQGFYRFAAADTASPEFRPKAISYVMAGGLASAIIGPQLFNLTNDMLVVPFLGAYLA
U2YJG7	U2YJG7_9RHOB	Putative membrane protein	MBELCI_1048	Loktanella cinnabarina LL-001	412	cellular organisms, Bacteria, Proteobacteria, Alphaproteobacteria, Rhodobacterales, Rhodobacteraceae, Loktanella, Loktanella cinnabarina, Loktanella cinnabarina LL-001														IIAINLAGSFLFLGLDIPKPEKPHMDAPKGRTRLELLRDPVIAVAIICGMVSYALMNLVM
A0A017HC08	A0A017HC08_9RHOB	Putative membrane protein	Lokhon_01741	Loktanella hongkongensis DSM 17492	410	cellular organisms, Bacteria, Proteobacteria, Alphaproteobacteria, Rhodobacterales, Rhodobacteraceae, Loktanella, Loktanella hongkongensis, Loktanella hongkongensis DSM 17492														TSTPLAVVGCGFETDMAGNIVTAHVLAMFVPSFFTGHLIARFGVRAVISSGLVILGLAGI
A0A0Q0UUJ4	A0A0Q0UUJ4_9RHOB	Multidrug MFS transporter	AL073_02780	Loktanella sp. 1ANDIMAR09	404	cellular organisms, Bacteria, Proteobacteria, Alphaproteobacteria, Rhodobacterales, Rhodobacteraceae, Loktanella, Loktanella sp. 1ANDIMAR09														VALQGVELENFFLALVLLGIGWNFGFIGATTMLAGAHKPEERGRVQGMNDMIVFGCVTVA
A0A0Q2UJI6	A0A0Q2UJI6_9RHOB	Multidrug MFS transporter	AN189_03995	Loktanella sp. 3ANDIMAR09	411	cellular organisms, Bacteria, Proteobacteria, Alphaproteobacteria, Rhodobacterales, Rhodobacteraceae, Loktanella, Loktanella sp. 3ANDIMAR09														SLASGGLMNCSGGTAVEGWSAVNIAMVPFLALAGASLIWLMLRPKEAF
A0A0Q2UU68	A0A0Q2UU68_9RHOB	Multidrug MFS transporter	AN191_04645	Loktanella sp. 5RATIMAR09	404	cellular organisms, Bacteria, Proteobacteria, Alphaproteobacteria, Rhodobacterales, Rhodobacteraceae, Loktanella, Loktanella sp. 5RATIMAR09														>tr|A0A0J9E479|A0A0J9E479_9RHOB Putative membrane protein OS=Candidatus Rhodobacter lobularis GN=AIOL_002487 PE=4 SV=1
A0A0F4RJ86	A0A0F4RJ86_9RHOB	Multidrug MFS transporter	TW80_03910	Loktanella sp. S4079	404	cellular organisms, Bacteria, Proteobacteria, Alphaproteobacteria, Rhodobacterales, Rhodobacteraceae, Loktanella, Loktanella sp. S4079														MTDATLPQADDRRARRNVVVLVILSAVMSAQMPMLFIIAGLAGQSLSSNICFATLPISMI
A3V4F2	A3V4F2_9RHOB	Transporter, putative	SKA53_03146	Loktanella vestfoldensis SKA53	406	cellular organisms, Bacteria, Proteobacteria, Alphaproteobacteria, Rhodobacterales, Rhodobacteraceae, Loktanella, Loktanella vestfoldensis, Loktanella vestfoldensis SKA53														VLGSMLSATPMSAIMQRYGRRAGFFLGGVAGASGGLIGAYALSESSFGLLLLGSLITGTY
A0A0H4KST3	A0A0H4KST3_9RHOB	Arabinose efflux permease	MALG_01405	Marinovum algicola DG 898	408	cellular organisms, Bacteria, Proteobacteria, Alphaproteobacteria, Rhodobacterales, Rhodobacteraceae, Marinovum, Marinovum algicola, Marinovum algicola DG 898														MSAQGFFRFAAADTASESFRPKAISYVMAGGLIAAVLGPQLAKVTENTFAVPFLGTYLAV
A3VJU3	A3VJU3_9RHOB	Transporter, putative	RB2654_01770	Maritimibacter alkaliphilus HTCC2654	406	cellular organisms, Bacteria, Proteobacteria, Alphaproteobacteria, Rhodobacterales, Rhodobacteraceae, Maritimibacter, Maritimibacter alkaliphilus, Maritimibacter alkaliphilus HTCC2654														IGVNILGALVIPFLDIPRPPRAEAGAPRGRTRWELLTTPKIAVAIICAMVSYALMNLVMT
A0A0H5DBJ8	A0A0H5DBJ8_9RHOB	Arabinose efflux permease	NIT7321_00736	Nautella italica	408	cellular organisms, Bacteria, Proteobacteria, Alphaproteobacteria, Rhodobacterales, Rhodobacteraceae, Nautella, Nautella italica														STPLAVVGCGFVGGEKNDIVMSHVLGMFAPSFFTGHLIARFGAERIVATGLVLLAMAGGT
A0A0U1NH78	A0A0U1NH78_9RHOB	Major Facilitator Superfamily protein	NIG5292_00115	Nereida ignava	413	cellular organisms, Bacteria, Proteobacteria, Alphaproteobacteria, Rhodobacterales, Rhodobacteraceae, Nereida, Nereida ignava														ALAGVELLNFFGALILLGLGWNFGFIGATAMLASAHTVEERGRVQGLNDMLVFGCVTVAS
A9E5U7	A9E5U7_9RHOB	Transporter, putative	OIHEL45_13920	Oceanibulbus indolifex HEL-45	403	cellular organisms, Bacteria, Proteobacteria, Alphaproteobacteria, Rhodobacterales, Rhodobacteraceae, Oceanibulbus, Oceanibulbus indolifex, Oceanibulbus indolifex HEL-45														LASGGLMNCAGADPVAGWTAVNLAMGPFLLLAGAALTWFVMRPKPV
A0A166QB66	A0A166QB66_9RHOB	Multidrug MFS transporter	A3721_09350	Oceanibulbus sp. HI0023	405	cellular organisms, Bacteria, Proteobacteria, Alphaproteobacteria, Rhodobacterales, Rhodobacteraceae, Oceanibulbus, Oceanibulbus sp. HI0023														>tr|K2JCP4|K2JCP4_9RHOB Major facilitator superfamily transporter OS=Celeribacter baekdonensis B30 GN=B30_06111 PE=4 SV=1
A0A176HW12	A0A176HW12_9RHOB	Multidrug MFS transporter (Fragment)	A3747_21580	Oceanibulbus sp. HI0076	389	cellular organisms, Bacteria, Proteobacteria, Alphaproteobacteria, Rhodobacterales, Rhodobacteraceae, Oceanibulbus, Oceanibulbus sp. HI0076														MPEHAMPEHVMTSDPARARRNVYILVMAQAFLGAQMSMIFIIGGLAGQSLAKNLCFATLP
A0A176IFL1	A0A176IFL1_9RHOB	Multidrug MFS transporter (Fragment)	A3753_02930	Oceanibulbus sp. HI0082	331	cellular organisms, Bacteria, Proteobacteria, Alphaproteobacteria, Rhodobacterales, Rhodobacteraceae, Oceanibulbus, Oceanibulbus sp. HI0082														ISAIVLGSMLAATPLSAAMQRYGRRAGFWIGTGSGAIGASIGAVALLQQNFWLFVVGGLF
Q2CG91	Q2CG91_OCEGH	Transporter, putative	OG2516_03600	Oceanicola granulosus (strain ATCC BAA-861 / DSM 15982 / KCTC 12143 / HTCC2516)	409	cellular organisms, Bacteria, Proteobacteria, Alphaproteobacteria, Rhodobacterales, Rhodobacteraceae, Oceanicola, Oceanicola granulosus, Oceanicola granulosus (strain ATCC BAA-861 / DSM 15982 / KCTC 12143 / HTCC2516)														TGVYQSSQGFFRFAATDTADDAFKPKAISYVLAGGLASALIGPQLVKLTSQAMVVPFLGT
K2I7Q0	K2I7Q0_9RHOB	Major facilitator superfamily protein	OCGS_0735	Oceaniovalibus guishaninsula JLT2003	406	cellular organisms, Bacteria, Proteobacteria, Alphaproteobacteria, Rhodobacterales, Rhodobacteraceae, Oceaniovalibus, Oceaniovalibus guishaninsula, Oceaniovalibus guishaninsula JLT2003														YLAVIAINVIGSVLFLFLRIPKPPVSTHGHVVGRSRRELLREPRVLVAIIVAMVSYALMN
M9R6M9	M9R6M9_9RHOB	Putative major facilitator superfamily transporter	OAN307_c22630	Octadecabacter antarcticus 307	422	cellular organisms, Bacteria, Proteobacteria, Alphaproteobacteria, Rhodobacterales, Rhodobacteraceae, Octadecabacter, Octadecabacter antarcticus, Octadecabacter antarcticus 307														LVMTSTPLAVVGCGFEQNTAADIVSAHVVAMFLPSFFTGFLISKFGVERIMATGLVILGA
M9RKI2	M9RKI2_9RHOB	Putative major facilitator superfamily transporter	OA238_c22150	Octadecabacter arcticus 238	422	cellular organisms, Bacteria, Proteobacteria, Alphaproteobacteria, Rhodobacterales, Rhodobacteraceae, Octadecabacter, Octadecabacter arcticus, Octadecabacter arcticus 238														AGIVGMMGVDIENFFVALVLLGIGWNFGFIGATAMLSSSHEPSERGRIQGLNDLLVFGGV
A0A0K0Y5C7	A0A0K0Y5C7_9RHOB	Major Facilitator Superfamily protein	OSB_16200	Octadecabacter temperatus	417	cellular organisms, Bacteria, Proteobacteria, Alphaproteobacteria, Rhodobacterales, Rhodobacteraceae, Octadecabacter, Octadecabacter temperatus														TMASLASGGLMNCSGGSAQDGWTAVNLAMIPLLTLAGGALIWLWMQPKSK
S5XU40	S5XU40_PARAH	Major facilitator transporter	JCM7686_1601	Paracoccus aminophilus JCM 7686	450	cellular organisms, Bacteria, Proteobacteria, Alphaproteobacteria, Rhodobacterales, Rhodobacteraceae, Paracoccus, Paracoccus aminophilus, Paracoccus aminophilus JCM 7686														>tr|A0A0B5E1G0|A0A0B5E1G0_9RHOB MFS transporter OS=Celeribacter indicus GN=P73_2520 PE=4 SV=1
A1B1F5	A1B1F5_PARDP	Major facilitator superfamily MFS_1	Pden_1244	Paracoccus denitrificans (strain Pd 1222)	408	cellular organisms, Bacteria, Proteobacteria, Alphaproteobacteria, Rhodobacterales, Rhodobacteraceae, Paracoccus, Paracoccus denitrificans, Paracoccus denitrificans (strain Pd 1222)														MTDAALTSDRSRARRNVYVLVIAQAFLGAQMSMIFTIAGLAGQSLASNLCFATLPISATV
A0A099F5X6	A0A099F5X6_9RHOB	Multidrug MFS transporter	IT41_02960	Paracoccus halophilus	404	cellular organisms, Bacteria, Proteobacteria, Alphaproteobacteria, Rhodobacterales, Rhodobacteraceae, Paracoccus, Paracoccus halophilus														LGSMLAATPLSAAMQRYGRRAGFWIGTGAGALGAAVGALALMQQNFWLFVAGGLLTGVYQ
A0A099FZ90	A0A099FZ90_9RHOB	Multidrug MFS transporter	IX57_14510	Paracoccus sanguinis	408	cellular organisms, Bacteria, Proteobacteria, Alphaproteobacteria, Rhodobacterales, Rhodobacteraceae, Paracoccus, Paracoccus sanguinis														SSQGFFRFAATDTADDAFKPKAISYVLAGGLASAIIGPQLVKVTSQAMVVPFLGTYLAVI
A0A099GAZ4	A0A099GAZ4_9RHOB	Multidrug MFS transporter	IX56_15460	Paracoccus sanguinis	408	cellular organisms, Bacteria, Proteobacteria, Alphaproteobacteria, Rhodobacterales, Rhodobacteraceae, Paracoccus, Paracoccus sanguinis														AINLIGSVLFLFLDIPRPPVSTQDHLIGRSRRELLKTPRVAVAIIVAMVSYALMNLVMTS
A0A099G4S3	A0A099G4S3_9RHOB	Multidrug MFS transporter	IX55_13005	Paracoccus sanguinis	408	cellular organisms, Bacteria, Proteobacteria, Alphaproteobacteria, Rhodobacterales, Rhodobacteraceae, Paracoccus, Paracoccus sanguinis														TPLAIVGCGFEQNTAADVVSAHVLAMFVPSFFTGFLIARFGVERIMATGLVILAAAGVTG
A0A0D6TAC2	A0A0D6TAC2_9RHOB	Multidrug MFS transporter	SY26_14395	Paracoccus sp. 228	398	cellular organisms, Bacteria, Proteobacteria, Alphaproteobacteria, Rhodobacterales, Rhodobacteraceae, Paracoccus, Paracoccus sp. 228														MMGVDLENFFLALVLLGVGWNFGFIGATAMLASAHAPSERGRVQGMNDLIVFGGVTVASL
A0A0V0Q6E4	A0A0V0Q6E4_9RHOB	Multidrug MFS transporter	AQY21_01730	Paracoccus sp. MKU1	406	cellular organisms, Bacteria, Proteobacteria, Alphaproteobacteria, Rhodobacterales, Rhodobacteraceae, Paracoccus, Paracoccus sp. MKU1														ASGGLMNCSGGSAQDGWQAVNLAMVPLLTLAGGALIWLWMQPKAR
A0A099FGH7	A0A099FGH7_9RHOB	Multidrug MFS transporter	IC63_00485	Paracoccus sphaerophysae	410	cellular organisms, Bacteria, Proteobacteria, Alphaproteobacteria, Rhodobacterales, Rhodobacteraceae, Paracoccus, Paracoccus sphaerophysae														>tr|A0A0N7HI70|A0A0N7HI70_9RHOB Putative membrane protein OS=Celeribacter marinus GN=IMCC12053_448 PE=4 SV=1
A0A099EYA5	A0A099EYA5_PARVE	Multidrug MFS transporter	IT40_25340	Paracoccus versutus (Thiobacillus versutus)	406	cellular organisms, Bacteria, Proteobacteria, Alphaproteobacteria, Rhodobacterales, Rhodobacteraceae, Paracoccus, Paracoccus versutus (Thiobacillus versutus)														MSDSQPASQPDTHSHILPHVARRNVYILVAAQAFLGAQMSMIFIIAGLAGQSLASNLCFA
Q0FL27	Q0FL27_PELBH	Transporter, putative	R2601_23790	Pelagibaca bermudensis (strain JCM 13377 / KCTC 12554 / HTCC2601)	404	cellular organisms, Bacteria, Proteobacteria, Alphaproteobacteria, Rhodobacterales, Rhodobacteraceae, Pelagibaca, Pelagibaca bermudensis, Pelagibaca bermudensis (strain JCM 13377 / KCTC 12554 / HTCC2601)														TLPITAVVLGSMLSATPLSWIMQRFGRRVGFWIGTSAGAVGASIGAIALLQQNFWLFVVG
I7EM26	I7EM26_PHAG2	MFS transporter	PGA2_c16270	Phaeobacter gallaeciensis (strain 2.10) (Roseobacter gallaeciensis)	408	cellular organisms, Bacteria, Proteobacteria, Alphaproteobacteria, Rhodobacterales, Rhodobacteraceae, Phaeobacter, Phaeobacter gallaeciensis, Phaeobacter gallaeciensis (strain 2.10) (Roseobacter gallaeciensis)														GLFTGLYQSSQGFFRFAATDTADDAFKPKAISWVMAGGLASAIIGPQLVKATSQAMVVPF
V9WI76	V9WI76_9RHOB	Uncharacterized protein	Gal_01698	Phaeobacter gallaeciensis DSM 26640	408	cellular organisms, Bacteria, Proteobacteria, Alphaproteobacteria, Rhodobacterales, Rhodobacteraceae, Phaeobacter, Phaeobacter gallaeciensis, Phaeobacter gallaeciensis DSM 26640														LGSYLAVIAINLIGSGLFLFLKIPKPPVAKHGEHLGRSTMALLRTPRVAVAIIVAMVSYA
A0A135IHA9	A0A135IHA9_9RHOB	Multidrug MFS transporter	AT574_15520	Phaeobacter inhibens	408	cellular organisms, Bacteria, Proteobacteria, Alphaproteobacteria, Rhodobacterales, Rhodobacteraceae, Phaeobacter, Phaeobacter inhibens														LMNLVMTSTPLAVVGCGFEQNMAADIVSAHVLAMFVPSFFTGTLIARFGVQKIMAAGLII
I7EM89	I7EM89_PHAIB	MFS transporter	PGA1_c16440	Phaeobacter inhibens (strain ATCC 700781 / DSM 17395 / CIP 105210 / JCM 21319 / NBRC 16654 / NCIMB 13546 / BS107)	408	cellular organisms, Bacteria, Proteobacteria, Alphaproteobacteria, Rhodobacterales, Rhodobacteraceae, Phaeobacter, Phaeobacter inhibens, Phaeobacter inhibens (strain ATCC 700781 / DSM 17395 / CIP 105210 / JCM 21319 / NBRC 16654 / NCIMB 13546 / BS107)														LGLAGIVGMAGVNVENFFVALVLLGIGWNFGFIGATAMLASAHEPSERGRIQGVNDLLVF
A0A0N8FTC6	A0A0N8FTC6_9RHOB	Multidrug MFS transporter	AN476_13350	Phaeobacter sp. 11ANDIMAR09	405	cellular organisms, Bacteria, Proteobacteria, Alphaproteobacteria, Rhodobacterales, Rhodobacteraceae, Phaeobacter, Phaeobacter sp. 11ANDIMAR09														GGVTVASLASGGLMNCSGGSAQDGWNAVNLAMIPFLTLAGAALIWLWMQPKEA
A0A0P1HBL1	A0A0P1HBL1_9RHOB	Major Facilitator Superfamily protein	PH5382_02255	Phaeobacter sp. CECT 5382	405	cellular organisms, Bacteria, Proteobacteria, Alphaproteobacteria, Rhodobacterales, Rhodobacteraceae, Phaeobacter, Phaeobacter sp. CECT 5382														>tr|I1AYS6|I1AYS6_9RHOB Major facilitator transporter OS=Citreicella sp. 357 GN=C357_07771 PE=4 SV=1
A0A0P1I7P2	A0A0P1I7P2_9RHOB	MFS transporter, aromatic acid:H+ symporter (AAHS) family	PH7735_01904	Phaeobacter sp. CECT 7735	402	cellular organisms, Bacteria, Proteobacteria, Alphaproteobacteria, Rhodobacterales, Rhodobacteraceae, Phaeobacter, Phaeobacter sp. CECT 7735														MSEDRIAKRNVIVLVMAQAILGAQMPMIFTIGGLAGQSLAPNPCFATLPISLIVLGSMCA
A0A0C2L0H3	A0A0C2L0H3_9RHOB	Multidrug MFS transporter	OL67_01695	Phaeobacter sp. S26	408	cellular organisms, Bacteria, Proteobacteria, Alphaproteobacteria, Rhodobacterales, Rhodobacteraceae, Phaeobacter, Phaeobacter sp. S26														ATPVSAFMQRFGRRAGFTLGTLGGALGGAVGAYALYIASFPLFLLGSFMTGIYMSAQGFY
A0A076K0R0	A0A076K0R0_9RHOB	Putative major facilitator superfamily transporter	RCA23_c16640	Planktomarina temperata RCA23	407	cellular organisms, Bacteria, Proteobacteria, Alphaproteobacteria, Rhodobacterales, Rhodobacteraceae, Planktomarina, Planktomarina temperata, Planktomarina temperata RCA23														RFAAADTASEAFRPKAISYVMAGGLAAAIIGPQLVKLTANAFVVPFLGTYATVIAVNLVG
A0A0W7WP23	A0A0W7WP23_9RHOB	Multidrug MFS transporter	AVJ23_00960	Ponticoccus sp. SJ5A-1	405	cellular organisms, Bacteria, Proteobacteria, Alphaproteobacteria, Rhodobacterales, Rhodobacteraceae, Ponticoccus, Ponticoccus sp. SJ5A-1														SALFLFLRIPRPPVPAHDAPKGRTRRELLATPRIAVAVICAMVSYALMNLVMTSTPLAVV
A0A0B3S643	A0A0B3S643_9RHOB	Putative Transporter	OA50_03172	Ponticoccus sp. UMTAT08	410	cellular organisms, Bacteria, Proteobacteria, Alphaproteobacteria, Rhodobacterales, Rhodobacteraceae, Ponticoccus, Ponticoccus sp. UMTAT08														GCGFETSDAANVVTAHVLAMYVPSFFTGHLIARFGVEKIVALGLVILACAGGVSLTGVNL
A0A0A0EEL3	A0A0A0EEL3_9RHOB	Multidrug MFS transporter	ATO9_08950	Pseudooceanicola atlanticus	408	cellular organisms, Bacteria, Proteobacteria, Alphaproteobacteria, Rhodobacterales, Rhodobacteraceae, Pseudooceanicola, Pseudooceanicola atlanticus														EQFFVALMLLGIGWNFGFIGATTMLASAHEPHERGRMQGLNDLLVFGGVTMASLASGGLM
A3U3L6	A3U3L6_PSEBH	Transporter, putative	OB2597_04420	Pseudooceanicola batsensis (strain ATCC BAA-863 / DSM 15984 / KCTC 12145 / HTCC2597) (Oceanicola batsensis)	407	cellular organisms, Bacteria, Proteobacteria, Alphaproteobacteria, Rhodobacterales, Rhodobacteraceae, Pseudooceanicola, Pseudooceanicola batsensis, Pseudooceanicola batsensis (strain ATCC BAA-863 / DSM 15984 / KCTC 12145 / HTCC2597) (Oceanicola batsensis)														NCSGGSAQQGWTAVNMAMAPFLVLAGGALIWLFLRPARD
A0A0J5QI59	A0A0J5QI59_9RHOB	Arabinose efflux permease family protein	IMCC21224_112456	Puniceibacterium sp. IMCC21224	403	cellular organisms, Bacteria, Proteobacteria, Alphaproteobacteria, Rhodobacterales, Rhodobacteraceae, Puniceibacterium, Puniceibacterium sp. IMCC21224														>tr|D0D0T9|D0D0T9_9RHOB Major facilitator superfamily protein OS=Citreicella sp. SE45 GN=CSE45_1349 PE=4 SV=1
A0A0J9E479	A0A0J9E479_9RHOB	Putative membrane protein	AIOL_002487	Candidatus Rhodobacter lobularis	406	cellular organisms, Bacteria, Proteobacteria, Alphaproteobacteria, Rhodobacterales, Rhodobacteraceae, Rhodobacter, Candidatus Rhodobacter lobularis														MTDVQDSRARRNVVVLVMAQALLGAQMPMIFTIAGLAGQSLASNPCFATLPISMIVLGSM
A0A0Q0QMQ6	A0A0Q0QMQ6_RHOCA	Multidrug MFS transporter	AP071_07805 AP073_05920	Rhodobacter capsulatus (Rhodopseudomonas capsulata)	409	cellular organisms, Bacteria, Proteobacteria, Alphaproteobacteria, Rhodobacterales, Rhodobacteraceae, Rhodobacter, Rhodobacter capsulatus (Rhodopseudomonas capsulata)														CAATPVSAFMQRFGRRAGFALGTTGGALGGAIGALGLYTASFPLFLLGSLLTGIYMSAQG
D5AKT2	D5AKT2_RHOCB	Major facilitator superfamily MFS_1	RCAP_rcc02192	Rhodobacter capsulatus (strain ATCC BAA-309 / NBRC 16581 / SB1003)	405	cellular organisms, Bacteria, Proteobacteria, Alphaproteobacteria, Rhodobacterales, Rhodobacteraceae, Rhodobacter, Rhodobacter capsulatus (Rhodopseudomonas capsulata), Rhodobacter capsulatus (strain ATCC BAA-309 / NBRC 16581 / SB1003)														FYRFAAADTASDAYRPKAISYVMAGGLASAIIGPQMVKLTADAFVVPFLGTYAAVIAINL
A0A0E2PT97	A0A0E2PT97_RHOCA	Multidrug MFS transporter	U715_12445	Rhodobacter capsulatus Y262	405	cellular organisms, Bacteria, Proteobacteria, Alphaproteobacteria, Rhodobacterales, Rhodobacteraceae, Rhodobacter, Rhodobacter capsulatus (Rhodopseudomonas capsulata), Rhodobacter capsulatus Y262														VGALLFLFLDIPRPPVPSEDAPRGRSRRELITTPGIAVAVICAMVSYALMNLVMTSTPLA
L1KEV5	L1KEV5_9RHOB	Putative membrane protein	D516_3860	Rhodobacter sp. AKP1	406	cellular organisms, Bacteria, Proteobacteria, Alphaproteobacteria, Rhodobacterales, Rhodobacteraceae, Rhodobacter, Rhodobacter sp. AKP1														VVGCGFETGDAANVVTAHVLAMYVPSFFTGHLIARFGVEKIVALGLFILACAGGVALTGV
A0A0R2WKP2	A0A0R2WKP2_9RHOB	Multidrug MFS transporter (Fragment)	ABR97_15215	Rhodobacter sp. BACL10 MAG-120419-bin15	286	cellular organisms, Bacteria, Proteobacteria, Alphaproteobacteria, Rhodobacterales, Rhodobacteraceae, Rhodobacter, Rhodobacter sp. BACL10 MAG-120419-bin15														ELEQFFLALVLLGIGWNFGFIGATTMLAASHAPYERGRMQGLNDLIVFGGVTMASLASGG
A0A0R2TQR7	A0A0R2TQR7_9RHOB	Multidrug MFS transporter	ABR89_04710	Rhodobacter sp. BACL10 MAG-120910-bin24	410	cellular organisms, Bacteria, Proteobacteria, Alphaproteobacteria, Rhodobacterales, Rhodobacteraceae, Rhodobacter, Rhodobacter sp. BACL10 MAG-120910-bin24														LMNCSGGSAQEGWTAVNMAMAPFLVLAGGALIWLILRPEEQPAE
A0A0R2THM6	A0A0R2THM6_9RHOB	Multidrug MFS transporter	ABR99_06005	Rhodobacter sp. BACL10 MAG-121220-bin24	410	cellular organisms, Bacteria, Proteobacteria, Alphaproteobacteria, Rhodobacterales, Rhodobacteraceae, Rhodobacter, Rhodobacter sp. BACL10 MAG-121220-bin24														>tr|A0A0N9NEP7|A0A0N9NEP7_9RHOB Multidrug MFS transporter OS=Confluentimicrobium sp. EMB200-NS6 GN=TQ29_07770 PE=4 SV=1
C8S563	C8S563_9RHOB	Major facilitator superfamily MFS_1	Rsw2DRAFT_3191	Rhodobacter sp. SW2	407	cellular organisms, Bacteria, Proteobacteria, Alphaproteobacteria, Rhodobacterales, Rhodobacteraceae, Rhodobacter, Rhodobacter sp. SW2														MTEITSPPALSDDRTRRNVFVLVLAQAFLGAQMPMIFTIGGLAGQSLAANACFATLPISM
Q3J2V3	Q3J2V3_RHOS4	Multidrug/metabolite efflux pump, Major facilitator superfamily (MFS)	RSP_2726	Rhodobacter sphaeroides (strain ATCC 17023 / 2.4.1 / NCIB 8253 / DSM 158)	406	cellular organisms, Bacteria, Proteobacteria, Alphaproteobacteria, Rhodobacterales, Rhodobacteraceae, Rhodobacter, Rhodobacter sphaeroides (Rhodopseudomonas sphaeroides), Rhodobacter sphaeroides (strain ATCC 17023 / 2.4.1 / NCIB 8253 / DSM 158)														IVLGSMLSATPLSAIMQRFGRRAGFFIGAAGGASGAAIGAYGLMQASFPLFLLGSFLTGI
A4WUA2	A4WUA2_RHOS5	Major facilitator superfamily MFS_1	Rsph17025_2075	Rhodobacter sphaeroides (strain ATCC 17025 / ATH 2.4.3)	406	cellular organisms, Bacteria, Proteobacteria, Alphaproteobacteria, Rhodobacterales, Rhodobacteraceae, Rhodobacter, Rhodobacter sphaeroides (Rhodopseudomonas sphaeroides), Rhodobacter sphaeroides (strain ATCC 17025 / ATH 2.4.3)														YMSAQGFYRFAAADTASDDFRPKAISYVMAGGLASAIIGPQLVKVTAQSMVVPFMGTYLA
A3PJH8	A3PJH8_RHOS1	Major facilitator superfamily MFS_1	Rsph17029_1384	Rhodobacter sphaeroides (strain ATCC 17029 / ATH 2.4.9)	406	cellular organisms, Bacteria, Proteobacteria, Alphaproteobacteria, Rhodobacterales, Rhodobacteraceae, Rhodobacter, Rhodobacter sphaeroides (Rhodopseudomonas sphaeroides), Rhodobacter sphaeroides (strain ATCC 17029 / ATH 2.4.9)														VIGINLLGALLFFFIDIPRPPVPAHDAPRGRSRAELLRTPRVAVAIICALVSYALMNLVM
B9KRW2	B9KRW2_RHOSK	Major facilitator superfamily MFS_1	RSKD131_1044	Rhodobacter sphaeroides (strain KD131 / KCTC 12085)	406	cellular organisms, Bacteria, Proteobacteria, Alphaproteobacteria, Rhodobacterales, Rhodobacteraceae, Rhodobacter, Rhodobacter sphaeroides (Rhodopseudomonas sphaeroides), Rhodobacter sphaeroides (strain KD131 / KCTC 12085)														TSTPLAVVGCGFETSDAANVVTAHVLAMFVPSFFTGHLIARYGVEKIVALGLVILAGAGG
A0A095F1P8	A0A095F1P8_9RHOB	Multidrug MFS transporter	JT55_04890	Rhodovulum sp. NI22	408	cellular organisms, Bacteria, Proteobacteria, Alphaproteobacteria, Rhodobacterales, Rhodobacteraceae, Rhodovulum, Rhodovulum sp. NI22														VALMGVDLEHFFVALILLGVGWNFGFIGATSMLAGAHAPEERGRVQGMNDLIVFGGVTFA
A0A0D6B0B4	A0A0D6B0B4_RHOSU	Major facilitator superfamily MFS_1 (Multidrug MFS transporter)	A6024_14840 NHU_01450	Rhodovulum sulfidophilum (Rhodobacter sulfidophilus)	407	cellular organisms, Bacteria, Proteobacteria, Alphaproteobacteria, Rhodobacterales, Rhodobacteraceae, Rhodovulum, Rhodovulum sulfidophilum (Rhodobacter sulfidophilus)														SLASGGLMNCSGGSVQQGWTAVNIAMVPFLALAGGALIWLTMRPKEDA
W8S8N5	W8S8N5_9RHOB	Putative membrane protein	roselon_03063	Roseibacterium elongatum DSM 19469	413	cellular organisms, Bacteria, Proteobacteria, Alphaproteobacteria, Rhodobacterales, Rhodobacteraceae, Roseibacterium, Roseibacterium elongatum, Roseibacterium elongatum DSM 19469														>tr|A0A159Z2B9|A0A159Z2B9_9RHOB Major facilitator superfamily protein OS=Defluviimonas alba GN=AKL17_1875 PE=4 SV=1
W4HPC4	W4HPC4_9RHOB	MFS transporter	ATO8_01855	Roseivivax atlanticus	420	cellular organisms, Bacteria, Proteobacteria, Alphaproteobacteria, Rhodobacterales, Rhodobacteraceae, Roseivivax, Roseivivax atlanticus														MARAGEASDQSIRPLPPAPRTRYAFGMSDTSPPDSAAVPGSALPPAAPPPYASMPRARRN
X7EKU8	X7EKU8_9RHOB	Multidrug MFS transporter	OCH239_01550	Roseivivax halodurans JCM 10272	404	cellular organisms, Bacteria, Proteobacteria, Alphaproteobacteria, Rhodobacterales, Rhodobacteraceae, Roseivivax, Roseivivax halodurans, Roseivivax halodurans JCM 10272														VAVLVAAQAVLGAQMSMIFTVGGLAGQSLAPNPCFATLPLSLIVLGSVLSATRLSRFMQA
X7FCS1	X7FCS1_9RHOB	Multidrug MFS transporter	RISW2_07830	Roseivivax isoporae LMG 25204	405	cellular organisms, Bacteria, Proteobacteria, Alphaproteobacteria, Rhodobacterales, Rhodobacteraceae, Roseivivax, Roseivivax isoporae, Roseivivax isoporae LMG 25204														YGRRAGFTLATGSGALGAAISAAALWHGSFALFMLGALFTGVYMSAQGFYRFAATDTAPP
Q164A8	Q164A8_ROSDO	MSF transporter protein, permease component, putative	RD1_3179	Roseobacter denitrificans (strain ATCC 33942 / OCh 114) (Erythrobacter sp. (strain OCh 114)) (Roseobacter denitrificans)	403	cellular organisms, Bacteria, Proteobacteria, Alphaproteobacteria, Rhodobacterales, Rhodobacteraceae, Roseobacter, Roseobacter denitrificans, Roseobacter denitrificans (strain ATCC 33942 / OCh 114) (Erythrobacter sp. (strain OCh 114)) (Roseobacter denitrificans)														EFQAKAISYVMAGGLAAAIIGPQLVKITSQAMVVPFFATYLAVIVLNLAGPLLFSFLDIP
F7ZBY8	F7ZBY8_ROSLO	Putative major facilitator superfamily transporter	RLO149_c024050	Roseobacter litoralis (strain ATCC 49566 / DSM 6996 / JCM 21268 / NBRC 15278 / OCh 149)	403	cellular organisms, Bacteria, Proteobacteria, Alphaproteobacteria, Rhodobacterales, Rhodobacteraceae, Roseobacter, Roseobacter litoralis, Roseobacter litoralis (strain ATCC 49566 / DSM 6996 / JCM 21268 / NBRC 15278 / OCh 149)														RTPPAPKGSVAAGRPLKVLLRQPVIVVAMICATVSYALMNLVMTSTPLAVVGCGFDQNHA
A6FRC0	A6FRC0_9RHOB	Putative alpha-isopropylmalate/homocitrate synthase family transferase	RAZWK3B_13994	Roseobacter sp. AzwK-3b	405	cellular organisms, Bacteria, Proteobacteria, Alphaproteobacteria, Rhodobacterales, Rhodobacteraceae, Roseobacter, Roseobacter sp. AzwK-3b														ADIVGAHVLAMYLPSFFTGHLIARFGKEVIVGLGLVILAASGLVALSGVELEQFFLALVL
A4EKK4	A4EKK4_9RHOB	Transporter, putative	RCCS2_17521	Roseobacter sp. CCS2	405	cellular organisms, Bacteria, Proteobacteria, Alphaproteobacteria, Rhodobacterales, Rhodobacteraceae, Roseobacter, Roseobacter sp. CCS2														LGVGWNFGFIGSTAMLASAHKPEERGTLQGVNDFVVFGGVFLASLSSGGLMNCSGGSVEA
B7RQ08	B7RQ08_9RHOB	Major facilitator superfamily protein	RGAI101_3345	Roseobacter sp. GAI101	405	cellular organisms, Bacteria, Proteobacteria, Alphaproteobacteria, Rhodobacterales, Rhodobacteraceae, Roseobacter, Roseobacter sp. GAI101														GWQAVNLAMVPFLVAAGGALIWLVLRPREA
A3XAZ5	A3XAZ5_9RHOB	Transporter, putative	MED193_04236	Roseobacter sp. MED193	401	cellular organisms, Bacteria, Proteobacteria, Alphaproteobacteria, Rhodobacterales, Rhodobacteraceae, Roseobacter, Roseobacter sp. MED193														>tr|A0A059IN79|A0A059IN79_9RHOB Multidrug MFS transporter (Fragment) OS=Defluviimonas sp. 20V17 GN=U879_10820 PE=4 SV=1
A4ERG6	A4ERG6_9RHOB	Transporter, putative	RSK20926_19077	Roseobacter sp. SK209-2-6	405	cellular organisms, Bacteria, Proteobacteria, Alphaproteobacteria, Rhodobacterales, Rhodobacteraceae, Roseobacter, Roseobacter sp. SK209-2-6														MTVLVAAQAFLGAQLPINFTIGGLAGQSLAPNPCLATLPISMIVIGSMLAATPISALMQR
A0A0T5NTC3	A0A0T5NTC3_9RHOB	Multidrug MFS transporter	XM53_13220	Roseovarius atlanticus	405	cellular organisms, Bacteria, Proteobacteria, Alphaproteobacteria, Rhodobacterales, Rhodobacteraceae, Roseovarius, Roseovarius atlanticus														LGRRAGFMLGSVGGMAGAAISSYALYVASFELFLLGALFTGMYMSAQNFYRFAATDTASD
A0A0T5P7P1	A0A0T5P7P1_9RHOB	Multidrug MFS transporter	XM52_12590	Roseovarius indicus	405	cellular organisms, Bacteria, Proteobacteria, Alphaproteobacteria, Rhodobacterales, Rhodobacteraceae, Roseovarius, Roseovarius indicus														DFRPKAISYVMAGGLASAIIGPQLVKATTGALVVPFLGSYLAVIALNLVGMWLFLLLDIP
A0A0A0HJK7	A0A0A0HJK7_9RHOB	Arabinose efflux permease	rosmuc_03434	Roseovarius mucosus DSM 17069	405	cellular organisms, Bacteria, Proteobacteria, Alphaproteobacteria, Rhodobacterales, Rhodobacteraceae, Roseovarius, Roseovarius mucosus, Roseovarius mucosus DSM 17069														KPPVPDHGAPHGRTRRQLLATPRIAVAVICATVSYALMNLVMTSTPLAVVGCGFHTGDAA
A3SJK3	A3SJK3_ROSNI	Transporter, putative	ISM_04555	Roseovarius nubinhibens (strain ATCC BAA-591 / DSM 15170 / ISM)	386	cellular organisms, Bacteria, Proteobacteria, Alphaproteobacteria, Rhodobacterales, Rhodobacteraceae, Roseovarius, Roseovarius nubinhibens, Roseovarius nubinhibens (strain ATCC BAA-591 / DSM 15170 / ISM)														NIVTAHVLAMYVPSFFTGFLITRFGVERIIATGLVILAGAGLVAMSGVNLMHFYGALVLL
A3W371	A3W371_9RHOB	Transporter, putative	ROS217_17922	Roseovarius sp. 217	405	cellular organisms, Bacteria, Proteobacteria, Alphaproteobacteria, Rhodobacterales, Rhodobacteraceae, Roseovarius, Roseovarius sp. 217														GIGWNFGFIGATS
A0A0F2S2G8	A0A0F2S2G8_9RHOB	Multidrug MFS transporter	VR71_09465	Roseovarius sp. BRH_c41	405	cellular organisms, Bacteria, Proteobacteria, Alphaproteobacteria, Rhodobacterales, Rhodobacteraceae, Roseovarius, Roseovarius sp. BRH_c41														>tr|A8LLQ8|A8LLQ8_DINSH Major facilitator superfamiy transporter OS=Dinoroseobacter shibae (strain DSM 16493 / NCIMB 14021 / DFL 12) GN=Dshi_1694 PE=4 SV=1
A0A176F445	A0A176F445_9RHOB	Multidrug MFS transporter	A3731_19060	Roseovarius sp. HI0049	405	cellular organisms, Bacteria, Proteobacteria, Alphaproteobacteria, Rhodobacterales, Rhodobacteraceae, Roseovarius, Roseovarius sp. HI0049														MSTITDPAQTDDRRARRNVAVLVAAQAFLGSQITMIFVIGGLAGQMLSPHPCLATLPISL
A6E3Z1	A6E3Z1_9RHOB	Transporter, putative	RTM1035_10790	Roseovarius sp. TM1035	405	cellular organisms, Bacteria, Proteobacteria, Alphaproteobacteria, Rhodobacterales, Rhodobacteraceae, Roseovarius, Roseovarius sp. TM1035														IVAGSMATAPWLSGVMQRHGRRTGFVIGAMGGALGSIIGAIGLATGSFYVFLLGSFLTGS
A0A0L6CV24	A0A0L6CV24_9RHOB	Major Facilitator Superfamily protein	ROTO_18170	Roseovarius tolerans	417	cellular organisms, Bacteria, Proteobacteria, Alphaproteobacteria, Rhodobacterales, Rhodobacteraceae, Roseovarius, Roseovarius tolerans														YMSAQGFYRFAAADSASETFRPKAISYVMAGGLISALIGPQLVKVTTDLFVVPFLGTYLV
A0A017HRE9	A0A017HRE9_9RHOB	Putative membrane protein	Rumeso_01701	Rubellimicrobium mesophilum DSM 19309	410	cellular organisms, Bacteria, Proteobacteria, Alphaproteobacteria, Rhodobacterales, Rhodobacteraceae, Rubellimicrobium, Rubellimicrobium mesophilum, Rubellimicrobium mesophilum DSM 19309														ALAVNLIGVGLFFFLDLPKPAPVPKGVEGGRSRREMLRDPVILTAVVCGMVAYALMNLVM
S9R3E5	S9R3E5_9RHOB	Arabinose efflux permease	ruthe_01257	Rubellimicrobium thermophilum DSM 16684	411	cellular organisms, Bacteria, Proteobacteria, Alphaproteobacteria, Rhodobacterales, Rhodobacteraceae, Rubellimicrobium, Rubellimicrobium thermophilum, Rubellimicrobium thermophilum DSM 16684														TSTPLAVVGCGFTTGNAADVVSLHVIAMFAPSFFTGHLINRFGVERIVALGLLILGLAGV
A0A0P1E409	A0A0P1E409_9RHOB	MFS transporter, aromatic acid:H+ symporter (AAHS) family	RUM4293_00514	Ruegeria atlantica	432	cellular organisms, Bacteria, Proteobacteria, Alphaproteobacteria, Rhodobacterales, Rhodobacteraceae, Ruegeria, Ruegeria atlantica														VALSGVALGNFFVALALLGLGWNFGFIGATTMLASAHSTAERGRIQGLNDALVFGCVTLA
A0A0P1EF69	A0A0P1EF69_9RHOB	MFS transporter, aromatic acid:H+ symporter (AAHS) family	RUA4292_02731	Ruegeria atlantica	432	cellular organisms, Bacteria, Proteobacteria, Alphaproteobacteria, Rhodobacterales, Rhodobacteraceae, Ruegeria, Ruegeria atlantica														SLASGGLMNCSGGDVVAGWNAVNLAMVPLLALAGATLIWLVLKPKPAL
D0CQ44	D0CQ44_RUELI	Major facilitator superfamily protein	SL1157_2788	Ruegeria lacuscaerulensis (strain DSM 11314 / KCTC 2953 / ITI-1157) (Silicibacter lacuscaerulensis)	420	cellular organisms, Bacteria, Proteobacteria, Alphaproteobacteria, Rhodobacterales, Rhodobacteraceae, Ruegeria, Ruegeria lacuscaerulensis, Ruegeria lacuscaerulensis (strain DSM 11314 / KCTC 2953 / ITI-1157) (Silicibacter lacuscaerulensis)														>tr|A0A086YD60|A0A086YD60_9RHOB Multidrug MFS transporter OS=Haematobacter massiliensis GN=CN97_07325 PE=4 SV=1
A0A0F4RZM7	A0A0F4RZM7_9RHOB	Multidrug MFS transporter	TW79_05020	Ruegeria mobilis	407	cellular organisms, Bacteria, Proteobacteria, Alphaproteobacteria, Rhodobacterales, Rhodobacteraceae, Ruegeria, Ruegeria mobilis														MADTTSPRIRRNVRLLIAAQAILGSQMPMIFAMAGLAGQSLARNPCWATLPISAMVFGSM
R0DKA1	R0DKA1_9RHOB	Major facilitator superfamily transporter (Fragment)	K529_23272	Ruegeria mobilis F1926	341	cellular organisms, Bacteria, Proteobacteria, Alphaproteobacteria, Rhodobacterales, Rhodobacteraceae, Ruegeria, Ruegeria mobilis, Ruegeria mobilis F1926														TTAPWLSPLMQRRGRAAGFVLGAMAGAVGAALAALALWTSSFWLLVLGGYFSGIYQSAQG
Q5LRJ9	Q5LRJ9_RUEPO	Transporter, putative	SPO2128	Ruegeria pomeroyi (strain ATCC 700808 / DSM 15171 / DSS-3) (Silicibacter pomeroyi)	405	cellular organisms, Bacteria, Proteobacteria, Alphaproteobacteria, Rhodobacterales, Rhodobacteraceae, Ruegeria, Ruegeria pomeroyi, Ruegeria pomeroyi (strain ATCC 700808 / DSM 15171 / DSS-3) (Silicibacter pomeroyi)														FYRFAAADEGAEADRARAISRVMAAGLVGAVVGPQLVTLTAFGLVVPFVASYLVIVVLNL
Q1GHH7	Q1GHH7_RUEST	Major facilitator superfamily MFS_1	TM1040_1156	Ruegeria sp. (strain TM1040) (Silicibacter sp.)	409	cellular organisms, Bacteria, Proteobacteria, Alphaproteobacteria, Rhodobacterales, Rhodobacteraceae, Ruegeria, Ruegeria sp. (strain TM1040) (Silicibacter sp.)														AGSLLFAFLDMPPPRKAAEGGRPMRQLLRNPAIVVAMICGMVSYALMNLVMTSTPLAVIG
A0A0C1JH28	A0A0C1JH28_9RHOB	Multidrug MFS transporter	RA27_05630	Ruegeria sp. ANG-R	408	cellular organisms, Bacteria, Proteobacteria, Alphaproteobacteria, Rhodobacterales, Rhodobacteraceae, Ruegeria, Ruegeria sp. ANG-R														CGFGQREVSGIITAHVLAMFVPSFFTGTLIARFGVIPIIGTGLAILAGAGLVALAGVTLP
A0A0C1JLI8	A0A0C1JLI8_9RHOB	Multidrug MFS transporter	RA28_16230	Ruegeria sp. ANG-S4	408	cellular organisms, Bacteria, Proteobacteria, Alphaproteobacteria, Rhodobacterales, Rhodobacteraceae, Ruegeria, Ruegeria sp. ANG-S4														HFFVALILLGLGWNFGFIGATALLTRSHRPEERGRVQGLNDLLVFGGVTVASLFSGGLMN
A0A0P1I7A7	A0A0P1I7A7_9RHOB	Arabinose efflux permease	RUE5091_01431	Ruegeria sp. CECT 5091	408	cellular organisms, Bacteria, Proteobacteria, Alphaproteobacteria, Rhodobacterales, Rhodobacteraceae, Ruegeria, Ruegeria sp. CECT 5091														CTGAGNAVGGWSAVNLAMLPFLLLAGGALVWLARNGRQAA
B7QRX9	B7QRX9_9RHOB	Major facilitator superfamily protein	RR11_902	Ruegeria sp. R11	408	cellular organisms, Bacteria, Proteobacteria, Alphaproteobacteria, Rhodobacterales, Rhodobacteraceae, Ruegeria, Ruegeria sp. R11														>tr|A0A086YHX6|A0A086YHX6_9RHOB Multidrug MFS transporter OS=Haematobacter missouriensis GN=CG51_03110 PE=4 SV=1
A0A0X3U248	A0A0X3U248_9RHOB	Multidrug MFS transporter	AVO44_01065	Ruegeria sp. ZGT108	408	cellular organisms, Bacteria, Proteobacteria, Alphaproteobacteria, Rhodobacterales, Rhodobacteraceae, Ruegeria, Ruegeria sp. ZGT108														MADTTSPRIRRNVRLLIAAQAILGSQMPMIFAMAGLAGQSLARNPCWATLPISAMVFGSM
A0A101CYX8	A0A101CYX8_9RHOB	Multidrug MFS transporter	AVO45_02920	Ruegeria sp. ZGT118	408	cellular organisms, Bacteria, Proteobacteria, Alphaproteobacteria, Rhodobacterales, Rhodobacteraceae, Ruegeria, Ruegeria sp. ZGT118														TTAPWLSPFMQRRGRTAGFVLGAMAGAVGAALAALALWASSFWLLVLGGYFSGIYQSAQG
C9D4B1	C9D4B1_9RHOB	Major facilitator superfamily protein	SCH4B_4633	Silicibacter sp. TrichCH4B	405	cellular organisms, Bacteria, Proteobacteria, Alphaproteobacteria, Rhodobacterales, Rhodobacteraceae, Ruegeria, Silicibacter sp. TrichCH4B														FYRFAAADEGAEADRARAISRVMAAGLVGAIVGPQLVTLTAFGLVVPFVASYLVIVVLNL
A3JYN5	A3JYN5_9RHOB	Transporter, putative	SSE37_07268	Sagittula stellata E-37	409	cellular organisms, Bacteria, Proteobacteria, Alphaproteobacteria, Rhodobacterales, Rhodobacteraceae, Sagittula, Sagittula stellata, Sagittula stellata E-37														AGSLLFAFLDMPPPRKAAEGGRPMRELLRNPSIVVAMICGMVSYALMNLVMTSTPLAVIG
S9QZH2	S9QZH2_9RHOB	Putative membrane protein	Salmuc_00599	Salipiger mucosus DSM 16094	404	cellular organisms, Bacteria, Proteobacteria, Alphaproteobacteria, Rhodobacterales, Rhodobacteraceae, Salipiger, Salipiger mucosus, Salipiger mucosus DSM 16094														CGFGQREVSGIITAHVLAMFVPSFFTGTLIARFGVIPIIGTGLAILTGAGLVALTGVTLP
A0A0P1FGY1	A0A0P1FGY1_9RHOB	Arabinose efflux permease	SHM7688_02856	Shimia marina	404	cellular organisms, Bacteria, Proteobacteria, Alphaproteobacteria, Rhodobacterales, Rhodobacteraceae, Shimia, Shimia marina														HFFGALILLGVGWNFGFIGATALLTRSHRPEERGRVQGLNDLLVFGGVTMASLFSGGLMN
A0A0N0V3Z3	A0A0N0V3Z3_9RHOB	Major Facilitator Superfamily protein	shim_06610	Shimia sp. SK013	407	cellular organisms, Bacteria, Proteobacteria, Alphaproteobacteria, Rhodobacterales, Rhodobacteraceae, Shimia, Shimia sp. SK013														CTGAGNAAGGWSAVNLAMLPFLLLAGGALIWLARSGRQAA
A0A073IW18	A0A073IW18_9RHOB	Multidrug MFS transporter	DSW25_11090	Sulfitobacter donghicola DSW-25 = KCTC 12864 = JCM 14565	401	cellular organisms, Bacteria, Proteobacteria, Alphaproteobacteria, Rhodobacterales, Rhodobacteraceae, Sulfitobacter, Sulfitobacter donghicola, Sulfitobacter donghicola DSW-25 = KCTC 12864 = JCM 14565														>tr|A0A0D1EJR3|A0A0D1EJR3_9RHOB Major Facilitator Superfamily protein OS=Jannaschia aquimarina GN=jaqu_23110 PE=4 SV=1
A0A061SXJ6	A0A061SXJ6_9RHOB	Multidrug MFS transporter	PM02_00835	Sulfitobacter mediterraneus	399	cellular organisms, Bacteria, Proteobacteria, Alphaproteobacteria, Rhodobacterales, Rhodobacteraceae, Sulfitobacter, Sulfitobacter mediterraneus														MTSPADIPSDAPLVDDRRARRNVWVLVAAQAILGAQMPLHFIAGGLAGMTLAPTPLMATL
A0A073IY15	A0A073IY15_9RHOB	Multidrug MFS transporter	SUH3_06145	Sulfitobacter pseudonitzschiae	424	cellular organisms, Bacteria, Proteobacteria, Alphaproteobacteria, Rhodobacterales, Rhodobacteraceae, Sulfitobacter, Sulfitobacter pseudonitzschiae														PISLIVIGSMTTAPWISPFMQRFGRRSGFVLGALAGAGGALLCVAGLVWSSFVLFLLGSY
A3SWK4	A3SWK4_SULSN	Transporter, putative	NAS141_06188	Sulfitobacter sp. (strain NAS-14.1)	407	cellular organisms, Bacteria, Proteobacteria, Alphaproteobacteria, Rhodobacterales, Rhodobacteraceae, Sulfitobacter, Sulfitobacter sp. (strain NAS-14.1)														ATGIYMSAQGFYRFAATDTASDDFKPKAISYVMAGGLLSALIGPQLVKATSDVTLTPFLA
A0A085BVF6	A0A085BVF6_9RHOB	Multidrug MFS transporter	IV89_14535	Sulfitobacter sp. CB2047	407	cellular organisms, Bacteria, Proteobacteria, Alphaproteobacteria, Rhodobacterales, Rhodobacteraceae, Sulfitobacter, Sulfitobacter sp. CB2047														TYLAAAALNLAGMWLFFALDIPRPPRPAPGADRGRSWSELLSDPVIAVAIICAMVSYALM
A0A167GMB7	A0A167GMB7_9RHOB	Multidrug MFS transporter	A3734_09305	Sulfitobacter sp. HI0054	403	cellular organisms, Bacteria, Proteobacteria, Alphaproteobacteria, Rhodobacterales, Rhodobacteraceae, Sulfitobacter, Sulfitobacter sp. HI0054														NLVMTSTPLAVVGCGFGVGNASDIVAAHVVAMFAPSFFTGHLIARFGTTTIVGAGLALLA
A0A0B4BX58	A0A0B4BX58_9RHOB	Multidrug MFS transporter	RA29_12770	Tateyamaria sp. ANG-S1	407	cellular organisms, Bacteria, Proteobacteria, Alphaproteobacteria, Rhodobacterales, Rhodobacteraceae, Tateyamaria, Tateyamaria sp. ANG-S1														AAGLAGLSGTELVNFYLALILLGLGWNFGFIGATTMLTRAHAPHERGTVQGLNDAMVFGL
A0A099TFI3	A0A099TFI3_9RHOB	Multidrug MFS transporter	PM04_02845	Thalassobacter sp. 16PALIMAR09	406	cellular organisms, Bacteria, Proteobacteria, Alphaproteobacteria, Rhodobacterales, Rhodobacteraceae, Thalassobacter, Thalassobacter sp. 16PALIMAR09														VSLASLSSGGLMNSADTAELGWAAVNWAMAPFLTLAGGALVWLVFARKPA
A0A0N7LTL2	A0A0N7LTL2_9RHOB	Major Facilitator Superfamily protein	THS5294_02308	Thalassobacter stenotrophicus	406	cellular organisms, Bacteria, Proteobacteria, Alphaproteobacteria, Rhodobacterales, Rhodobacteraceae, Thalassobacter, Thalassobacter stenotrophicus														>tr|A0A0M6YKV7|A0A0M6YKV7_9RHOB Major Facilitator Superfamily protein OS=Jannaschia donghaensis GN=JDO7802_02558 PE=4 SV=1
C7DET0	C7DET0_9RHOB	Major facilitator superfamily protein	TR2A62_0512	Thalassobium sp. R2A62	407	cellular organisms, Bacteria, Proteobacteria, Alphaproteobacteria, Rhodobacterales, Rhodobacteraceae, Thalassobium, Thalassobium sp. R2A62														MSTATTILPDDSQARRNVLVLVTAQALLGSQLPISFTVAGLIGLTLAPTPLLATLPISLI
A0A0P1F566	A0A0P1F566_THAGE	Arabinose efflux permease	TG4357_00389	Thalassobius gelatinovorus (Ruegeria gelatinovora)	405	cellular organisms, Bacteria, Proteobacteria, Alphaproteobacteria, Rhodobacterales, Rhodobacteraceae, Thalassobius, Thalassobius gelatinovorus (Ruegeria gelatinovora)														VFGSMTTAPWISPMMQRRGRRFGFMLGSMAGAAGALLSMLALTTGQFWLFLAGAYLTGIF
A0A0P1GQP4	A0A0P1GQP4_9RHOB	Arabinose efflux permease	TM5383_02016	Thalassobius mediterraneus	413	cellular organisms, Bacteria, Proteobacteria, Alphaproteobacteria, Rhodobacterales, Rhodobacteraceae, Thalassobius, Thalassobius mediterraneus														MSTLGFYRFAATDTASDALRPKAISYVMAGGLISAFVARMVVTSTETATIIPFLGTYAAI
A0A0N7LX01	A0A0N7LX01_9RHOB	Arabinose efflux permease	TL5120_00304	Thalassobius mediterraneus	414	cellular organisms, Bacteria, Proteobacteria, Alphaproteobacteria, Rhodobacterales, Rhodobacteraceae, Thalassobius, Thalassobius mediterraneus														FALNAVGMWLFLLLDIPKPVPPAADAPTGRTKSQLLRDPAILVSIICAMVAYSLMNLVMT
A0A0P1IU42	A0A0P1IU42_9RHOB	Arabinose efflux permease	TA5114_01219	Thalassobius sp. CECT 5114	409	cellular organisms, Bacteria, Proteobacteria, Alphaproteobacteria, Rhodobacterales, Rhodobacteraceae, Thalassobius, Thalassobius sp. CECT 5114														STPLAVVGCGFAVSDASNIVMFHVIAMYGPSFFTGHLITRFGTTRIIAAGLILLAAAGVM
A0A085TUJ2	A0A085TUJ2_9RHOB	Major facilitator superfamily protein	DW2_12590	Thioclava atlantica	407	cellular organisms, Bacteria, Proteobacteria, Alphaproteobacteria, Rhodobacterales, Rhodobacteraceae, Thioclava, Thioclava atlantica														ALSGVTLFNFYGALILLGVGWNFGFIGATSMLTAHHAAHERGTVQGLNDTLVFGLVTLGS
A0A074TCT9	A0A074TCT9_9RHOB	Multidrug MFS transporter	DL1_03110	Thioclava dalianensis	407	cellular organisms, Bacteria, Proteobacteria, Alphaproteobacteria, Rhodobacterales, Rhodobacteraceae, Thioclava, Thioclava dalianensis														LSSGGLMGFASDATSGWTAVNIAMVPFLLLAGGALVWMRVSKRSSA
A0A074KJP2	A0A074KJP2_9RHOB	Multidrug MFS transporter	DT23_01980	Thioclava indica	407	cellular organisms, Bacteria, Proteobacteria, Alphaproteobacteria, Rhodobacterales, Rhodobacteraceae, Thioclava, Thioclava indica														>tr|A0A0M6XV76|A0A0M6XV76_9RHOB Major Facilitator Superfamily protein OS=Jannaschia rubra GN=JAN5088_02954 PE=4 SV=1
A0A074J2L0	A0A074J2L0_9RHOB	Uncharacterized protein	TP2_12020	Thioclava pacifica DSM 10166	408	cellular organisms, Bacteria, Proteobacteria, Alphaproteobacteria, Rhodobacterales, Rhodobacteraceae, Thioclava, Thioclava pacifica, Thioclava pacifica DSM 10166														MAEIATDIPADDTRAKRNVIILVAAQALLGAQMPMNFIAGGLAGMMLAPTPLLATLPISL
A0A0P1GIE6	A0A0P1GIE6_9RHOB	Major Facilitator Superfamily protein	TRM7557_03619	Tropicibacter multivorans	408	cellular organisms, Bacteria, Proteobacteria, Alphaproteobacteria, Rhodobacterales, Rhodobacteraceae, Tropicibacter, Tropicibacter multivorans														IVFGSMTTAPWISPLMQARGRRFGFMLGALAGATGAGLAVTGLLTGSFAIFLIGAYLTGI
A0A0N7LZ58	A0A0N7LZ58_9RHOB	Multidrug resistance protein	TRN7648_01106	Tropicibacter naphthalenivorans	402	cellular organisms, Bacteria, Proteobacteria, Alphaproteobacteria, Rhodobacterales, Rhodobacteraceae, Tropicibacter, Tropicibacter naphthalenivorans														YMSAQGFYRFAATDTASDAYRPKAISYVMAGGLLSALIGPQLVKVTAEATFIPFVATYGA
U4V5V8	U4V5V8_9RHOB	Arabinose efflux permease family protein	HIMB11_01438	Rhodobacteraceae bacterium HIMB11	410	cellular organisms, Bacteria, Proteobacteria, Alphaproteobacteria, Rhodobacterales, Rhodobacteraceae, unclassified Rhodobacteraceae, Rhodobacteraceae bacterium HIMB11														VAALNLAGMWMFLLLDIPRPAKPAADAPTGRSWGELLRSPAIVVAILCGMVTYALMNLVM
A0A0P7YMY4	A0A0P7YMY4_9RHOB	Predicted arabinose efflux permease, MFS family (Putative Cu2+ uptake porter CcoA)	ccoA Ga0058931_1532 HLUCCA05_07430	Rhodobacteraceae bacterium HL-91	409	cellular organisms, Bacteria, Proteobacteria, Alphaproteobacteria, Rhodobacterales, Rhodobacteraceae, unclassified Rhodobacteraceae, Rhodobacteraceae bacterium HL-91														TSAPLAVVGCGFSTGNAADIVSAHVIAMYAPSFFTGHLIARFGSARIIAAGLVLLAASGL
A0A0P7WGD5	A0A0P7WGD5_9RHOB	Major Facilitator Superfamily	HLUCCA08_18485	Rhodobacteraceae bacterium HLUCCA08	409	cellular organisms, Bacteria, Proteobacteria, Alphaproteobacteria, Rhodobacterales, Rhodobacteraceae, unclassified Rhodobacteraceae, Rhodobacteraceae bacterium HLUCCA08														VGLGGVELSNFYGSLILLGLGWNFGFIGATSMLTRHHSPQERGSVQGLNDLLVFGMVFVA
A0A0P7ZXY5	A0A0P7ZXY5_9RHOB	Major Facilitator Superfamily	HLUCCA12_03860	Rhodobacteraceae bacterium HLUCCA12	406	cellular organisms, Bacteria, Proteobacteria, Alphaproteobacteria, Rhodobacterales, Rhodobacteraceae, unclassified Rhodobacteraceae, Rhodobacteraceae bacterium HLUCCA12														SLSSGGLMGAAVDAAHGWTAVNYAMVPFLTLAGGALIWFRVTRNRSA
A0A0N8K6E3	A0A0N8K6E3_9RHOB	Major Facilitator Superfamily	HLUCCO07_11735	Rhodobacteraceae bacterium HLUCCO07	408	cellular organisms, Bacteria, Proteobacteria, Alphaproteobacteria, Rhodobacterales, Rhodobacteraceae, unclassified Rhodobacteraceae, Rhodobacteraceae bacterium HLUCCO07														>tr|A0A0M7BHM9|A0A0M7BHM9_9RHOB Major Facilitator Superfamily protein OS=Jannaschia seosinensis GN=JSE7799_03635 PE=4 SV=1
A0A0P7XE50	A0A0P7XE50_9RHOB	Major Facilitator Superfamily	HLUCCO18_17130	Rhodobacteraceae bacterium HLUCCO18	415	cellular organisms, Bacteria, Proteobacteria, Alphaproteobacteria, Rhodobacterales, Rhodobacteraceae, unclassified Rhodobacteraceae, Rhodobacteraceae bacterium HLUCCO18														MTSLTDTAPFDDSRAKRNVAVLVAAQAILGSQLPISFTVAGLIGLTLAPTPLLATLPISL
B6AYN3	B6AYN3_9RHOB	Major facilitator superfamily MFS_1	RB2083_593	Rhodobacteraceae bacterium HTCC2083	422	cellular organisms, Bacteria, Proteobacteria, Alphaproteobacteria, Rhodobacterales, Rhodobacteraceae, unclassified Rhodobacteraceae, Rhodobacteraceae bacterium HTCC2083														IVFGSMTTAPWLSPLMQRRGRRLGFVIGALAGAAGAAMSMVALVTGIFALFLAGAYMTGI
A3JTY6	A3JTY6_9RHOB	Transporter, putative	RB2150_03439	Rhodobacteraceae bacterium HTCC2150	401	cellular organisms, Bacteria, Proteobacteria, Alphaproteobacteria, Rhodobacterales, Rhodobacteraceae, unclassified Rhodobacteraceae, Rhodobacteraceae bacterium HTCC2150														FMSSLGFYRFAATDTASDAFRPKAISYVMAGGLVSALIARTVVTSTETATVIPFLGTYAA
B9NRE0	B9NRE0_9RHOB	Major facilitator superfamily protein	RKLH11_1255	Rhodobacteraceae bacterium KLH11	406	cellular organisms, Bacteria, Proteobacteria, Alphaproteobacteria, Rhodobacterales, Rhodobacteraceae, unclassified Rhodobacteraceae, Rhodobacteraceae bacterium KLH11														ILLINLGAVWLFALLDIPRPVAPAADAPRGRTRAELLRDPAILVSIICAMVAYALMNLVM
A0A132BR98	A0A132BR98_9RHOB	Major facilitator superfamily protein	TRIHO_42810	Rhodobacteraceae bacterium O3.65	407	cellular organisms, Bacteria, Proteobacteria, Alphaproteobacteria, Rhodobacterales, Rhodobacteraceae, unclassified Rhodobacteraceae, Rhodobacteraceae bacterium O3.65														TSTPLAVVGCGFAVSDASNIVMFHVVAMYGPSFFTGHLVARFGAVKIIGAGLVLLALAGV
X6KYC8	X6KYC8_9RHOB	Contig7, whole genome shotgun sequence	P279_16415	Rhodobacteraceae bacterium PD-2	408	cellular organisms, Bacteria, Proteobacteria, Alphaproteobacteria, Rhodobacterales, Rhodobacteraceae, unclassified Rhodobacteraceae, Rhodobacteraceae bacterium PD-2														TALSGIALVNFYLALVLLGVGWNFGFIGATSMLTAHHAPHERGTAQGLNDTLVFGLVTLA
A0A177H7G0	A0A177H7G0_9RHOB	Major Facilitator Superfamily protein	pfor_33c2929	Rhodobacteraceae bacterium SB2	427	cellular organisms, Bacteria, Proteobacteria, Alphaproteobacteria, Rhodobacterales, Rhodobacteraceae, unclassified Rhodobacteraceae, Rhodobacteraceae bacterium SB2														SLSSGGLMGSAADAVTGWTAVNVAMVPFLTLAGAALIWLRVGRREV
A0A0D0P8A0	A0A0D0P8A0_9RHOB	Wenxma_18, whole genome shotgun sequence	Wenmar_03535	Wenxinia marina DSM 24838	412	cellular organisms, Bacteria, Proteobacteria, Alphaproteobacteria, Rhodobacterales, Rhodobacteraceae, Wenxinia, Wenxinia marina, Wenxinia marina DSM 24838														>tr|Q28QY2|Q28QY2_JANSC Major facilitator superfamily MFS_1 OS=Jannaschia sp. (strain CCS1) GN=Jann_1963 PE=4 SV=1
Q0FG55	Q0FG55_9RHOB	Transporter, putative	OM2255_04630	Rhodobacterales bacterium HTCC2255	401	cellular organisms, Bacteria, Proteobacteria, Alphaproteobacteria, Rhodobacterales, unclassified Rhodobacterales, Rhodobacterales bacterium HTCC2255														MTDSTPIAVDSDAAAKRNVIVLVLAQALLGAQMPMLFVIGGLAGLMIAPTPALATIPISM
B6BE90	B6BE90_9RHOB	Major facilitator superfamily MFS_1	RBY4I_3232	Rhodobacterales bacterium Y4I	405	cellular organisms, Bacteria, Proteobacteria, Alphaproteobacteria, Rhodobacterales, unclassified Rhodobacterales, Rhodobacterales bacterium Y4I														IVFGSMTTAPWISPLMQKYGRQAGFYVGALGGALGAAISAYGLWVDSFPIFLIGSYFSGI
A0A0F9U4N9	A0A0F9U4N9_9ZZZZ	Uncharacterized protein	LCGC14_0250260	marine sediment metagenome	449	unclassified sequences, metagenomes, ecological metagenomes, marine sediment metagenome														YMSAQGFYRFAATDTASPEFKPKAISYVMAGGLLSALIGPQLVKASSEATVIPFLGTYAF
A0A0F9TC20	A0A0F9TC20_9ZZZZ	Uncharacterized protein	LCGC14_0672400	marine sediment metagenome	408	unclassified sequences, metagenomes, ecological metagenomes, marine sediment metagenome														IIAINVVGSVLFAFLHLPKPEPTRADSPRGRSRAEMLRDPKIVVAMICGAVSYSLMNLMM
A0A0F9JY53	A0A0F9JY53_9ZZZZ	Uncharacterized protein (Fragment)	LCGC14_1702010	marine sediment metagenome	230	unclassified sequences, metagenomes, ecological metagenomes, marine sediment metagenome														TSTPLAVVGCGFTTGNAADVVSAHVIAMFAPSFFTGHLIARFGASKIVATGLVLLAAAGI
																				VAMTGVELFQFFGALILLGLGWNFGFIGATAMLTASHAPEERGTAQGMNDFVVFGSVTIA
																				SLSSGVLMHSGGEDVVQGWTSVNLAMAPFLVLAGAALIWLAMRPQARAA
																				>tr|A0A0P1HQ21|A0A0P1HQ21_9RHOB Major Facilitator Superfamily protein OS=Leisingera aquaemixtae GN=PHA8399_02996 PE=4 SV=1
																				MTMSMTTPSDTVAKKNVAILVLAQAILGAQMPMIFTIGGLAGQSLASNPCFATLPISLIV
																				GGSMLAATPISAIMQRWGRRAGFFTGAAFGAIGGLVGAYGLYLGSFPIFLFGSLLTGVYM
																				SAHGFYRFAAADTASDAFRPKAISYVMAGGLAAAIIGPQLVKATSQAFVIPFLGTYLAVI
																				AVNVLGASLFLFLDIPKPPAPTADSPKGRSRLELLKTPVIAVAVICAMVSYALMNLVMTS
																				TPLAVVGCGFTEGNAADVVTWHVLAMYVPSFFTGHLIARFGVEKIVSAGLVILAGAGAVA
																				LQGVELENFFIALVLLGIGWNFGFIGATTMLAGAHESYERGRMQGLNDLLVFGGVTMASL
																				ASGGLMNCSGGSPVDGWNAVNMAMAPFLVLAGGALMWLILRPKEA
																				>tr|V9VPT3|V9VPT3_9RHOB Multidrug MFS transporter OS=Leisingera methylohalidivorans DSM 14336 GN=METH_08445 PE=4 SV=1
																				MTMSMTTPSDTVAKKNVAILVLAQALLGAQMPMIFIVGGLAGQSLASNPCFATLPISLIV
																				AGSMLAATPVSAVMQRWGRRVGFFAGAAFGALGGLVGAYGLYLGSFPIFLIGSLLTGVYM
																				SAHGFYRFAAADTASEAFRPKAISYVMAGGLAAAIIGPQVVKATSQAFVIPFFGTYLAVI
																				AVNVLGAALFLFLDIPKPPAPSADSPKGRSRLELLKTPVIAVAVICAMVSYALMNLVMTS
																				TPLAVVGCGFTEGNAADVVTSHVLAMYVPSFFTGHLIARFGVEKIVAAGLVILAAAGAVA
																				LQGVDIENFFIALVLLGVGWNFGFIGATTMLAAAHESYERGRMQGLNDLLVFGGVTMASL
																				ASGGLMNCSGGSPVEGWSAVNMAMTPFLVLAGGALVWLVMRPKDA
																				>tr|A0A0C1HAY8|A0A0C1HAY8_9RHOB Multidrug MFS transporter OS=Leisingera sp. ANG-M1 GN=RA19_08670 PE=4 SV=1
																				MSMSMTTPSDAVAKKNVAVLVLAQAILGAQMPMIFTIGGLAGQSLASNPCFATLPISLIV
																				AGSMLAATPVSAIMQRWGRRAGFFVGAVFGALGGLVGAYGLYLGSFPVFLLGSLLTGVYM
																				SAHGFYRFAAADTASDAFRPKAISYVMAGGLAAAIIGPQVVKATSQAFVIPFLGTYLAVI
																				AVNVLGAALFLFLDIPKPPAPSADTPKGRSRMELLKTPVIAVAVICAMVSYALMNLVMTS
																				TPLAVVGCGFTEGNAADVVTSHVLAMYVPSFFTGHLIARFGVEKVVAAGLVILAGAGAIA
																				LQGVDLDNFFIALVLLGIGWNFGFIGATTMLAGAHESYERGRMQGLNDLLVFGGVTMASL
																				ASGGLMNCSGGSPVDGWSAVNMAMAPFLVLAGGALMWLVMRPKEA
																				>tr|A0A0C1G5M6|A0A0C1G5M6_9RHOB Multidrug MFS transporter OS=Leisingera sp. ANG-M7 GN=RA26_09490 PE=4 SV=1
																				MSMTMTTPSDAIAKKNVAILVLAQAILGAQMPMIFIIGGLAGQSLASNPCFATLPISLIV
																				GGSMLAATPISAIMQRWGRRAGFFTGAAFGAMGGLVGAYGLYLGSFPVFLLGSLMTGVYM
																				SAHGFYRFAAADTASEAFRPKAISYVMAGGLAAALIGPQLVKLTSQAFVIPFLGTYLTVI
																				AVNVFGAALFLLLDIPKPPAPSHDSPKGRSRLELLKTPVIAVSVICAMVSYALMNLVMTS
																				TPLAVVGCGFTQGNASDVVMFHVLAMYVPSFFTGHLIARFGVEKIVAAGLIILAGAGAVA
																				LQGVELENFFIALVLLGLGWNFGFIGATTMLAGAHDSHEKGRMQGLNDLLVFGGVTMASL
																				ASGGLMNCSGGNPVDGWNAVNMAMAPFLVLAGGALMWLVMRPKDA
																				>tr|A0A0B4BT20|A0A0B4BT20_9RHOB Multidrug MFS transporter OS=Leisingera sp. ANG-Vp GN=RA20_00885 PE=4 SV=1
																				MTMSMTTPSDAVAKKNVAILVLAQAILGAQMPMIFTIGGLAGQSLASNPCFATLPISLIV
																				GGSMLAATPISAIMQRWGRRAGFFVGAAFGALGGLVGAYGLYLGSFPIFLLGSLLTGVYM
																				SAHGFYRFAAADTASETFRPKAISYVMAGGLAAAIIGPQLVKATSQAFVVPFLGTYLAVI
																				AVNVLGAALFLFLDIPKPPAPSEDSPKGRSRMELLKTPVIAVAVICAMVSYALMNLVMTS
																				TPLAVVGCGFTEGNAADVVTSHVLAMYVPSFFTGHLIARFGVEKIVAAGLVILAGAGAVA
																				LQGVDLENFFIALVLLGVGWNFGFIGATTMLAGAHDSHEKGRMQGLNDLLVFGGVTMASL
																				ASGGLMNCSGGNPVDGWSAVNLAMGPFLVLAGGALMWLVLRPKEA
																				>tr|A0A0B4DZ44|A0A0B4DZ44_9RHOB Multidrug MFS transporter OS=Leisingera sp. ANG1 GN=GC1_02065 PE=4 SV=1
																				MSMTMTTPSDAVAKKNVAILVLAQAILGAQMPMIFIIGGLAGQSLASNPCFATLPISLIV
																				GGSMLAATPISAIMQRWGRRAGFFTGAAFGALGGLVGAYGLYLGSFPVFLLGSLMTGVYM
																				SAHGFYRFAAADTASEAFRPKAISYVMAGGLAAALIGPQLVKLTSQAFVIPFLGTYLTVI
																				AVNVFGAALFLLLDIPKPPAPSHDSPKGRSRLELLKTPVIAVSVICAMVSYALMNLVMTS
																				TPLAVVGCGFTQGNASDVVMFHVLAMYVPSFFTGHLIARFGVEKIVAAGLIILAGAGAVA
																				LQGVELENFFIALVLLGLGWNFGFIGATTMLAGAHDSHEKGRMQGLNDLLVFGGVTMASL
																				ASGGLMNCSGGNPVDGWNAVNMAMAPFLVLAGGALMWLVMRPKEV
																				>tr|S9RLC4|S9RLC4_9RHOB Putative membrane protein OS=Litoreibacter arenae DSM 19593 GN=thalar_01756 PE=4 SV=1
																				MTDIVNAPARSDPRTRRNVAVLVAAQAILGSQMPMLFVVGGLVGNTLTPNPCLATLPISM
																				IVFGSMTTAPWISPLMQRRGRRTGFVIGALGGALGAAVAGYGLYIGSFLMLLLGSYISGI
																				YMSAQGFYRFAAADGASEQFRPRAISYVMAGGLMSAIIGPQLNKLMFDFSVIPFLGSYVA
																				IVVLNLVGLFLFFLLDLPNAAALAAAKTNDAVRSKLELLKTPRVAVAIICGMVSYALMNL
																				VMTSTPLAVMGCGFEADSANDIVSAHVLAMFVPSFFTGHLINRFGVEKIVATGLVILGLA
																				GVVALTGVTLANFFIALILLGLGWNFGFIGATTMLASAHTVSERGVVQGLNDSIVFGCVT
																				LASLASGGLMNCSGGSAVEGWNAVNIAMIPFLTLAGGALIWLSLRPKQSV
																				>tr|U2YJG7|U2YJG7_9RHOB Putative membrane protein OS=Loktanella cinnabarina LL-001 GN=MBELCI_1048 PE=4 SV=1
																				MTSAPIPDDRRAKRNTAFLVAAQAILGAQMPILFVIGGLVGAELSPNACLATLPISLIVF
																				GSMTTAPWISPLMQRRGRRAGFVIGGIAGALGAGLGALGLMLGSFPVLLLGSYVTGIYMS
																				AQGFYRFAAADSASDSFRPKAISWVMAGGLGAAIIGPQLNKAVLDAFAIPFLGSYLAVMA
																				LNLGGLFLFLGLDLPVGTPSDPKVAPVPNRSRRALLREPGILVAILCAMVSYGLMNLVMT
																				STPLAVVGMGHGRDHANDIVSAHVLAMYVPSFFTGHLIARFGAARIVGTGLALLGSAGLT
																				GLSGTSPPAFYATLILLGLGWNFGFIGATAMLTSEHRPEERGVVQGLNDTLVFGFVTLAS
																				LSSGGLMNCSGGMPAQGWFFVNSAMFPALALAGGALLWLRNRRRVTIAPSRP
																				>tr|A0A017HC08|A0A017HC08_9RHOB Putative membrane protein OS=Loktanella hongkongensis DSM 17492 GN=Lokhon_01741 PE=4 SV=1
																				MTSAPIPDDHRAKRNTAILVAAQAILGAQMPILFVIGGLVGAELSPNPCLATLPISLIVF
																				GSMTTAPWLSPLMQRRGRRTGFVIGGLAGALGAALAALGLLIDSFAVLLLGSYVTGIYMS
																				AQGFYRFAAADSASDSFRPKAISWVMAGGLGAAIIGPQLNKAVLDAFAVPFLGSYLAVMA
																				LNLGGLFLFLGLDLPVAPPADPKAAATPARSRRALLREPGILVAILCGMVAYGLMNLVMT
																				SAPLAVVGMGHGHHHANDIVSAHVLAMFVPSFFTGHLIARFGAANIVGAGLVFLGLAGLT
																				GLSGATLPLFYADLIFLGLGWNFGFIGATAMLTAEHRPAERGIVQGLNDTMVFGFVTLAS
																				LSSGGLMNCSGGLPAQGWLSVNAAMFPALALAGGSLVWLRLRRARVTSAP
																				>tr|A0A0Q0UUJ4|A0A0Q0UUJ4_9RHOB Multidrug MFS transporter OS=Loktanella sp. 1ANDIMAR09 GN=AL073_02780 PE=4 SV=1
																				MIIADDTRAKRNVAVLVLAQAILGAQLPMIFVVGGLAGGQLATNPCLATLPISFIVFGSM
																				TTAPWISPLMQRNGRRFGFFIGAFAGAMGAAVSAYGLYTGSFLILLAGSYLTGIYMSAQG
																				FYRFAATDTASEAFRPKAISYVMAGGLLSAVIGPQLNKLVQDAYVVPFLGTYMAIILLNL
																				VGMLLFLWLDLPKGTRREPETTAVVGRSRLELLRDPRVLVAIICAMVSYSLMNLVMTSTP
																				LAVVGCGFTTANANDIVSAHVLAMFAPSFFTGHLIARFGVERIVSLGLVILAFAGIVALS
																				GVALTNFYIALILLGLGWNFGFIGATTMLAGAHRPEERGAVQGMNDMIVFGMVTVASLAS
																				GGLMNCSGGTAVEGWNAVNLAMVPFLVLAGGSLIWLVRQPRMAV
																				>tr|A0A0Q2UJI6|A0A0Q2UJI6_9RHOB Multidrug MFS transporter OS=Loktanella sp. 3ANDIMAR09 GN=AN189_03995 PE=4 SV=1
																				MTATTTHTQNRTALRNVAILVAAQAILGSQITMIFVVGGLAGQQLAPIACFATLPISMIV
																				FGSMTTAPWLSHMMQRFGRRAGFMTGAAGGLIGAGLSAYAITIENFALFLLGSYLTGIYM
																				SAQGFFRFAAADTASEDFRPKAISYVLAGGLVSAIIGPQLVSYLTFDNPDATVARFLPVY
																				FGAMALNLVGIALFPLLRIPRPPRPVAGSDLGRSTAQLLRTPQIAVAIICAMVAYALMNL
																				VMTSTPLAVVGCGYTVSDASNIVTGHVLAMFAPSFFTGHLIARFGAPRIVGTGLVLLGIA
																				GIVALSGIALGNFYVALILLGLGWNFGFIGATTMLAASHSPAERGRVQGLNDMIVFGMVT
																				LASLASGGLLNCAGGSAVQGWSYVNIAMVPFLLLAGAALVWLSRGQTRRTA
																				>tr|A0A0Q2UU68|A0A0Q2UU68_9RHOB Multidrug MFS transporter OS=Loktanella sp. 5RATIMAR09 GN=AN191_04645 PE=4 SV=1
																				MIITDDKRAKRNVAVLVLAQAILGAQLPMIFVVGGLVGGQLASNPCLATLPISFIVFGSM
																				TTAPWISPLMQRNGRRFGFFLGAFAGAVGAAVSAYGLYTGSFFILLAGSYLTGIYMSAQG
																				FYRFAATDTASEAFRPKAISYVMAGGLLSAVIGPQLNKLVQDAYVVPFLGTYMAIIVLNL
																				VGMLLFLWLDLPKGTKREPQAATVAGRTRLELLRDPRVLVAIICAMVSYSLMNLVMTSTP
																				LAVVGCGFTTANANDIVSAHVLAMFAPSFFTGHLIARFGVERIVSLGLIILAFAGVVALS
																				GVELTNFYIALILLGLGWNFGFIGATTMLAGAHRPEERGAVQGMNDMIVFGMVTVASLAS
																				GGLMNCSGGTAVEGWNAVNLAMVPFLVLAGGSLIWLVRQPRMAV
																				>tr|A0A0F4RJ86|A0A0F4RJ86_9RHOB Multidrug MFS transporter OS=Loktanella sp. S4079 GN=TW80_03910 PE=4 SV=1
																				MEHSNDRRAKRNVAVLVLAQAILGAQMPMIFVIGGLAGGMLADNPCLATLPISFIVFGSM
																				TTAPWLSPLMQRNGRRFGFVLGACAGALGGLISAYGLYQASFGLFLAGSYMTGIYMSAQG
																				FFRFAATDTASESFRPKAISYVMAGGLLSAMIGPQLNKLVQDAYAIPFLGSYLAVAAINI
																				GGMLLFIFLDLPKGAKQDQTQHEQPTRSRMALLREPRVLVAIICGMVSYALMNLVMTSTP
																				LAVVGCGFDKNNANDIVSAHVLAMFVPSFFTGHLIAKFGVEKIVATGLAILAGAGVVALS
																				GVTLINFYGALILLGLGWNFGFIGATTMLAGAHSPHERGMVQGLNDMIVFGMVTVASLAS
																				GGLMNCSGGTAVEGWTAVNLAMIPFLVLAGGSLIWLARQPRGIK
																				>tr|A3V4F2|A3V4F2_9RHOB Transporter, putative OS=Loktanella vestfoldensis SKA53 GN=SKA53_03146 PE=4 SV=1
																				MDMIDDSRAKRNVTVLVLAQAILGAQLPMMFVIGGLAGGQLASNPCFATLPISMIVFGSM
																				TTAPWISPLMQRNGRRFGFMIGAFAGAMGAAVSAYGLYTGSFFLLLAGSYLSGIYMSAQG
																				FYRFAATDTASEAFRPKAISFVMAGGLLSAVIGPQLNKLAQDAFVVPFLGSYMAIILLNL
																				VGVGLFYWLDLPKGSRSEPKVLNPIKGRSRRELLRDPRIVVAIVCAMVSYALMNLVMTST
																				PLAVVGCGFTTNNANDIVSLHVIAMFAPSFFTGHLIARFGVEKIIATGLVILAMAGGVAI
																				AGVELANFFVALALLGMGWNFGFIGATTMLAGAHRPEERGQVQGLNDMLVFGMVTVASLA
																				GGGLLNCAGGTTVEGWNAVNLAMIPFLVLAGASLIWLSRQRRVVAP
																				>tr|A0A0H4KST3|A0A0H4KST3_9RHOB Arabinose efflux permease OS=Marinovum algicola DG 898 GN=MALG_01405 PE=4 SV=1
																				MTDLAASTPTDSRARRNVVVLVLAQAILGAQMPMIFTIGGLAGQSLASNVCFATLPISLI
																				VIGSMVTATPISAFMQRYGRRAGFFVGALGGALGGLIGAYALYLQSFPLFLLGSFLTGIY
																				MSAQGFYRFAAADTASDDFRPKAISYVMAGGLASAVIGPQLVKLTADAYVIPFLGTYATV
																				IAVNLLGALLFLFLDIPRPPVPAADAPKGRSRRELIATPRIAVAVICAMVSYALMNLVMT
																				STPLAVVGCGFDKNNAADVVTAHVLAMFVPSFFTGHLIARFGVERIMGLGLVILAVAGGV
																				GLAGVALENFFVALVLLGLGWNFGFIGATTMLAAAHAPEERGKMQGLNDLIVFGGVSVAS
																				LASGGLMNCSGGTPQAGWTAVNMAMVPFLVLAGGALLWLMLRPRPEAA
																				>tr|A3VJU3|A3VJU3_9RHOB Transporter, putative OS=Maritimibacter alkaliphilus HTCC2654 GN=RB2654_01770 PE=4 SV=1
																				MTDATYSQTDDRKAKRNVAILVIAQALLGAQMPMIFTVGGLAGQSLAPNPCFATLAISAI
																				VLVSMLSANPMSWIMQRFGRRAGFWTGTLGGTIGAAIAAYGLSQASFTLFIVGSAFTGMY
																				MSAQGFYRFAAADTASDSFRPKAISYVMAGGLVSAIIGPQLVKATVDVSVIPFLGVYAAI
																				VAINVVGSLLFLALDIPKPPVPSHDAPRGRTTWEMLTTPTIAVAIIVAMVSYSLMNLVMT
																				STPLAVVGCGFESSTAADVVSAHVLAMFIPSFFTGHLIARFGVRKIMATGLVILAAAGVV
																				GLQGVELENFFIALVLLGIGWNFGFIGATTMLAGAHQAHERGRIQGMNDMIVFGGVTLAS
																				LASGGLMNCSGGTPQDGWTAVNLAMVPFLALAGAALIWLVLRPNED
																				>tr|A0A0H5DBJ8|A0A0H5DBJ8_9RHOB Arabinose efflux permease OS=Nautella italica GN=NIT7321_00736 PE=4 SV=1
																				MTDSLPLHDDRIAKRNVVILVLAQAFLGAQMPMIFTIGGLAGQSLASNACFATLPISLLV
																				AGSMLAATPISAIMQRYGRRAGFLVGTTAGAIGGLIGAYGLYLGSFPIFLLGSFMTGIYM
																				SAHGFYRFAATDTASEAFRPKAISYVMAGGLLAAIIGPQLVKATSQAFVIPFLGTYMAVI
																				AINVIGSLLFVFLKIPKPPRPAEDAPKGRSRMEMLRTPTIAVAVICAMVSYALMNLVMTS
																				TPLAVVGCGFDEGNAADVVTAHVLAMYVPSFFTGHLIARFGVEKIVGAGLFILAGAGAVA
																				LQGVDLENFFIALILLGIGWNFGFIGATTMLAGAHESYERGRMQGLNDLLVFGGVTFASL
																				ASGGLMNCSGGSPVEGWTAVNMAMAPFLALAGGALLWLVLRPRALRDA
																				>tr|A0A0U1NH78|A0A0U1NH78_9RHOB Major Facilitator Superfamily protein OS=Nereida ignava GN=NIG5292_00115 PE=4 SV=1
																				MTTSAPTSATASDALAKRNVAVLVLCQAVMGAQIPLVFVVAGLAGQQLSPYACIATLPVS
																				MVVLGSMTTAPWLSNVMQTYGRRVGFVIGTLGGMAGAGMAAWGLTLDSFLVFLFGSYLTG
																				IYMSANGFYRFAAADTASESFRPKAISYVMAGGLASAIIGPQLVSFITATDPDQTVMRFF
																				NVYVAAAILNAVGLVLFFALKIPKPPKPATGAEAGRSRAELLRDPTIAVAIICGMVTYSL
																				MNLVMTSTPLAVVGCGYSTSGASNVVTSHVLAMFAPSFFTGHVIARFGAKKVVALGLVIL
																				GFAGVVALTGVELLNFYAALVLLGIGWNFGFIGATAMLASAHSPQERGRVQGMNDAIVFG
																				CVTLASLASGGLMNCSGGDVVEGWSAVNVAMVPFLALAGGALVWLMRRPAVAA
																				>tr|A9E5U7|A9E5U7_9RHOB Transporter, putative OS=Oceanibulbus indolifex HEL-45 GN=OIHEL45_13920 PE=4 SV=1
																				MIDDRRARRNVAVLVAAQAFLGAQMPMIFLVGGLAGHSLATNVCLATLPISMIVLGSMLA
																				ATPISTVMQRYGRKAGFFLGAAGGALGGAVAAYGLYLASFPVFLLGSFLTGIYMSAQGFY
																				RFAAADTASDDFRPKAISYVMAGGLVSAIIGPQLATATSGSLVVPFLGTYLAVVAVNLIG
																				ALLFLFIDIPKPPIPAHDAPKGRSRWELLTTPRIAVAVICAMVSYALMNLVMTSTPLAVV
																				GCGYSQDNAGYVVTGHVLAMFAPSFFTGHLINRFGVERIMGLGIAILGAAGLVALQGVEL
																				GNFYIALILLGLGWNFGFIGATTMLAGAHEPHERGRMQGLNDLLVFGGVTVASLASGGLM
																				NCSGGTAQEGWAAVNFAMVPFLVLAGGSLIWLVLRSRRETQLG
																				>tr|A0A166QB66|A0A166QB66_9RHOB Multidrug MFS transporter OS=Oceanibulbus sp. HI0023 GN=A3721_09350 PE=4 SV=1
																				MEMENDSRARRNVGVLVAAQAFLGAQMPMIFVIGGLAGTSLAGNPCFATLPISMIVLGSM
																				LAATPISAIMQRFGRRAGFLLGTLGGAAGGAIGAYGLYTASFPVFLLGSLLTGIYMSAQG
																				FYRFAAADTASEAFRPKAISYVMAGGLVSAIIGPQVVKLTAEAYVIPFFGTYLAVIAVNL
																				LGSALFFFIDIPRPPVPAQDAPRGRSRMELLRTPRVAVAVICAMVSYALMNLVMTSTPLA
																				VVGAGYDVGHASDVVTGHVLAMFAPSFFTGHLIARFGVERIMGLGIAILAGAGIVALAGV
																				ALPNFFVALILLGLGWNFGFIGATTMLAGAHAPHERGRMQGLNDFMVFGGVTLASLASGG
																				LMNCSGGTAAQGWAAVNLAMIPFLALAGGSLIWLVLRPRDEAVAR
																				>tr|A0A176HW12|A0A176HW12_9RHOB Multidrug MFS transporter (Fragment) OS=Oceanibulbus sp. HI0076 GN=A3747_21580 PE=4 SV=1
																				VAAQAFLGAQMPMIFLVGGLAGQSLATNVCLATLPISMIVLGSMLSATPVSAIMQRFGRR
																				AGFFLGAAGGALGGAVAAYGLYLASFPVFLLGSLLTGVYMSAQGFYRFAAADTASDDFRP
																				KAISYVMAGGLVSAIIGPQLATATSGSLVVPFLGTYLAVVAVNLIGALLFLFIDIPKPPI
																				PAHDAPKGRSRWELLTTPRIAVAVICAMVAYALMNLVMTSTPLAVVGCGYSQDNAGYVVT
																				GHVLAMFAPSFFTGHLINRFGVERIMGLGIAILAAAGLVALQGVELGNFFVALILLGLGW
																				NFGFIGATTMLAGAHEPHERGRMQGLNDLLVFGGVTVASLASGGLMNCSGGTAQEGWAAV
																				NFAMVPFLVLAGGSLIWLVLRSRRETQLS
																				>tr|A0A176IFL1|A0A176IFL1_9RHOB Multidrug MFS transporter (Fragment) OS=Oceanibulbus sp. HI0082 GN=A3753_02930 PE=4 SV=1
																				RRAGFFLGAAGGALGGAVAAYGLYLASFPVFLLGSLLTGVYMSAQGFYRFAAADTASDDF
																				RPKAISYVMAGGLVSAIIGPQLATATSGSLVVPFLGTYLAVVAVNLIGALLFLFIDIPKP
																				PIPAHDAPKGRSRWELLTTPRIAVAVICAMVAYALMNLVMTSTPLAVVGCGYSQDNAGYV
																				VTGHVLAMFAPSFFTGHLINRFGVERIMGLGIAILAAAGLVALQGVELGNFFVALILLGL
																				GWNFGFIGATTMLAGAHEPHERGRMQGLNDLLVFGGVTVASLASGGLMNCSGGTAQEGWA
																				AVNFAMVPFLVLAGGSLIWLVMRRRRETQIS
																				>tr|Q2CG91|Q2CG91_OCEGH Transporter, putative OS=Oceanicola granulosus (strain ATCC BAA-861 / DSM 15982 / KCTC 12143 / HTCC2516) GN=OG2516_03600 PE=4 SV=1
																				MHPTPDDARARRNIAILVAAQALIGAQMPMIFVIGGLAGAMLSPNPCLATLPISMIVFGS
																				MTTAPWLSPFMQKNGRRAGFMLGALGGALGAATAAGGLYAGSFPLLLAGSYLTGIYMSAQ
																				GFFRFAAADTASEAFRPKAISYVMAGGLLAAILGPQLNKLTQGTLVVPFLGSYLAVIALN
																				LAGALLFLFLDLPRGTRHAPAPADAAPPRPRRELLRDPRIAVAMICAMVAFALMNLVMTS
																				TPLAVVGCGFSAANANDIVSAHVVAMYLPSFFTGHLIARFGALRIVATGLVILAAAGAVG
																				LSGITLGHFFVTLVLLGLGWNFGFIGATTMLTAAHRPSEKGVVQGMNDFAVFGLVTLASV
																				ASGGLLNCSGGTPREGWIAVNLAMGPFLLVAFGALVWLAMTRRRGAVQA
																				>tr|K2I7Q0|K2I7Q0_9RHOB Major facilitator superfamily protein OS=Oceaniovalibus guishaninsula JLT2003 GN=OCGS_0735 PE=4 SV=1
																				MTNLDAARTARHARRNVAILVAAQGFLGAQMPMIFVIGGLAGQSLAANVCFATLPISMII
																				VGSMLSAQPLSAIMQRYGRRAGFLCGTAGGSLGALIGAWGLMTASFPIFLLGSLFTGLYL
																				SAQGFYRFAAADTASDAFRPKAISYVLAGGLISAIIGPQLVKVTADAMVVPFLGTYLAVI
																				AINLVGSLLFLGLRIPRPPAPAADAPIGRSRGELLRTPRIAVAIICAMVSYALMNLVMTS
																				TPLAVVGCGFDKADAADVVSFHVLAMYVPSFFTGHLIARFGVERILGLGLAILAASGIAG
																				LSGVDLPNFYLALILLGVGWNFGFIGATSMLASAQRPEERGRLQGMNDAIVMGCVALASI
																				ASGGLMNCSGGTPVDGWNAVNIAMAPFLALAGGALIWLWLRPRQTA
																				>tr|M9R6M9|M9R6M9_9RHOB Putative major facilitator superfamily transporter OS=Octadecabacter antarcticus 307 GN=OAN307_c22630 PE=4 SV=1
																				MTDTAAPNLAQIPDDRRAKRNVAVLVLAQAILGAQMPMIFVVGGLAGKQLASNICWATLP
																				ISLIIFGSMTTAPWLSPLMQSHGRRFGFYIGALAGAVGAAIAAYGLYIGSFTVLLIGSYF
																				TGIYMSAQGFYRFAATDTASDSFKPKAISYVMAGGLLSAILGPQLNKLVDSNFVVPFLGT
																				YLAIIVLNLVGMFLFLALDLPKGSRGQPKVAGPTPRTRGQLLSDPNILVAIIIALVAYSL
																				MNLVMTSTPLAVVGCGYALDNANDIVSAHVLAMFAPSFFTGHLIVRFGVKPIMAVGLVIL
																				GAAGIAALFGVSVAEGEQPSLFSFYAALILLGCGWNFGFIGATTLLTSSHATHERGVVQG
																				LNDMIVFGSVMVASLASGGLMNCSGGSPIEGWTAVNVAMAPFLMLAGGALIWLALRPKGA
																				QI
																				>tr|M9RKI2|M9RKI2_9RHOB Putative major facilitator superfamily transporter OS=Octadecabacter arcticus 238 GN=OA238_c22150 PE=4 SV=1
																				MTETISQIQAPVPDDRRAKRNVAVLVLAQAILGAQMPMIFVVGGLAGKQLASNICWATLP
																				ISLIIFGSMTTAPWLSPLMQSRGRRFGFYIGALAGAVGAAIAAYGLYIGSFTVLLIGSYF
																				TGIYMSAQGFYRFAATDTASDNFKPKAISYVMAGGLLSAILGPQLNKLVDSNFVVPFLGT
																				YLAVVVLNLVGMFLFLALDLSKGSRGQPKVDGPTPRTRGQLLSDPNILVAIIVALVAYSL
																				MNLVMTSTPLAVVGCGYALDNANDIVSAHVLAMFAPSFFTGHLIVRFGVKPIMAIGLVIL
																				GAAGIAALFGVSIAEGDQPSLFSFYAALILLGCGWNFGFIGATTLLTSSHANHERGVVQG
																				LNDMIVFGSVMVASLASGGLMNCSGGSPMEGWTAVNIAMAPFLVLAGGALIWLALRPKGT
																				QA
																				>tr|A0A0K0Y5C7|A0A0K0Y5C7_9RHOB Major Facilitator Superfamily protein OS=Octadecabacter temperatus GN=OSB_16200 PE=4 SV=1
																				MTQATSQIPDDSRAKRNVAVLVLAQAILGAQMPMIFVVGGLAGKQLASNICWATLPISLI
																				IFGSMTTAPWLSPLMQSRGRRFGFYIGAIAGAFGAAVAAYGLYIGSFTVLLIGSYFTGIY
																				MSAQGFYRFAATDSASDSFKPKAISYVMAGGLLSAILGPQLNKIVDGYSVVPFLGTYMAV
																				VALNLIGMFLFLALDLPKGTRGQPKVDGPAPRTRGQLLSDPNIIVAMIVALVSYSLMNLV
																				MTSTPLAVVGCGYDLDNANNIVSAHVLAMFAPSFFTGHLIVRYGVKTIMAIGLVILTAAG
																				IAALFGVSLADGNQPSLVSFYAALILLGLGWNFGFIGATTLLTSSHAAHERGVIQGLNDM
																				IVFGSVMMASLASGGLMNCSGGEPIAGWTAVNIAMAPFIALAAGALIWLTFKSRRAA
																				>tr|S5XU40|S5XU40_PARAH Major facilitator transporter OS=Paracoccus aminophilus JCM 7686 GN=JCM7686_1601 PE=4 SV=1
																				MSSASAAAGLRRMPMSRMRIGKRSGRVPRRRRGWFVAEKDRVAGVDPALDPGVNLGRAKR
																				NLVVLGLAQAILGSQMSMNFVVSGLAGQMLSPNPCIATLPLSMIVLGSALSARPLAGFMA
																				RHGRRAGFLLSCLAGALGAAVAFLGLQLGSFWLLTAGGLLTGIYMSAQGFYRFAATDTAP
																				PEFQGKAISMVMAAGLVSALLGPYLVRHTTEALPVPFMATYAAIVVLNLIGPFLFAFLDI
																				PKQPGGGKAARGGRSLKELIRTPEIAVAMICATVTYALMNLVMTSTPLAVVGCGFQTSDA
																				ANIVSTHVLAMFVPSFFTGFLIARFGATRIVTLGLVILAGAGAVALSGVALGQFYLTLIL
																				LGLGWNFGYIGATTMLTRAQRPEERARLQGLNDSVVFGGVFLASLSSGGLMNCLGGDPRT
																				GWNAVNLAMLPFLVLAGGALIWLMLRPKED
																				>tr|A1B1F5|A1B1F5_PARDP Major facilitator superfamily MFS_1 OS=Paracoccus denitrificans (strain Pd 1222) GN=Pden_1244 PE=4 SV=1
																				MAMTLAETDPMRRARRNVIVLLLAQALLGAQMSMIFIVGGLAGQMLSPNPCIATLPLSMM
																				ILGSALSARPLSGFMRRHGRRAGFLLSCGSAALGAAIAAYGLASGNFWLFTASALFTGVY
																				MAAQGFFRFAATDCAPPEFQSRAISWVLAGGLAAAFTGPFLVRLTADVTAIPFLATYAAI
																				IGLNLLGPVLFAFLDIPKPPAPVRGQTEGRPLGELLRVPQIAVAMICGMVSYALMNLVMT
																				SAPLAVVGCGFATADAANIVSGHVLAMFAPSFFTGHLIARFGATRIVMVGLAILAGAGAV
																				ALSGVDLAHFFIAMILLGLGWNFGYIGATAMLTRAYRPEERERVQGLNDAVVFGGVFLAS
																				LSSGGLMNCMGGSTQAGWNAVNLAMLPFLVLAGGALLWLMLRPREVAR
																				>tr|A0A099F5X6|A0A099F5X6_9RHOB Multidrug MFS transporter OS=Paracoccus halophilus GN=IT41_02960 PE=4 SV=1
																				MESADQMRRARRNVIVLLFAQALLGAQMSMIFIVGGLAGQMLSPNPCIATLPLSMIILGS
																				ALSARPLAGFMRRHGRRAGFLLACGAGALGAALAAYGLMAGNFWLFMLSGLLTGIYMAAQ
																				GFYRFAATDCAPPEFEARAISWVMAGGLAAALTGPFLVRMTAELTAVPFIATYGAIIGLN
																				LLGPVLFAFLDVPRPQAPTGGAPQGRSLAELIRVPEIAVAMICGMVSYALMNLVMTSAPL
																				AVVGCGFQTSDAANIVSFHVLAMFAPSFFTGNLIARFGSGRIVMLGLAILAAAGAVALSG
																				VELGQFYAALILLGLGWNFGFIGATAMLTRAHRPEERETVQGLNDAVVFTGVFLASLSSG
																				GLMNCMGGSTQAGWNAVNLAMLPFLVLAGAALLWLMLRPRALAR
																				>tr|A0A099FZ90|A0A099FZ90_9RHOB Multidrug MFS transporter OS=Paracoccus sanguinis GN=IX57_14510 PE=4 SV=1
																				MTAEVADTPANRSRAWRNVWVLMGAQALVGAQMSMVFITAGLAGAMIAPNRCLATLPVSM
																				VMLGSALSARPLSGFMARHGRRAGFTVACTIAAVGAAIAFAGLETGSFVVFTLGCTLIGV
																				YMSAQGFYRFAAADVAPAALQPRMISLVQAGGLASALIGPQLAKATAEMGGIPFAMTFAA
																				IVALNMVGPLIFALLRIPLLPRHAAQAAGGRSLGEMLRTPEIAVAMICAMVSYALMNLVM
																				TSTPLAMVGCGYQTADAANVVSVHIVAMFAPAFFTGHLITRFGARTIVAVGLLILAAAGA
																				VALTGVEIDRFYLALALLGLGWNFGFIGATAMLTAAHTPAERGRIQGVNDAVVFGGVFLA
																				SLSSGGLMGCAGGTAQAGWSAVNMAMLPFLILAGGALIWLTLRPRETR
																				>tr|A0A099GAZ4|A0A099GAZ4_9RHOB Multidrug MFS transporter OS=Paracoccus sanguinis GN=IX56_15460 PE=4 SV=1
																				MTAEVADTPANRSRAWRNVWVLMGAQALVGAQMSMVFITAGLAGAMIAPNRCLATLPVSM
																				VMLGSALSARPLSGFMARHGRRAGFTVACTIAAVGAAIAFAGLETGSFVVFTLGCTLIGV
																				YMSAQGFYRFAAADVAPAALQPRMISLVQAGGLASALIGPQLAKATAEMGGIPFAMTFAA
																				IVALNMVGPLIFALLRIPVLPRHATQAAGGRSLGEMLRTPEIAVAMICAMVSYALMNLVM
																				TSTPLAMVGCGYQTADAANVVSVHIVAMFAPAFFTGHLITRFGARTIVAVGLLILAAAGA
																				VALTGVEIDRFYLALALLGLGWNFGFIGATAMLTAAHTPAERGRIQGVNDAVVFGGVFLA
																				SLSSGGLMGCAGGTAQAGWSAVNMAMLPFLILAGGALIWLTLRPRETR
																				>tr|A0A099G4S3|A0A099G4S3_9RHOB Multidrug MFS transporter OS=Paracoccus sanguinis GN=IX55_13005 PE=4 SV=1
																				MTAEVADTPANRSRAWRNVWVLMGAQALVGAQMSMVFITAGLAGAMIAPNRCLATLPVSM
																				VMLGSALSARPLSGFMARHGRRAGFTVACTIAAVGAAIAFAGLETGSFVVFTLGCTLIGV
																				YMSAQGFYRFAAADVAPAALQPRMISLVQAGGLASALIGPQLAKATAEMGGIPFAMTFAA
																				IVALNMVGPLIFALLRIPVLPRHAAQAAGGRTLGEMLRTPEIAVAMICATVSYALMNLVM
																				TSTPLAMVGCGYQTADAANVVSVHIVAMFAPAFFTGHLITRFGARTIVAVGLLILAAAGS
																				VALTGVEIDRFYLALALLGLGWNFGFIGATAMLTAAHTPAERGRIQGVNDAVVFGGVFLA
																				SLSSGGLMGCAGGTAQAGWSAVNMAMLPFLILAGGALIWLTLRPRETR
																				>tr|A0A0D6TAC2|A0A0D6TAC2_9RHOB Multidrug MFS transporter OS=Paracoccus sp. 228 GN=SY26_14395 PE=4 SV=1
																				MDLARARRNVAVLVLAQAILGAQMSVIFIVGGLAGQILSPHPCLVTLPLSMIILGSTLSA
																				RPLARFMQARGRQAGFLLAVAAGALGAAIAAAGLWLGSFALFMVGSGLTGIYMSAQGFYR
																				FAATDTAPEDYAPKAISLVMAGGLAAAIIGPALVRMTSDLTAVPFLATYLAVIGLNLAGP
																				LLFAFLDIPKPPAPAAGASTGRPMGQILRTPAIAVAMVCGMVSYALMNLVMTSTPLAVVG
																				CGYDTADAANIVSAHVLAMFAPSFVTGHLIARFGPERIVGLGLAILAAAGAVALSGVELE
																				QFFIALILLGIGWNFGYIGATTMLTRAHAPEERGRVQGMNDFVVFGGVFLASLSSGGLMN
																				CSGGSIVAGWNAVNLAMLPFLVLAGGALIWLVMRPRPA
																				>tr|A0A0V0Q6E4|A0A0V0Q6E4_9RHOB Multidrug MFS transporter OS=Paracoccus sp. MKU1 GN=AQY21_01730 PE=4 SV=1
																				MTLAETDPMRRARRNVIVLLLAQALLGAQMSMIFIVGGLAGQMLSPNPCIATLPLSMMIL
																				GSALSARPLSGFMRRHGRRAGFLLSCGSAALGAAIAAYALASGSFWLFTASALFTGVYMA
																				AQGFFRFAATDCAPPEFQSRAISWVLAGGLAAAFTGPALVRLTAEVTAIPFLATYAAIIG
																				LNLLGPVLFAFLDIPRPPAPVRGQTEGRPLGELLRVPQIAVAMICGMVSYALMNLVMTSA
																				PLAVVGCGFATADAANIVSGHVLAMFAPSFFTGHLIARFGATRIVMVGLAILAGAGAVAL
																				SGVDLAHFFIAMILLGLGWNFGYIGATAMLTRAYRPEERERVQGLNDAVVFGGVFLASLS
																				SGGLMNCMGGSAQAGWNAVNLAMLPFLVLAGGALLWLMLRPREAAR
																				>tr|A0A099FGH7|A0A099FGH7_9RHOB Multidrug MFS transporter OS=Paracoccus sphaerophysae GN=IC63_00485 PE=4 SV=1
																				MTAAVEDTPQNRARAWRNLAVLMTAQGLIGAQISMVFITAGLAGAMIAPSRCLATLPISM
																				VTLGSALSARFLSGFMARHGRRAGFTLACIIAAIGAAIAFIGLQTASFVLFTAGCTLIGA
																				YMSAQGFHRFAAADTAPEALQPRMISLVQAGGLFSALAGPIMARTTAESSALPFAMTFAA
																				IIVLNMIGPLLYALLRIPVLPQASHSAAAPRGRSLRELLRTPEIAVAMICAMVAYALMNL
																				VMTSTPLAMVGCGYDTGDAANVVSAHIVAMFAPAFFTGHLITRFGARRVVAAGLLILAVA
																				GGVALTGVELDRFYLALILLGVGWNFGIIGATAMLTAAHRPEERGRIQGVNDAVVFGGVF
																				LASLSSGGLMGCAGGTAQAGWSAVNMAMVPFLILAGSALIWLTLRPRETR
																				>tr|A0A099EYA5|A0A099EYA5_PARVE Multidrug MFS transporter OS=Paracoccus versutus GN=IT40_25340 PE=4 SV=1
																				MTLAEADPMRRAWRNVIVLLLAQALLGAQMSMIFIVGGLAGQMLSPNPCIATLPLSMMIL
																				GSALSARPLSGFMRRHGRRAGFLLSCGSAALGAAIAAYALASGNFWLFTASALFTGVYMA
																				AQGFFRFAATDCAPPEFQSRAISWVLAGGLAAAFTGPLLVRWTAEVTAIPFLATYAAIIG
																				LNLLGPVLFAFLDIPRPPAPAQGHSQGRPLGELLRVPQIAVAMICGMVSYALMNLVMTSA
																				PLAVVGCGFATADAANIVSGHVLAMFAPSFFTGHLIARFGATRIVMVGLAILAGAGAVAL
																				SGVDLAHFYIAMILLGLGWNFGYIGATAMLTRAYRPEERERVQGLNDAIVFGGVFLASLS
																				SGGLMNCMGGSAQAGWSAVNLAMLPFLVLAGGALLWLMLRPREVAR
																				>tr|Q0FL27|Q0FL27_PELBH Transporter, putative OS=Pelagibaca bermudensis (strain JCM 13377 / KCTC 12554 / HTCC2601) GN=R2601_23790 PE=4 SV=1
																				MESTQDSRAKRNVIVLVMAQAILGAQMPMIFTIGGLAGQSLASNACFATLPISLIVLGSM
																				CAATPVSAFMQRFGRRAGFALGALGGALGGAVGAYGLYTASFPIFLAGSFLTGIYMSAQG
																				FYRFAAADTASEAFRPKAISYVMAGGLLAAVLGPQLVKWTADAFVIPFLGTYAAVIAINL
																				VGALVFLFLDIPKPPVPSEDAPKGRTRRELLATPRIAVAVICAAVSYALMNLVMTSTPLA
																				VVGCGFETADAANIVTAHVLAMYIPSFFTGHMIAHFGVEKIVALGLVILAGAGGVALTGV
																				ELEQFFVALVLLGVGWNFGFIGATTMLAGAHEPHERGRMQGLNDLLVFGAVTSASLASGG
																				LMNCSGGNPQEGWTAVNMAMAPFLMLAGGALIWLILSPRAQAAE
																				>tr|I7EM26|I7EM26_PHAG2 MFS transporter OS=Phaeobacter gallaeciensis (strain 2.10) GN=PGA2_c16270 PE=4 SV=1
																				MTDSLPLPDDRIAKRNVVILVLAQAFLGAQMPMIFTIGGLAGQSLASNACFATLPISLIV
																				AGSMLAATPISAIMQRYGRKAGFFVGAAGGTLGGVIGAYGLYLGSFPIFLLGSFLTGIYM
																				SAQGFYRFAATDTASDAFRPKAISYVMAGGLLSAIIGPQIVKATSQAFVIPFLGTYMAVV
																				AVNVLGAILFLFLKIPKPPVPSEDAPKGRSRLELLRTPTIAVAVICAMVSYALMNLVMTS
																				TPLAVVGCGFTEGSAADVVTAHVLAMYVPSFFTGHLIARFGVEKIVGAGLVILAAAGAVA
																				LQGVDLENFFVALVLLGIGWNFGFIGATTMLAGAHESYERGRMQGLNDLLVFGGVTFASL
																				ASGGLMNCSGGSAVEGWTAVNMAMAPFLVLAGGALLWLALKPRAVRDM
																				>tr|V9WI76|V9WI76_9RHOB Uncharacterized protein OS=Phaeobacter gallaeciensis DSM 26640 GN=Gal_01698 PE=4 SV=1
																				MTDSLPLPDDRIAKRNVVILVLAQAFLGAQMPMIFTIGGLAGQSLASNACFATLPISLIV
																				AGSMLAATPISAIMQRYGRKAGFFVGAAGGTLGGVIGAYGLYLGSFPIFLLGSFLTGIYM
																				SAQGFYRFAATDTASDAFRPKAISYVMAGGLLSAIIGPQIVKATSQAFVIPFLGTYMAVV
																				AVNVLGAILFLFLKIPKPPVPSEDAPKGRSRLELLRTPTIAVAVICAMVSYALMNLVMTS
																				TPLAVVGCGFSEGSAADVVTAHVLAMYVPSFFTGHLIARFGVEKIVGAGLVILAAAGAVA
																				LQGVDLENFFVALVLLGIGWNFGFIGATTMLAGAHESYERGRMQGLNDLLVFGGVTFASL
																				ASGGLMNCSGGSAVEGWTAVNMAMAPFLVLAGGALLWLMLKPRALRKA
																				>tr|I7EM89|I7EM89_PHAIB MFS transporter OS=Phaeobacter inhibens (strain ATCC 700781 / DSM 17395 / CIP 105210 / JCM 21319 / NBRC 16654 / NCIMB 13546 / BS107) GN=PGA1_c16440 PE=4 SV=1
																				MTDSLPLPDDRIAKRNVVILVLAQAFLGAQMPMIFTIGGLAGQSLASNACFATLPISLIV
																				AGSMLAATPISAIMQRYGRKVGFFVGAAGGTLGGVIGAYGLYLGSFPIFLLGSFLTGIYM
																				SAQGFYRFAATDTASDAFRPKAISYVMAGGLLSAIIGPQIVKATSQAFVIPFLGTYMAVV
																				AVNVLGAILFLFLKIPKPPVPSEDAPKGRSRMELLRTPTIAVAVICAMVSYALMNLVMTS
																				TPLAVVGCGFTEGSAADVVTAHVLAMYVPSFFTGHLIARFGVEKIVGAGLVILAAAGAVA
																				LQGVDLENFFVALVLLGIGWNFGFIGATTMLAGAHESYERGRMQGLNDLLVFGGVTFASL
																				ASGGLMNCSGGSAVEGWTAVNMAMAPFLVLAGGALLWLALKPRAVRDM
																				>tr|A0A135IHA9|A0A135IHA9_9RHOB Multidrug MFS transporter OS=Phaeobacter inhibens GN=AT574_15520 PE=4 SV=1
																				MTDSLPLPDDRIAKRNVVILVLAQAFLGAQMPMIFTIGGLAGQSLASNACFATLPISLIV
																				AGSMLAATPISAIMQRYGRKAGFFVGAAGGTLGGVIGAYGLYLGSFPIFLLGSFLTGIYM
																				SAQGFYRFAATDTASDAFRPKAISYVMAGGLLSAIIGPQIVKATSQAFVIPFLGTYMAVV
																				AVNVLGAILFLFLKIPKPPVPSEDAPKGRSRLELLRTPTIAVAVICAMVSYALMNLVMTS
																				TPLAVVGCGFTEGSAADVVTAHVLAMYVPSFFTGHLIARFGVEKIVGAGLVILAAAGAVA
																				LQGVDLENFFVALVLLGIGWNFGFIGATTMLAGAHESYERGRMQGLNDLLVFGGVTFASL
																				ASGGLMNCSGGSAVEGWTAVNMAMAPFLVLAGGALLWLALKPRPLRDM
																				>tr|A0A0N8FTC6|A0A0N8FTC6_9RHOB Multidrug MFS transporter OS=Phaeobacter sp. 11ANDIMAR09 GN=AN476_13350 PE=4 SV=1
																				MTVHMTTPSDSVAKKNVAILVLAQAILGSQMPMIFIIGGLAGQSLASNPCFATLPISLIV
																				AGSMIAATPISSIMQKWGRRAGFFTGAIFGAFGGLVGAYGLYLGSFPIFLLGSLLTGVYM
																				SAHGFYRFAAADTASDSFRPKAISYVMAGGLLSALLGPQLVKATSQVFVIPFLGTYLTVI
																				AINVLGSGLFFFLDIPKPAPPREDLPAGRSRMELLKTPAIAVAVICSMVSYALMNLVMTS
																				TPLAVVGCGFTEGNAADVVSLHVLAMYVPSFFTGHLIARFGVQKIVAAGLIILAGAGAVA
																				LQGVELENFFVALILLGVGWNFGFIGATSMLTASHTTEERGRMQGLNDLLVFGGVTMASL
																				ASGGLMNCSGGDPIEGWNAVNMAMAPFLVLAGGALLWLVMRPKEA
																				>tr|A0A0P1HBL1|A0A0P1HBL1_9RHOB Major Facilitator Superfamily protein OS=Phaeobacter sp. CECT 5382 GN=PH5382_02255 PE=4 SV=1
																				MTVSMTTPSDSVAKKNVAILVLAQAFLGAQMPMIFIIGGLAGQSLASNPCFATLPISLIV
																				AGSMLAATPISSIMQRFGRRVGFMTGAGFGAMGGIIGAYGLYLGSFPIFLLGSLLTGVYM
																				SAHGFYRFAAADTASEAYRPKAISYVMAGGLLSAIIGPQIVKATSQVFVIPFLGTYLAVI
																				AINVVGSGLFLFLNIPKPPAPRADLPKGRSRMELLKTPTIAVAVICAMVSYALMNLVMTS
																				TPLAVVGCGFTEGNAADIVTSHVLAMYVPSFFTGHLIARFGVQKIVAAGLFILAGAGVVA
																				LQGVDLDNFFIALVLLGVGWNFGFIGATTMLAGAHEPEERGRMQGLNDLLVFGGVTMASL
																				ASGGLMNCSGGNPVEGWNAVNMAMAPFLVLAGGALLWLALRPKEV
																				>tr|A0A0P1I7P2|A0A0P1I7P2_9RHOB MFS transporter, aromatic acid:H+ symporter (AAHS) family OS=Phaeobacter sp. CECT 7735 GN=PH7735_01904 PE=4 SV=1
																				MIHAVDDTRAKRTVIILVLAQAFLGAQMPMIFTIGGLAGQSLASNICFATLPISLIVVGS
																				MLTATPLSTFMQRYGRRAGFMVGTLGGALGAAIGAYGLYLNSFPVFLLGSLLTGVYMSAQ
																				GFYRFAAADTASDDFRPKAISYVMAGGLASAIIGPQLVKVTSQAMVIPFLGAYLAVIVIN
																				VIGSALFLFLDIPTPEAPSEDAPKGRSRWELIKTPRIAVAVICAMVSYALMNLVMTSTPL
																				AVVGCGFEQNSAADVVTAHVLAMFVPSFFTGHLIARFGVEKIVAAGLLILASAGAVALQG
																				VELENFFIALILLGVGWNFGFIGATTMLAGAHEPSERGRMQGMNDVIVFGGVTFASLASG
																				GLMNCSGGDAATGWASVNLAMAPFLMLAGGALIWLVLRPEED
																				>tr|A0A0C2L0H3|A0A0C2L0H3_9RHOB Multidrug MFS transporter OS=Phaeobacter sp. S26 GN=OL67_01695 PE=4 SV=1
																				MTDSLPLPDDRIAKRNVVILVLAQAFLGAQMPMIFTIGGLAGQSLASNACFATLPISLIV
																				AGSMLAATPISAIMQRYGRKAGFFVGAAGGTLGGVIGAYGLYLGSFPIFLLGSFLTGIYM
																				SAQGFYRFAATDTASDAFRPKAISYVMAGGLLSAIIGPQIVKATSQAFVIPFLGTYMAVV
																				AVNVLGAILFLFLKIPKPPVPSEDAPKGRSRLELLRTPTIAVAVICAMVSYALMNLVMTS
																				TPLAVVGCGFSEGSAADVVTAHVLAMYVPSFFTGHLIARFGVEKIVGAGLVILAAAGAVA
																				LQGVDLENFFVALVLLGIGWNFGFIGATTMLAGAHESYERGRMQGLNDLLVFGGVTFASL
																				ASGGLMNCSGGSAVEGWTAVNMAMAPFLVLAGGALLWLMLKPRALRKA
																				>tr|A0A076K0R0|A0A076K0R0_9RHOB Putative major facilitator superfamily transporter OS=Planktomarina temperata RCA23 GN=RCA23_c16640 PE=4 SV=1
																				MTQALPDDRLAKRNVTVLVAAQAILGGQMPMMFVVGGLAGGMLTGNPCFATLPISLIVFG
																				SMTTAPWLSPLMQKYGRKTGFFIGAIAGALGAAVSAYGLYVASFAIFLLGSYISGIYMSA
																				QGFYRFAATDTASDSFRPKAISFVMAGGLISAIFGPQLNKLVQDASVVPFLGSYMAIIAL
																				NLVGMFLFLLLRLPKGTANEPSAPATLAPRSRMQLLRDPSILVAIACGMVAYSLMNLVMT
																				STPLAVVGCGLTKNNANDIVSAHVIAMFLPSFFTGHLINRFGVEKIMGIGLLILGSAGLV
																				ALSGMELGNFYAALILLGVGWNFGFIGATTLLTRAHAPHERGWVQGMNDAIVFGCVTIAS
																				IASGGLMNCSGGSVVQGWAAVNYAMVPFLLLAGTALLWLIMTNKRAA
																				>tr|A0A0W7WP23|A0A0W7WP23_9RHOB Multidrug MFS transporter OS=Ponticoccus sp. SJ5A-1 GN=AVJ23_00960 PE=4 SV=1
																				MSTTSTPRARRNVIVLVMAQAVLGAQMPMIFTIGGLAGQSLAANACFATLPISLIVLGSM
																				LSATPVSALMQKYGRRAGFFVGAGGGALGGLVGAYGLYLASFPVFLLGSFLTGIYMSAQG
																				FYRFAAADTASDDFRPKAISYVMAGGLASAIIGPQLVKLTADAYVIPFLGTYGAVIAINL
																				IGSLMFLFLDIPKPPVPAQDAPRGRTRLELLATPRIAVAVICATVSYALMNLVMTSTPLA
																				VVGCGFETGDAADVVTAHVLAMFAPSFFTGHLIARFGVERIMALGLLILAGAGAVALSGV
																				ALEQFFVALILLGLGWNFGFIGATTMLAGAHEAHERGRMQGLNDLIVFGGVTFASLASGG
																				LMNCSGGSAEQGWMAVNIAMAPFLALAGGALIWLALRPKEQDQAV
																				>tr|A0A0B3S643|A0A0B3S643_9RHOB Putative Transporter OS=Ponticoccus sp. UMTAT08 GN=OA50_03172 PE=4 SV=1
																				MRMSDVTVPPTDSRAKRNVTVLVLAQAILGAQMPMIFTIGGLAGQSLASNACFATLPISL
																				IVLGSMLSATPVSALMQRYGRRAGFFVGAGAGALGGMVGAYGLYIASFPIFLLGSLITGT
																				YMSAQGFYRFAAADTASDDFRPKAISYVMAGGLLSAVIGPQLVKATSDAFVVPFLGAYAA
																				VVAINVIGAMLFLFLDIPRPPRPSEDAPKGRSRWELLTTPRIAVAVICATVSYALMNLVM
																				TSTPLAVVGCGFETGDAANVVTAHVLAMFAPSFFTGHLIARFGVEKIMALGLVILAGAGV
																				VGLSGVELEQFFVALVLLGLGWNFGFIGATTMLAGAHEPHERGRMQGLNDLIVFGGVTFA
																				SLASGGLMNCSGGSAQQGWTAVNLAMAPFLVLAGGALIWLVMRPRDTAEA
																				>tr|A0A0A0EEL3|A0A0A0EEL3_9RHOB Multidrug MFS transporter OS=Pseudooceanicola atlanticus GN=ATO9_08950 PE=4 SV=1
																				MTESEYIPDDSRARRNVFVLVLAQAILGAQMPMIFTIGGLAGQSLASNICFATLPISMIV
																				LGSMLSATPLSWVMQTYGRRAGFFLGATGGTIGGIVGAYGLYTASFPIFLLGSLFTGLYM
																				SAHGFYRFAAADTASDDFRPKAISYVMAGGLASAIIGPQVVKVTADAMVIPFLGTYIAVI
																				SVNVIGSLLFLFLDIPRPPRPAEDAPRGRSRLQLLATPRIAVAVICAMVSYALMNLVMTS
																				TPLAVVGCGFDKGNAADVVTSHVLAMFVPSFFTGHLINRFGVEKIVGAGIVILAGAGAVA
																				LQGVDLENFFIALVLLGVGWNFGFIGATTMLAGAHEPHERGRMQGLNDLIVFGGVTVASL
																				ASGGLMNCSGGDAQAGWTAVNLAMAPFLMLAGGALIWLVFRPKEEAAA
																				>tr|A3U3L6|A3U3L6_PSEBH Transporter, putative OS=Pseudooceanicola batsensis (strain ATCC BAA-863 / DSM 15984 / KCTC 12145 / HTCC2597) GN=OB2597_04420 PE=4 SV=1
																				MTVSEYTPDDGRAKRNVAVLVMAQAILGAQMPMIFTIGGLAGQSLAPNPCFATLPISLIV
																				LGSMLSATPVSALMQRYGRRAGFFLGAGGGTLGGIVGALGLYYASFPLFLLGSLFTGLYM
																				SAHGFYRFAAADTASDAFRPKAISYVMAGGLLSALIGPQVVKVTADAMVVPFMGTYFAVI
																				AVNVLGSLLFLFLDIPRPPRPAEDAPRGRSRRDLLATPRIAVAVICAMVSYALMNLVMTS
																				TPLAVVGCGFDKANAADVVSSHVLAMYVPSFFTGHLIARFGVEKIVAAGLVILAAAGAVA
																				LQGVELGNFFLALVLLGIGWNFGFIGATTMLAGAHEAHERGRMQGLNDLIVFGGVTVASF
																				ASGGLMNCSGGTAQAGWTAVNLAMAPFLVLAGGALIWLVLRPKGRPA
																				>tr|A0A0J5QI59|A0A0J5QI59_9RHOB Arabinose efflux permease family protein OS=Puniceibacterium sp. IMCC21224 GN=IMCC21224_112456 PE=4 SV=1
																				MADQNPTARRNVIVLVMAQAFLGAQMPMIFTIGGLAGQSLASNICFATLPISLIVLGSML
																				TATPISAFMQRFGRRAGFVVGALGGALGGAVGAYGLWIASFPVFLLGSLLTGVYMSAQGF
																				YRFAAADTASEEFRPKAISYVMAGGLVSAIIGPQLVKLTADAYVVPFVGTYLAVICVNLL
																				GSLLFLFLDIPRPAPPAKDAPRGRTRWELITTPRIAVAVICAMVTYMLMNLVMTSTPLAV
																				VGCGFDKNIAADVVSAHVLAMFVPSFFTGHLIVRFGVERILATGLVILATAGVVALTGVE
																				LANFYVALVLLGLGWNFGFIGATTMLAGAHAPHERGRMQGMNDLIVFGGVTLASLSSGGL
																				MNCSGGSPQEGWTAVNLAMAPALALAGGALIWLATRPAQASPR
																				>tr|A0A0Q0QMQ6|A0A0Q0QMQ6_RHOCA Multidrug MFS transporter OS=Rhodobacter capsulatus GN=AP071_07805 PE=4 SV=1
																				MTQTAASAPPLPLRNLIVLVAAQAFLGAQMSMIFTVGGLAGQSLATNPCLATLPLSLIVL
																				GSVLTAQPMSSFMAVHGRRAGFILATAAGGIGAAISAHALAIGSFPLFCLGSLLAGIYMS
																				AQGFYRFAATDGIAPEHQSKAISWVLAGGLIAAVLGPQLVKVTAQALVVPFQATYLAIIA
																				INLAGPLLFAFLRIPAPGRRVKGQSGGQVAGRTRAQLLRDPVILVAMICGMVSYALMNLV
																				MTSTPLAVVGCGHTTTNAADIVSAHVLAMYLPSFFTGHLIARFGREVIVGIGLFILAVAG
																				AVALTGVDLEQFFLALVLLGLGWNFGFIGSTAMLAAAHAPEERGTVQGMNDFVVFGGVFL
																				ASLSSGGLMTCASADAVAGWQAVNLAMLPFLTLAGAALIWLVLRPKDTR
																				>tr|D5AKT2|D5AKT2_RHOCB Major facilitator superfamily MFS_1 OS=Rhodobacter capsulatus (strain ATCC BAA-309 / NBRC 16581 / SB1003) GN=RCAP_rcc02192 PE=4 SV=1
																				MTQTAASAPPLPLRNLIVLVAAQAFLGAQMSMIFTVGGLAGQSLATNPCLATLPLSLIVL
																				GSVLTAQPMSSFMAVYGRRAGFILATAAGGIGAAISAHALAIGSFPLFCLGSLLAGIYMS
																				AQGFYRFAATDGIAPEHQSKAISWVLAGGLAAAVLGPQLVKLTAQALVVPFQATYLAIIA
																				INLAGPLIFAFLRIPAPGRRVKGQAGGRTRGELLRDPVILVAMICGMVSYALMNLVMTST
																				PLAVVGCGHTTTNAADIVSAHVLAMYLPSFFTGHLIARFGRETIVGIGLFILAVAGAVAL
																				TGVDLEQFFLALMLLGLGWNFGFIGSTAMLAAAHAPEERGTVQGMNDFVVFGGVFLASLS
																				SGGLMTCASADAVAGWQAVNLAMLPFLTLAGAALIWLVLRPKDTR
																				>tr|A0A0E2PT97|A0A0E2PT97_RHOCA Multidrug MFS transporter OS=Rhodobacter capsulatus Y262 GN=U715_12445 PE=4 SV=1
																				MTQTAASAPPLPLRNLIVLVAAQAFLGAQMSMIFTVGGLAGQSLATNPCLATLPLSLIVL
																				GSVLTAQPMSSFMAVYGRRAGFILATAAGGIGAAISAHALAIGSFPLFCLGSLLAGIYMS
																				AQGFYRFAATDGIAPEHQSKAISWVLAGGLAAAVLGPQLVKLTAQALVVPFQATYLAIIA
																				INLAGPLIFAFLRIPAPGRRVKGQAGGRTRGELLRDPVILVAMICGMVSYALMNLVMTST
																				PLAVVGCGHTTTNAADIVSAHVLAMYLPSFFTGHLIARFGRETIVGIGLFILAVAGAVAL
																				TGVDLEQFFLALMLLGLGWNFGFIGSTAMLAAAHAPEERGTVQGMNDFVVFGGVFLASLS
																				SGGLMTCASADAVAGWQAVNLAMLPFLTLAGAALIWLVLRPKDTR
																				>tr|L1KEV5|L1KEV5_9RHOB Putative membrane protein OS=Rhodobacter sp. AKP1 GN=D516_3860 PE=4 SV=1
																				MTDASALPASDARARRNVIVLVAAQAILGSQLSMVFIVAGLSGQTLASNPCWATLPITMA
																				VTGSMLSATPLSAIMQRFGRRVGFLVGALAGALGAAVCAVALMQGSFALFLAGSLLTGTY
																				MSAQGFYRFAAADTASETFRPKAISWVMAGGLLSAVIGPQVVKLTAEAMVVPFLGTYLAA
																				ILLNLCGVALFAFLDIPRPTPPAAGSPRGRSRLELLREPRIAVAVICATVAYALMNLVMT
																				SSPLAVVGCGFATSDAANVVTAHVLAMYGPSFFTGHVIARFGAEKVMALGLAILAGSGAV
																				ALSGVELGHFFGALVLLGIGWNFGFIGATALLASAHAPEERGRIQGLNDLIVFGGVAMAS
																				LASGGLMNCSGGSVEAGWQAVNLAMLPFLVAAGGALIWLALRPKEA
																				>tr|A0A0R2WKP2|A0A0R2WKP2_9RHOB Multidrug MFS transporter (Fragment) OS=Rhodobacter sp. BACL10 MAG-120419-bin15 GN=ABR97_15215 PE=4 SV=1
																				MAEPIDARTKRNLLILVAAQGFIGAQMPIIFIVAGLAGQSLVSNPCWATLPITCIVVGSM
																				LAASPLSLFMQHFGRRAGFILGAFAGALGATIGAYGLMSASFPLFLLGSLLTGIYMSAQA
																				FYRFAATDTATPSFRPKAISWVMAGGLISAVFGPFLVKVTAQSMMVPFLGCYLAVIGLNI
																				FGMLLFMGLDVPHLPKPEKGTDQGRSRIQMLKDPRIAVAIICATVSYALMNLVMTSTPLA
																				VVGCGFQTADAADVVTAHVLAMYAPAFITGHVIARIGVERVVAIGL
																				>tr|A0A0R2TQR7|A0A0R2TQR7_9RHOB Multidrug MFS transporter OS=Rhodobacter sp. BACL10 MAG-120910-bin24 GN=ABR89_04710 PE=4 SV=1
																				MTAAPLLMAEPIDARTKRNLLILVAAQGFIGAQMPIIFIVAGLAGQSLVSNPCWATLPIT
																				CIVVGSMLAASPLSLFMQHFGRRAGFILGAFAGALGATIGAYGLMSASFPLFLLGSLLTG
																				IYMSAQAFYRFAATDTATPSFRPKAISWVMAGGLISAVFGPFLVKVTAQSMMVPFLGCYL
																				AVIGLNIFGMLLFMGLDVPHLPKPEKGTDQGRSRIQMLKDPRIAVAIICATVSYALMNLV
																				MTSTPLAVVGCGFQTADAADVVTAHVLAMYAPAFITGHVIARIGVERVVAIGLILLSFAG
																				IVALMGIELMNFYGALILLGVGWNFGFIGSTAMLSAHHSPQERGRVQGLNDLLVFAGVSV
																				ASLSSGILMNCSGASVIDGWDAVNIAMLPLLTMAGAALIWLSLLNRKAQA
																				>tr|A0A0R2THM6|A0A0R2THM6_9RHOB Multidrug MFS transporter OS=Rhodobacter sp. BACL10 MAG-121220-bin24 GN=ABR99_06005 PE=4 SV=1
																				MTAAPLLMAEPIDARTKRNLLILVAAQGFIGAQMPIIFIVAGLAGQSLVSNPCWATLPIT
																				CIVVGSMLAASPLSLFMQHFGRRAGFILGAFAGALGATIGAYGLMSASFPLFLLGSLLTG
																				IYMSAQAFYRFAATDTATPSFRPKAISWVMAGGLISAVFGPFLVKVTAQSMMVPFLGCYL
																				AVIGLNIFGMLLFMGLDVPHLPKPEKGTDQGRSRIQMLKDPRIAVAIICATVSYALMNLV
																				MTSTPLAVVGCGFQTADAADVVTAHVLAMYAPAFITGHVIARIGVERVVAIGLILLSFAG
																				IVALMGIELMNFYGALILLGVGWNFGFIGSTAMLSAHHSPQERGRVQGLNDLLVFAGVSV
																				ASLSSGILMNCSGASVIDGWDAVNIAMLPLLTMAGAALIWLSLLNRKAQA
																				>tr|C8S563|C8S563_9RHOB Major facilitator superfamily MFS_1 OS=Rhodobacter sp. SW2 GN=Rsw2DRAFT_3191 PE=4 SV=1
																				MSQSTAFPTDDRAARRNVLVLVAAQAILGSQMSMIFIIAGLAGQSLASNPCWATLPISLT
																				VIGSMLSATPLSALMQRYGRRAGFVVGALGGVIGASIGAYALTVASFPLFLLGALFTGIY
																				MSAQGFYRFAAADTASEAFRPKAISWVMAGGLMSAVLGPQLVKLTNDAMAVPFLGTYLAV
																				IALNLLGVGLFSLLHSPRPRAPQLGEARGRSRMELIRTPRIAVAVICATVSYALMNLVMT
																				SSPLAVVGCGFDTSDAANVVTAHVLAMYAPSFITGHVIARIGVEKVMALGLLILAAAGAV
																				AMSGVALENFFAAMLLLGIGWNFGFIGATTMLAGSHAPEERGRMQGMNDLIVFGGVTLAS
																				FSSGGLMNCSGGSVQAGWSAVNMAMLPFLVLAGGALIWLVMQPKETR
																				>tr|Q3J2V3|Q3J2V3_RHOS4 Multidrug/metabolite efflux pump, Major facilitator superfamily (MFS) OS=Rhodobacter sphaeroides (strain ATCC 17023 / 2.4.1 / NCIB 8253 / DSM 158) GN=RSP_2726 PE=4 SV=1
																				MTDASALPASDARARRNVIVLVAAQAILGSQLSMVFIVAGLSGQTLASNPCWATLPITMA
																				VTGSMLSATPLSAIMQRFGRRVGFLVGALAGALGAAVCAVALMQGSFALFLAGSLLTGTY
																				MSAQGFYRFAAADTASETFRPKAISWVMAGGLLSAVIGPQVVKLTAEAMVVPFLGTYLAA
																				ILLNLCGVALFAFLDIPRPTPPAAGSPRGRSRLELLREPRIAVAVICATVAYALMNLVMT
																				SSPLAVVGCGFATSDAANVVTAHVLAMYGPSFFTGHVIARFGAEKVMALGLAILAGSGAV
																				ALSGVELGHFFGALVLLGVGWNFGFIGATALLASAHAPEERGRIQGLNDLIVFGGVAMAS
																				LASGGLMNCSGGSVEAGWQAVNLAMLPFLVAAGGALIWLALRPKEA
																				>tr|A4WUA2|A4WUA2_RHOS5 Major facilitator superfamily MFS_1 OS=Rhodobacter sphaeroides (strain ATCC 17025 / ATH 2.4.3) GN=Rsph17025_2075 PE=4 SV=1
																				MSQTSALPASDARARRNVIVLVAAQAILGSQLSMVFIVAGLSGQTLAPNPCWATLPITLA
																				VTGSMLSATPLSAIMQRFGRRAGFVLGALAGAAGAGVCALGLMQGSFALFLAGSLLTGIY
																				MSAQGFYRFAAADTASEAFRPKAISWVMAGGLLSAVIGPQVVKLTAESMVVPFLGTYLAA
																				IGLNLGGMLLFAFLDIPRPAAPALGSPRGRSRSELIRDPRIAVAVICATVAYALMNLVMT
																				SSPLAVVGCGFATSDAADVVTAHVLAMYGPSFFTGHVIARIGAEKVMAAGLAILAASGAV
																				ALSGVELGHFFGALVLLGIGWNFGFIGATAMLASAHAPEERGRVQGLNDLIVFAGVAAAS
																				LASGGLMNCSGGTVEAGWQAVNLAMLPFLVAAGGALIWLALRPKEG
																				>tr|A3PJH8|A3PJH8_RHOS1 Major facilitator superfamily MFS_1 OS=Rhodobacter sphaeroides (strain ATCC 17029 / ATH 2.4.9) GN=Rsph17029_1384 PE=4 SV=1
																				MTDASALPASDARARRNVIVLVAAQAILGSQLSMVFIVAGLSGQTLASNPCWATLPITMA
																				VTGSMLSATPLSAIMQRFGRRVGFLVGALAGALGAAVCAVALMQGSFALFLAGSLLTGTY
																				MSAQGFYRFAAADTASETFRPKAISWVMAGGLLSAVIGPQVVKLTAEAMVVPFLGTYLAA
																				ILLNLCGVALFAFLDIPRPTPPAAGSPRGRSRLELLREPRIAVAVICATVAYALMNLVMT
																				SSPLAVVGCGFATSDAANVVTAHVLAMYGPSFFTGHVIARFGAEKVMALGLAILAGSGAV
																				ALSGVELGHFFGALVLLGIGWNFGFIGATALLASAHAPEERGRIQGLNDLIVFGGVAMAS
																				LASGGLMNCSGGSVEAGWQAVNLAMLPFLVAAGGALIWLALRPKEA
																				>tr|B9KRW2|B9KRW2_RHOSK Major facilitator superfamily MFS_1 OS=Rhodobacter sphaeroides (strain KD131 / KCTC 12085) GN=RSKD131_1044 PE=4 SV=1
																				MTDASALPASDARARRNVIVLVAAQAILGSQLSMVFIVAGLSGQTLASNPCWATLPITMA
																				VTGSMLSATPLSAIMQRFGRRVGFLVGALAGALGAAVCAVALMQGSFALFLAGSLLTGTY
																				MSAQGFYRFAAADTASETFRPKAISWVMAGGLLSAVIGPQVVKLTAEAMVVPFLGTYLAA
																				ILLNLCGVALFAFLDIPRPTPPAAGSPRGRSRLELLREPRIAVAVICATVAYALMNLVMT
																				SSPLAVVGCGFATSDAANVVTAHVLAMYGPSFFTGHVIARFGAEKVMALGLAILAGSGAV
																				ALSGVELGHFFGALVLLGVGWNFGFIGATALLASAHAPEERGRIQGLNDLIVFGGVAMAS
																				LASGGLMNCSGGSVEAGWQAVNLAMLPFLVAAGGALIWLALRPKEA
																				>tr|U4V5V8|U4V5V8_9RHOB Arabinose efflux permease family protein OS=Rhodobacteraceae bacterium HIMB11 GN=HIMB11_01438 PE=4 SV=1
																				MRMTHTDIGTDAGAHKRAKFNVTVLVLAQAILGSQMPMIFTIGGLAGQTLAPNPCYATLP
																				ISLIVLGSMLAANPLSMIMQRYGRRVGFFVGAFGGAMGGAVGAYGLYLHSFEVFLLGSFL
																				TGIYMSAQGFYRFAAADTASEAFRPKAISYVMAGGLASALIGPQLVKVTAQSMVVPFMGT
																				YLAMIAINVFGSLLFLALNIPKPEPRRADAPVSRSRWEIMKTPTVAVAMICAMVSYALMN
																				LVMTSTPLAVVGCGFEQNTAADVVSAHVLAMFIPSFFTGHLIARFGTAKIVAAGLFILGC
																				AGAVALQGVDVENFFLALILLGVGWNFGFIGATTMLASAHNPEEKGIVQGMNDFFVFGGV
																				TVASLSSGGLMNCSGGSPVEGWTAVNIAMVPFLTLAGGALIWLAMQKRRA
																				>tr|A0A0P7YMY4|A0A0P7YMY4_9RHOB Predicted arabinose efflux permease, MFS family OS=Rhodobacteraceae bacterium HL-91 GN=ccoA PE=4 SV=1
																				MSDVIATPADNARAKRNVAVLVAAQAVVGAQLPIMFIIGGLSGQMLAPNPCWATLPISMI
																				VLGSMLAATPLSAIMQAYGRRAGFWLACLCGAMGAVLAAYGLYSGSFKIFLLGSLLSGVY
																				MSANGFYRFAAADQASPEFRPKAISFVMAGGLLSAIFGPQIVSATSDTMAVPFLATYLVV
																				IGLNIAGMLLLAFLDIPTPLKPEDGAPKGRPVRELLTSPVIAVAIICGTVAYALMNLVMT
																				STPLAVVGCGFDTGDAANIVSAHVLAMYAPSFITGHVIARFGSRAVVATGLVILALSGAV
																				AISGVELEQFYIALILLGIGWNFGFIGATTMLTAAHSVEERGRVQGLNDMIVFGGVFLAS
																				LSSGTLMNCSGGTTQTGWQFVNMAMIPFLVLAGGALIWLAMRPKDVQAP
																				>tr|A0A0P7WGD5|A0A0P7WGD5_9RHOB Major Facilitator Superfamily OS=Rhodobacteraceae bacterium HLUCCA08 GN=HLUCCA08_18485 PE=4 SV=1
																				MSTSVPSQVSDPRARRNVAVLVMAQAILGSQITMIFTAGGLAGQALASNPCWATLPISMI
																				VLGSMTTAPWLSAVMQKYGRRTGFVIGGLGGLVGSLLAVQALRMWNFPLFLVGSYFTGIY
																				MSAQGFYRFAATDTASEAFRPKAISYVMAGGLISAVIGPQLFAQTKEIYGIPFLGTYLVA
																				IAINIVGLGLFIFLDIPKPPLRKASDPASRSYLELLKSPVIAVAIICGMVSYALMNLVMT
																				STPLAVVGCGYGDAMAGNVVTAHVLAMFVPSFFTGHLIARFGARPIIALGLAILGVAGIV
																				GFMGVELENFFVALVLLGVGWNFGFIGATAMLASAHEPHERGRVQGMNDAIVFGMVTVAS
																				LASGGLMNCSGGSAEEGWTAVNLAMVPFLTLAGAALLWLALRPRDFRVT
																				>tr|A0A0P7ZXY5|A0A0P7ZXY5_9RHOB Major Facilitator Superfamily OS=Rhodobacteraceae bacterium HLUCCA12 GN=HLUCCA12_03860 PE=4 SV=1
																				MSAISPPASDVRARRNVLVLVAAQAILGAQMPMIFTIGGLAGQTLASNICWATLPISLIV
																				LGSMLTATPLAAFMQRYGRRAGFVLTASGGALGAVIGAIGLMQASFELFLLGSLFTGIYM
																				SGQGFYRFAATDTASDAFKPKAISLVMAGGLLSAVIGPQLVKVTAESMVVPFLGTYLAVV
																				ALNLGGMTLFAFLDIPKPVQAARNAPVEGRSRGEMLRDPVIAVAIICATVSYALMNLVMT
																				SSPLAVVGCGFDTGNAADVVTAHVLAMYAPSFFTGHLIARFGVEKIVAAGLAILAGAGAV
																				ALSGVQLEHFFIALVLLGLGWNFGFIGATTMLARSHNAAERGRIQGINDAIVFGGVTMAS
																				LSSGQLMNCSGSDAQTGWQLVNVAMLPFLVLAGGALIWLALRPRMT
																				>tr|A0A0N8K6E3|A0A0N8K6E3_9RHOB Major Facilitator Superfamily OS=Rhodobacteraceae bacterium HLUCCO07 GN=HLUCCO07_11735 PE=4 SV=1
																				MTDAVLSPVDDRRARRNVMILVLAQAFLGAQMPMIFTIGGLAGQSLAPNPCWATLPISLI
																				VLGSMLAATPVSGIMQKYGRRAGFFLGASFGALGGVVGAYGLYTASFPIFLFGSLLTGVY
																				MSAHGFYRFAAADTASEAFRPKAISYVMAGGLAAAIIGPQLVKFTADAMVITFMGTYLAV
																				ILVNVLGSALFLFLDIPKPPAPKPGSARGRTRRELITTPIIAVSVICAMVSYALMNLVMT
																				STPLAVVGCGFDTGTAADIVTAHVLAMYVPSFFTGHLIARFGVKTIVATGLAILAGAGAV
																				ALQGVELENFYIALILLGLGWNFGFIGATTMLAGAHTPEERGRMQGMNDLIVFGGVTVAS
																				LASGGLMNCSGGDAMSGWASVNFAMAPFLVLAGGALIWFWFSRKDELA
																				>tr|A0A0P7XE50|A0A0P7XE50_9RHOB Major Facilitator Superfamily OS=Rhodobacteraceae bacterium HLUCCO18 GN=HLUCCO18_17130 PE=4 SV=1
																				MTETSLSDMPQTAPETENDRRAKRNVAVLVLAQAILGSQMPMIFVIGGLAGLMIAPSPAM
																				ATIPISLIVFGSMTTAPWLSAVMQRFGRRAGFFAGALGGAIGAAVSAWGLWTDSFAIFLV
																				GSYLTGIYMSAQGFYRFAAADTASEAFRPKAISYVMAGGLLSALIGPQLVKVTTDATVIP
																				FVGTYVVAAAINIVGAALFLALDLPKPAPPAHDAPAGRSRVELLKDPRIAVAIICGMVSY
																				ALMNLMMTSTPLAMVGCGFSTGTAADVVSAHVIAMYAPSFVTGHLIARFGAMRIVGLGLF
																				LLALAGVMALTGVELFQFFGALVLLGIGWNFGFIGATAMLTQAHSFEERGRVQGMNDFFV
																				FGCVTIASLASGFLMSTGTDVVTGWNAVNLAMVPFLALAGAALIWLALRPKESYA
																				>tr|B6AYN3|B6AYN3_9RHOB Major facilitator superfamily MFS_1 OS=Rhodobacteraceae bacterium HTCC2083 GN=RB2083_593 PE=4 SV=1
																				MRAARRRFKAEIMTQAVSSPRRTVLVLILAQAVLGSQMPMLFTIAGLAGQSLASNICFAT
																				MPISMVVIGSMCAATPISSVMQRYGRRAGFWIGTAGGALGGLIGAIALYYSSFPLFLFGS
																				FCTGLYMSAQGFYRFAAADTADEAFRPKAISYVMAGGLAAAIIGPQMVKATNGMVPSGDA
																				TVSAFMGAYIFVFLLNAVGSLIFLFINIPAPAAPAADAPEARSRLELLKTPRIAVAMICG
																				MVSYALMNLVMTSTPLAVVGCGYTTNNAADVVTGHVLAMFIPSFFTGHLIARFGVEKIVG
																				AGLVILATAGVVALNDVELENFFIALVLLGIGWNFGFIGATAMLTSAHGPQDRGRVQGMN
																				DLFVFGGVTMASLASGGLMNCSGGDPAQGWTAVNLAMIPFLALAGTALIWLMMRSKEPLP
																				AT
																				>tr|A3JTY6|A3JTY6_9RHOB Transporter, putative OS=Rhodobacteraceae bacterium HTCC2150 GN=RB2150_03439 PE=4 SV=1
																				MTQIDHQNAKRNVAVLVVAQAFLGAQMPMMFIVGGLAGQLIAPNSCFATLSISMIVLGSM
																				MTAPWLSPFMQRHGRRAGFIVGACGGASGALVAAYALSIGSWPLFLFGSFLTGIYMSAQG
																				FYRFAAADGSSDEFRPKAISYVMAGGLVSAVFGPQLTNLVSDSYAIPFLGTYLAVAAINI
																				IGVGIFFFLKLPKPEPKKATDAPVRSWGQLLSSPPILVAIVCAMVSYSLMNLVMTSTPLA
																				VVGCGFSKVDAGNVVMAHVLAMFIPSFFTGHLIARFGSPKIIAVGLAALLCTGVIALSGV
																				TLWNFYFALILLGIGWNFGFIGATAMLTANHAPHERGRVQGMNDMLVFGCVFIASLASGG
																				LMNCVGGSVTQGWNAVNLAMIPFLALAAVALIWLAKQQKRA
																				>tr|B9NRE0|B9NRE0_9RHOB Major facilitator superfamily protein OS=Rhodobacteraceae bacterium KLH11 GN=RKLH11_1255 PE=4 SV=1
																				MIAATPDNSQARRNVIVLVAAQALLGAQMPMMFIVGGLAGQSLASNACLATLPISLIVLG
																				SMMAATPISAIMQRWGRRAGFLVGSGAGAAGGVVGAYGLFLGSFPIFLMGSFLTGIYMSA
																				HGFYRFAAADTASDEFRPKAISYVMAGGLAAAIIGPQIVKLTSQAYVVPFLGTYLAVIAI
																				NVIGSALFFFLDIPTPPKPTKDEPKGRTRLELLKTPRIAVAIICAMVSYALMNLVMTSTP
																				LAVVGCGYTEGDAADIVTGHVLAMFIPSFFTGHLIARFGVEKIVALGLVILGGAGLVALN
																				GVELGNFFVSLILLGIGWNFGFIGATSMLADSHEVHERGRMQGLNDLLVFGGVTLASLAS
																				GGLMNCSGGSPIEGWTAVNLAMIPLLTLAGGALLWLMLKPAGARVA
																				>tr|A0A132BR98|A0A132BR98_9RHOB Major facilitator superfamily protein OS=Rhodobacteraceae bacterium O3.65 GN=TRIHO_42810 PE=4 SV=1
																				MTMTIPSPDDQVAKRNVLILVLAQALLGAQMPMIFIVGGLAGQSLASNPCLATLPISLIV
																				AGSMVSATPISAIMQRFGRRTGFAIGALGGALGGLVGGYGLYLGSFPVFLIGSFMTGIYM
																				SAQGFYRFAAADTASDTFRPKAISYVMAGGLLSAIVGPQLVKATSDAFVIPFLGTYLTVI
																				AVNVIGVGLFAFLRIPRPAAPQADAPQGRSRLELLKTPRIAVAVICAMVSYALMNLVMTS
																				TPLAVVGCGFTQNNAADVVTSHVLAMYVPSFFTGHLIARFGVEKIVGAGLVILCGAGAVA
																				LQGVDLGNFFFALILLGIGWNFGFIGATTMLAGAHESWERGRMQGLNDLLVFGGVTLASL
																				SSGGLMNCSGGTPVEGWIAVNMAMAPFLVLAGGALIWLALRPRGQTA
																				>tr|X6KYC8|X6KYC8_9RHOB Contig7, whole genome shotgun sequence OS=Rhodobacteraceae bacterium PD-2 GN=P279_16415 PE=4 SV=2
																				MSDTTLPAPDDSRARRNVAVLVCAQAFLGAQMPMIFVIGGLAGQSLASNPCFATLPISMI
																				VLGSMLAATPVSAIMQRFGRRAGFTLGALAGAVGGAIGAIGLYHASFPLFLLGSLITGIY
																				MSAQGFYRFAASDTASDAFRPKAISYVMAGGLASAIIGPQLVKFTADAYVIPFLGTYGAI
																				IAINLIGALLFLFLDIPRPPVPSEDAPKGRSRMELLKTPRIAVAVICGMVSYALMNLVMT
																				STPLAVVGCGFDKGDAADVVTAHVLAMFVPSFFTGHLIARFGVEKIMAAGLLILAGAGAV
																				ALSGVALEQFFVALILLGLGWNFGFIGATTMLAGAHEAHERGRMQGLNDLLVFGGVTMAS
																				LASGGLMNCSGGTAQQGWLAVNLAMAPFLVLAGGALIWLVLRPKDSAA
																				>tr|A0A177H7G0|A0A177H7G0_9RHOB Major Facilitator Superfamily protein OS=Rhodobacteraceae bacterium SB2 GN=pfor_33c2929 PE=4 SV=1
																				MRRNSFFWALLFTLPPHSVARMVTVTDDKLARRNLTVLVLAQAILGNQLPMVFIMAGLAG
																				QSLAKNICFATMPISCIVLGAMLASDPLSNLMQKVGRKKGFFVGTFFGALGGLIAAYGLY
																				VQSFGWFLLASLCTGVFMASQGFYRFAAIDTASESFRPKAVSYVMASGLIAAIIGPQLVK
																				LTDTFFSVPFLMSYLVIVALNLIGSLIFFAFRNTDYLVTEQGEERPRNRLDLLKSPQIFA
																				SILCAMIAYSMMNLVMTSTPLAVIGCGFSTSDVADIVSAHVLAMFVPSFFTGHLIVRFGA
																				RRILAIGLVMLAIAGLCALEGIDLGNFFAALIMVGLGWNFSFIGATTLLSESHKPHERGR
																				VQGMNDFFVGAGVTLASLTSGGLMNCSGNSALEGWAAVNLAMLLLLFLAALALFFLTKTA
																				NRPKDYK
																				>tr|Q0FG55|Q0FG55_9RHOB Transporter, putative OS=Rhodobacterales bacterium HTCC2255 GN=OM2255_04630 PE=4 SV=1
																				MKTNDKLAKRNLYIMMGAQAFAGGQMPMLFIVAGLAGQSFDINICWATLPISLIVFGSMT
																				TAPWLSSIMQNFGRRFGFIIGSSGGAIGGALGAYALYQNSFPLFLLASYFSGIYMSAQAF
																				LRFAAIDTASEEFRPKAISYLMAVGLIPAVLGPQLVKLTADMFVIPFIGVYLSVIAINII
																				GSVFFLFLKIPLPKAIHNQTKMGRTRLELLKSPKVTVSIICAMVSYALMNLVMTSTPLAV
																				VGCGFDHKNAADIVMAHVLGMFVPSFFTGHLIVKYGAPRIISIGLIILTFAGISNLLGIE
																				LINFYIGLIFLGIGWNFGFIGATTMLASSYTENERGKAQGMNDFFVFGFVTLASLASGSL
																				MNCSANTPADGWTSVNLAMIPFLILAGCSLIWLSKKDLEKI
																				>tr|B6BE90|B6BE90_9RHOB Major facilitator superfamily MFS_1 OS=Rhodobacterales bacterium Y4I GN=RBY4I_3232 PE=4 SV=1
																				MTMSMTTPSDTVAKKNVAILVLAQAILGAQMPMIFTIGGLAGQSLASNPCFATLPISLIV
																				GGSMLAATPISAIMQRWGRRAGFFTGAAFGAIGGLVGAYGLYLGSFPIFLLGSLLTGVYM
																				SAHGFYRFAAADTASDAFRPKAISYVMAGGLAAAIIGPQLVKATSQAFVIPFLGTYLAVI
																				AVNVLGAALFLFLDIPKPPAPTADSPKGRSRIELLKTPVIAVAVICAMVSYALMNLVMTS
																				TPLAVVGCGYTEGNAADVVTWHVLAMYVPSFFTGHLIARFGVEKIVSAGLVILAGAGAVA
																				LQGVELENFFIALVLLGIGWNFGFIGATTMLAGAHESYERGRMQGLNDLLVFGGVTMASL
																				ASGGLMNCSGGNPVDGWNAVNMAMAPFLVLAGGALMWLVLRPKEA
																				>tr|A0A095F1P8|A0A095F1P8_9RHOB Multidrug MFS transporter OS=Rhodovulum sp. NI22 GN=JT55_04890 PE=4 SV=1
																				MTEITSPPALSDNRTRRNVFVLVLAQAFLGAQMPMIFTIGGLAGQSLAANACFATLPISM
																				IVLGSMLSATPLSAIMQRFGRRAGFFIGAAGGASGAAIGAYGLMQASFPLFLLGSFLTGI
																				YMSAQGFYRFAAADTASDDFRPKAISYVMAGGLASAIIGPQLVKVTAQSMVVPFMGTYLA
																				VIGINLLGALLFFFIDIPRPPIPAHDAPRGRSRAELLRTPRVAVAIICALVSYALMNLVM
																				TSTPLAVVGCGFETSDAANVVTAHVLAMFVPSFFTGHLIARYGVEKIVALGLIILAGAGG
																				VALMGVDLEHFFVALILLGVGWNFGFIGATSMLAGAHAPEERGRVQGMNDLIVFGGVTFA
																				SLASGGLMNCSGGSVQQGWTAVNIAMVPFLALAGGALIWLTMRPKEDA
																				>tr|A0A0D6B0B4|A0A0D6B0B4_RHOSU Major facilitator superfamily MFS_1 OS=Rhodovulum sulfidophilum GN=A6024_14840 PE=4 SV=1
																				MTDTLPSPAVSPRARRNVTVLILAQALLGAQMPMIFTVGGLAGQTLAPNACLATLPISLI
																				VLGSMLTAGPLSALMQRWGRRAGFVLGVAGGAAGAGASALGLYLGSFPLFLLGALLTGIY
																				MSAQGFYRFAAADTAEGTFQPKAISYVLAGGLAAAILGPQLVKVTAETMVIPFLGTYLTA
																				IAINLGGGLLFAFLDIPRPPPRDPAHHAGRTRAELLRDPVIAVAIICGTVSYALMNLVMT
																				STPLAVVGCGFDTGTAADIVTAHVLAMYVPSFFTGHLIARFGARPIVALGLAILAGAGTV
																				ALTGVEIEQFFAALVLLGIGWNFGFIGATAMLSSAHGPEERGAVQGMNDILVFGGVTMAS
																				LASGGLMNCSGGVPQEGWVAVNLAMVPFLALAGGALIWLVLRPGDKD
																				>tr|W8S8N5|W8S8N5_9RHOB Putative membrane protein OS=Roseibacterium elongatum DSM 19469 GN=roselon_03063 PE=4 SV=1
																				MTDASLTPEDIAGDSRARRNVAVLVAAQAILGSQMPMIFTVGALAGLMIAPSPALATIPI
																				SLIVFGSMTTALWLSPLMQRFGRRAGFFIGAVAGAIGAAISAYGLWSNSFALFLAGSYVT
																				GIYMSAQGFYRFAAADTASENFRPKAISYVMAGGLISALIGPQMVKLTTDATVIPFLGSY
																				VFVVLINLVGMALFLFLDLPKPTAAHRAATRAGAGRSYAELLRDPRIAVAIICGMVSYAL
																				MNLMMTSTPLAVVGCGFTTGSAADVVSAHVIAMFAPSFVTGHLIARFGAMRIVALGLFLL
																				ALAGAVALSGVELYQFFGALVLLGVGWNFGFIGATAMLTQAHEVHERGRVQGLNDFLVFG
																				CVTIASLASGFLMSSGTDTQAGWTAVNIAMIPFLALAGGALIWLALRPRDMLV
																				>tr|W4HPC4|W4HPC4_9RHOB MFS transporter OS=Roseivivax atlanticus GN=ATO8_01855 PE=4 SV=1
																				MRHLAADRRPAYRCSMTAAATPVRARRNVAVLVAAQAILGSQMPMIFTIGGLAGQSLAPN
																				PCFATLPISLIVLGSMLAAQPLSSLMQRVGRRAGFLVGVTGGAMGGAIGAAGLYTQSFWL
																				FLLGSLFTGIYMAAQNFYRFAATDTASEEFRPKAISYVLAGGLAAALIGPQIVKLTAEAF
																				VVPFLGTYAAVIAVNLVGASVFLFLDIPRPPKPDADAPRGRSVPQLLASPRIAVAVICAM
																				VSYALMNLMMTSTPLAVVGCGFTTGSAADVVSAHVIAMFAPSFFTGHLIARFGAPRIVGA
																				GLVCLAAASATGLAGVDLENFFGALVLLGLGWNFGFIGATSMLAAAHTLEERGRAQGMND
																				VIVFGGVTMASLASGGLMNCSGGTAQEGWAAVNLAMAPLICLAAAALLWGVMRPRTAPQG
																				>tr|X7EKU8|X7EKU8_9RHOB Multidrug MFS transporter OS=Roseivivax halodurans JCM 10272 GN=OCH239_01550 PE=4 SV=1
																				MTTTVQTRARRNVMVLVLAQAVLGAQMPIIFTLGGLAGQSLSPNPCFATLPISLIVLGSM
																				LSAPVLSGFMQRAGRRAGFFVGAGAGALGGAVSAWGLWEQSFGLFLLGSLLTGTYMSAQN
																				FYRFAAADTAEESFRPKAISYVLAGGLAAALIGPQLVKVTSDAFVIPFLGAYAAVIVLNL
																				AGAVLFLFLDIPRPPRPEPGASRGRTVAELLATPRIAVAIICATVTYALMNLMMTSTPLA
																				VVGCGFAQNTAADVVSAHVLAMFAPSFFTGHLIARFGAERIVAAGLVLLAAAGATGLAGV
																				ELTNFFGALVLLGLGWNFGFIGATSMLASAHGPEERGRVQGLNDLIVFGGVTVASLASGG
																				LMNCSGGTAQEGWSSVNLAMAPFVFLAGAALIWLVLRPAARPAA
																				>tr|X7FCS1|X7FCS1_9RHOB Multidrug MFS transporter OS=Roseivivax isoporae LMG 25204 GN=RISW2_07830 PE=4 SV=1
																				MDSAAAQTRARRNVAVLVGAQAILGAQMPMIFTIGGLAGQSLAPNPCFATLPISLIVLGT
																				MLSATPLSAFMQRFGRRAGFFLGAASGAAGGAIGAWGLYEQSFAIFLAGSLLTGLYMASQ
																				GFFRFAAADTASEDFRPKAISYVLAGGLASALIGPQLVKVTADAFVAPFLGTYAAVIGVN
																				LVGALLFFFLDIPRPPKPSVDAPRGRSWGELLTTPRIAVAVICATVSYALMNLMMTSTPL
																				AVVGCGYDKGAAADVVSAHVLAMFAPSFFTGHLVARFGAERIVAIGLALLGAAAAVALSG
																				VELANFFGALVLLGLGWNFGFIGATSMLAASHGAHERGRVQGMNDLIVFGGVTVASLASG
																				GLMNCSGGSAVEGWTAVNLAMAPFLFLAGAALIWLVLRPAARPAE
																				>tr|Q164A8|Q164A8_ROSDO MSF transporter protein, permease component, putative OS=Roseobacter denitrificans (strain ATCC 33942 / OCh 114) GN=RD1_3179 PE=4 SV=1
																				MEATLESRAKRNVVVLVLAQAVLGAQMPMLFIIGGLAGQSLASNVCFATLPITLIVLGSM
																				VAATPISGIMQRYGRRAGFMVGACAGAAGGAIGAYGLYTASFPIFLLGSFVTGFYMSAHG
																				FYRFAAADTASDEYRPKAISYVMAGGLAAAVIGPQLVKLTADAYVIPFMGTYGAIIVLNV
																				VGSLLFFALDIPTPPAPRADSPAGRTRWQLITTPRIAVAVICATVTYALMNLVMTSTPLA
																				VVGCGYTTGNAADVVTAHVLAMYVPSFFTGHLIARFGTQRIMAIGLFILAVAGGVALAGV
																				ALENFFVALILLGLGWNFGFIGATTMLSEEHSVEERGRMQGLNDLILFGGVTLASLSSGG
																				LMNCSGGSPQEGWMAVNIAMVPFIALAGASLIWLMLRPKAQTA
																				>tr|F7ZBY8|F7ZBY8_ROSLO Putative major facilitator superfamily transporter OS=Roseobacter litoralis (strain ATCC 49566 / DSM 6996 / JCM 21268 / NBRC 15278 / OCh 149) GN=RLO149_c024050 PE=4 SV=1
																				MEATLENRAKRNVIVLVLAQAVLGAQMPMLFIIGGLAGQSLASNVCFATLPITLIVLGSM
																				VAATPISGIMQRYGRRAGFMVGACAGAAGGAIGAYGLYTASFPIFLLGSFITGIYMSAHG
																				FYRFAAADTASDAYRPKAISYVMAGGLAAAIIGPQLVKVTADAYVIPFMGTYGAIIVLNV
																				VGSLLFFALDIPTPPAPRADSPAGRTRWELITTPRIAVAVICATVTYALMNLVMTSTPLA
																				VVGCGYTTGNAADVVTAHVLAMYVPSFFTGHLIARFGTQRIMAIGLFILAVAGGVALAGV
																				ALGNFFFALILLGLGWNFGFIGATTMLSEEHSVEERGRMQGLNDLILFGGVTLASLSSGG
																				LMNCSGGSPQEGWMAVNIAMVPFIALAGASLIWLMMRPKTQAA
																				>tr|A6FRC0|A6FRC0_9RHOB Putative alpha-isopropylmalate/homocitrate synthase family transferase OS=Roseobacter sp. AzwK-3b GN=RAZWK3B_13994 PE=4 SV=1
																				MTDAALPHDDSRAKRNVAVLTAAQAFLGAQMAMIFVVGGLAGQSLASNVCFATLPISLIV
																				LGSMLAANPLSWFMQRAGRKAGFLVGAGAGALGAAIGAYGLYLASFPIFLLGSLITGVYM
																				SAQGFYRFAAADTASETFRPKAISYVMAGGLASAIIGPQLVKVTSQAMVIPFMGTYFAVV
																				VLNLVGALLFLMLDIPKPPVPSEDAPHGRTRWQLITTPRIAVAVICAMVSYALMNLVMTS
																				TPLAVVGCGFTEGNAADIVTGHVLAMFAPSFFTGHLIVRFGVEKIVATGLVILAAAGAVA
																				LQGVEIENFFIALILLGLGWNFGFIGATTMLAGAHEAHERGRMQGLNDLLVFGGVTMASL
																				ASGGLMNCSGGDAQTGWMSVNLAMVPFLALAGGALIWLALRPKDA
																				>tr|A4EKK4|A4EKK4_9RHOB Transporter, putative OS=Roseobacter sp. CCS2 GN=RCCS2_17521 PE=4 SV=1
																				MTYVDDTRAKRNVAVLVLAQAILGAQLPMIFVIGGLAGGQLASNPCLATLPISFIVFGSM
																				TTAPWISPLMQRNGRRFGFFLGAFAGAVGAAVSAYGLYISSFPILLAGSYLTGIYMSAQG
																				FYRFAATDTASEGFRPKAISYVMAGGLLSAIVGPQLNKLVSDAFVIPFLGTYLAIIVLNL
																				VGMFLFLWLDLPKGSKKEPPAVAAPAGRTRMELLRDPRILVAIICAMVSYSLMNLVMTST
																				PLAVVGCGFTTDNANDIVSAHVLAMFAPSFFTGHLIARFGVERIVSLGLVILALAGGVAL
																				SGVELTNFYIALILLGLGWNFGFIGATTMLAGAHHPEERGAVQGMNDMIVFGMVTVASLA
																				SGGLMNCSGGTAVEGWNAVNIAMIPFLVLAGGSLIWLVRQPKMAV
																				>tr|B7RQ08|B7RQ08_9RHOB Major facilitator superfamily protein OS=Roseobacter sp. GAI101 GN=RGAI101_3345 PE=4 SV=1
																				MIDDTRAKRNVAVLVTAQAFLGSQMPMYFVIGGLAGQQLSPNVCLATLPISMIVFGSMTT
																				APWLSGVMQKFGRRAGFVTGAFGGMAGSAICAYALTIQSFTMFLLGSYLMGIYMSSQGFF
																				RFAATDTASDEFRPKAISYVMAGGLVSAVIGPQVVGLLTDASPDATVMRFFPVYIAAIAL
																				NGFGMILFAFLRIPKPPIPAVDAPKGRSRMELLKTPRIAVAVICGMVSYALMNLVMTSTP
																				LAVVGCGYNIVDASHVVTGHVLAMYAPSFFTGHLIARFGVEKILGLGIAILAVAGLVALN
																				GVELGNFYVALILLGIGWNFGFIGATSMLAGAHEPHERGRMQGLNDLLVFGGVTFASLAS
																				GGLMNCSGGNPVEGWAAVNIAMIPFLVLAGGSLIWLMLRQRTSVR
																				>tr|A3XAZ5|A3XAZ5_9RHOB Transporter, putative OS=Roseobacter sp. MED193 GN=MED193_04236 PE=4 SV=1
																				MTTPSDSVAKKNVAILVLAQAILGSQMPMIFIIGGLAGQSLASNPCFATLPISLIVAGSM
																				VAATPISSIMQKWGRRAGFFTGAMFGALGGVIGAYGLYLGSFPAFLLGSLLTGVYMSAHG
																				FYRFAATDTASESFRPKAISYVMAGGLLSALLGPQLVKATSQVFVIPFLGTYLTVIAINV
																				FGSGLFLFLNIPKPKAPSEDLPAGRSRMELLKTPAIAVAVICSMVSYALMNLVMTSTPLA
																				VVGCGFTEGNAADVVSLHVLAMYVPSFFTGHLIARFGVHKIVAAGLIILAAAGAVALQGV
																				ELENFFIALILLGVGWNFGFIGATTMLTASHTPEERGRMQGLNDLLVFGGVTMASLASGG
																				LMNCSGGNPVEGWSAVNMAMAPFLVLAGGALLWLAMRPKEA
																				>tr|A4ERG6|A4ERG6_9RHOB Transporter, putative OS=Roseobacter sp. SK209-2-6 GN=RSK20926_19077 PE=4 SV=1
																				MTMSMTSPSDSTAKKNVAILVMAQAILGAQMPMIFIIGGLAGQSLASNPCFATLPISLIV
																				AGSMAAANPISSIMQRWGRRAGFFTGAFFGALGGLVGAYGLYLGSFPVFLLGSLLTGVYM
																				SAHGFYRFAAADTASESFRPKAISYVMAGGLLSAIIGPQIVKATSQVFVIPFLGTYFAVI
																				ALNVLGSLLFLFLDIPKPAPPRADLPKGRSRWELLTTPAIAVAVICAMVSYALMNLVMTS
																				TPLAVVGCGFSENLAADVVTSHVLAMYVPSFFTGHLIARFGVEKVVAAGLVILAAAGAVA
																				LQGVELENFFVALILLGLGWNFGFIGATTMLAGSHSAEERGRMQGMNDFLVFGGVTMASL
																				ASGGLMNCSGGNPVEGWTAVNMAMAPFLVLAGGALLWLVLRPKEA
																				>tr|A0A0T5NTC3|A0A0T5NTC3_9RHOB Multidrug MFS transporter OS=Roseovarius atlanticus GN=XM53_13220 PE=4 SV=1
																				MTETALPHDDDRRAKRNVTVLVLAQAILGAQMAMIFVVGGLAGQSLASNVCFATLPISLI
																				VLGSMISANPLSMVMQRFGRKAGFLIGAMGGAAGAAIAGYGLYLASFPIYLAGSFLTGIY
																				MSAQGFYRFAAADTASDDFRPKAISYVLAGGLASAIIGPQLVKVTSQAMVVPFLGTYLAV
																				IAINLAGALLFFFLDIPKPPPSPDSPRGRTRWELLTTPRIAVAVICAMVSYALMNLVMTS
																				TPLAVVGCGFDEGNAADIVTGHVLAMFAPSFFTGHLIARFGVERIVGAGLVILAAAGVVA
																				LQGVELENFFVALILLGLGWNFGFIGATTMLAGAHDAHERGRMQGMNDLLVFGGVTVASL
																				ASGGLMNCSGSTAEAGWTAVNLAMVPLLTLAGGALIWLVMRPKEA
																				>tr|A0A0T5P7P1|A0A0T5P7P1_9RHOB Multidrug MFS transporter OS=Roseovarius indicus GN=XM52_12590 PE=4 SV=1
																				MTDAVLPHSDTRAKRNVAVLVLAQAVLGSQMPMIFVVGGLAGQSLASNICFATLPISLIV
																				LGSMLSATPLSWAMQRWGRRAGFVIGTAGGAIGATIGAYGLYLGSFPVYLLGSLFTGMYM
																				SAQGFYRFAAADTASDEFRPRAISYVLAGGLISAVIGPQLVKMTAEAMVIPFLGTYLAVI
																				GVNLVGAFLFLFLDIPKPPVPGDDAPRGRSRMELLTTPRIAVAVICATVSYALMNLVMTS
																				TPLAVVGCGFETSNAADVVTGHVLAMFAPSFFTGHLIARFGTEKIMGLGLFILACAGAVA
																				LQGVELENFFLALILLGLGWNFGFIGATTMLAASHEPHERGRMQGLNDLIVFGGVTMASL
																				SSGGLMNCSGGTPEAGWASVNLAMIPCLTLAGGALIWLVLRPKEA
																				>tr|A0A0A0HJK7|A0A0A0HJK7_9RHOB Arabinose efflux permease OS=Roseovarius mucosus DSM 17069 GN=rosmuc_03434 PE=4 SV=1
																				MTDTALLPDDSRAKRNVAVLVAAQAILGAQMPMIFVVGGLAGQSLASNICFATLPISLIV
																				LGSMLSATPISHLMQRYGRRTGFVIGACAGAIGGAIGAYGLYTASFPIFLLGSLITGTYM
																				SAQGFYRFAAADTASDAFRAKAISYVMAGGLLSAVIGPQLVKATSQAMVIPFLGTYLAVI
																				ALNIAGAFLFLMLDIPKPPVPAVDAPHGRTRMELLKTPRIAVAVICATVSYALMNLVMTS
																				TPLAVVGCGFDAGNAADVVTAHVLAMYIPSFFTGHLIARFGVEKIVATGLVILAGAGAVA
																				LNGVQLENFFVALILLGIGWNFGFIGATTMLAGAHAPHERGRMQGLNDLIVFGGVTFASL
																				SSGGLMNCSGGTPQAGWTSVNLAMAPFLMLAGGALIWLTLRPKDA
																				>tr|A3SJK3|A3SJK3_ROSNI Transporter, putative OS=Roseovarius nubinhibens (strain ATCC BAA-591 / DSM 15170 / ISM) GN=ISM_04555 PE=4 SV=1
																				MVLAQAILGAQMAMMFVVAGLAGQSLASNVCFATLPISLIVLGSMLAASPLSSIMQKYGR
																				RVGFMLGTLAGALGAAVAAYGLYQASFFWFLMGSLISGIYMSAQGFYRFAAADTASDAFR
																				PKAISYVLAGGLASAVIGPQLVKVTSQAVVIPFLGTYAAIIAINLFGALLFLFLDIPRPP
																				VPAADAPRGRSRWELLTTPRIAVAVICAMVSYALMNLVMTSTPLAVVGCGFSQDRAADVV
																				TGHVLAMFAPSFFTGHLIARFGVEKIMGLGLVILAGAGVVALQGVEIENFFLALVLLGLG
																				WNFGFIGATSMLAGAHEPHERGRMQGLNDLLVFGGVTIASLASGGLMNCSGGTAQAGWTA
																				VNLAMIPALMLAGSALVWLVLQGRRT
																				>tr|A3W371|A3W371_9RHOB Transporter, putative OS=Roseovarius sp. 217 GN=ROS217_17922 PE=4 SV=1
																				MTDTALHPDDSRAKRNVAVLVAAQAILGAQMPMIFVVGGLAGQSLASNICFATLPISLIV
																				LGSMLSATPISHLMQRYGRRVGFMIGAGAGAIGGAIGAYGLYTASFPIFLLGSLITGTYM
																				SAQGFYRFAAADTASDAFRAKAISYVMAGGLLSAVIGPQLVKATSQAMVIPFLGTYLAVI
																				ALNIAGAFLFLMLDIPKPPVPAVDAPHGRTRIELLKTPRIAVAVICATVSYALMNLVMTS
																				TPLAVVGCGFDAGDAADVVTAHVLAMYIPSFFTGHLIARFGVEKIVAIGLVILAGAGAVA
																				LNGVHLENFFVALILLGIGWNFGFIGATTLLAGSHAPHERGRMQGLNDLIVFGGVTFASL
																				SSGGLMNCSGGTPEAGWTSVNLAMAPFLMLAGGALIWLTLRPKDA
																				>tr|A0A0F2S2G8|A0A0F2S2G8_9RHOB Multidrug MFS transporter OS=Roseovarius sp. BRH_c41 GN=VR71_09465 PE=4 SV=1
																				MTDTALHPDDSRAKRNVAVLVAAQAILGAQMPMIFVVGGLAGQSLASNICFATLPISLIV
																				LGSMLSATPISHLMQRYGRRVGFMIGAGAGAIGGAIGAYGLYTASFPIFLLGSLITGTYM
																				SAQGFYRFAAADTASDAFRAKAISYVMAGGLLSAVIGPQLVKATSQAMVIPFLGTYLAVI
																				ALNIAGAFLFLMLDIPKPPVPAVDAPHGRTRMELLKTPRIAVAVICATVSYALMNLVMTS
																				TPLAVVGCGFDAGDAADVVTAHVLAMYIPSFFTGHLIARFGVEKIVAIGLVILAGAGAVA
																				LNGVHLENFFVALILLGIGWNFGFIGATTLLAGSHAPHERGRMQGLNDLIVFGGVTFASL
																				SSGGLMNCSGGTPEAGWTSVNLAMAPFLILAGGALIWLTLRPKDA
																				>tr|A0A176F445|A0A176F445_9RHOB Multidrug MFS transporter OS=Roseovarius sp. HI0049 GN=A3731_19060 PE=4 SV=1
																				MTDAVFPHSDSRARRNVTVLVLAQAVLGSQMPMIFVVGGLAGQSLASNICFATLPISLIV
																				LGSMLSATPLSWAMQRWGRRAGFVIGTAGGAIGAAIGAYGLYLGSFPVYLLGSLFTGIYM
																				SAQGFYRFAAADTASDAFRPRAISYVLAGGLISAVIGPQLVKLTAEAMVIPFLGTYLAVI
																				GVNVVGVLLFLFLDIPKPPVPGDDAPRGRSRMELLTTPRIAVAVICATVSYALMNLVMTS
																				TPLAVVGCGFATGDAADVVTGHVLAMFAPSFFTGHLIARFGAERIMGLGLLILAGAGAVA
																				LQGVALENFFIALILLGLGWNFGFIGATTMLAASHEPHERGRMQGLNDLIVFGGVTLASL
																				SSGGLMNCSGGTPEAGWALVNLAMIPCLTLAGGALIWLMFRPKEA
																				>tr|A6E3Z1|A6E3Z1_9RHOB Transporter, putative OS=Roseovarius sp. TM1035 GN=RTM1035_10790 PE=4 SV=1
																				MTDIALHPDDSRAKRNVAVLVAAQAILGAQMPMIFVVGGLAGQSLASNICFATLPISLIV
																				LGSMLSATPISHLMQRYGRRTGFFIGAGAGALGGAIGAYGLYTASFPIFLLGSLITGTYM
																				SAQGFYRFAAADTASDAFRAKAISYVMAGGLLSAVIGPQLVKATSQAMVIPFLGTYLAVI
																				ALNIAGAFLFLLLDIPKPPQPAVDAPHGRTRMELLKTPRIAVAVICATVSYALMNLVMTS
																				TPLAVVGCGFDAGNAADVVTAHVLAMYIPSFFTGHLIARFGVEKIVAIGLVILAGAGAVA
																				LNGVHLENFFVALILLGIGWNFGFIGATTMLAGAHEPQERGRMQGLNDLIVFGGVTFASL
																				SSGGLMNCSGGTPEAGWTAVNLAMAPFLMLAGGALIWLTLRPKEA
																				>tr|A0A0L6CV24|A0A0L6CV24_9RHOB Major Facilitator Superfamily protein OS=Roseovarius tolerans GN=ROTO_18170 PE=4 SV=1
																				MHPPAPGSSKLAMTDTALHIDDSRAKRNVAVLVAAQAILGAQMPMIFVVGGLAGQSLASN
																				VCFATLPISLIVLGSMLSATPVSHMMQRFGRRAGFMIGALAGAIGGLVGAYGLYVASFPI
																				FLAGSFITGTYMSAQGFYRFAAADTASDTFRPKAISYVMAGGLLSAIIGPQLVKLTSQAM
																				VIPFFGTYLAVIALNLVGALLFLLLDIPKPPIPSEDAPRGRSRMELLKTPRIAVAVICAM
																				VSYALMNLVMTSTPLAVVGCGFDEGNAADVVTAHVLAMYIPSFFTGHLIVRFGVEKIVAT
																				GLIILAGAGAVALSGVELEHFFVALILLGLGWNFGFIGATTMLAGAHAPHERGRMQGLND
																				LLVFGGVTFASLASGGLMNCSGSSAQAGWTAVNLAMAPFLMLAGAALIWLVMRPRTA
																				>tr|A0A017HRE9|A0A017HRE9_9RHOB Putative membrane protein OS=Rubellimicrobium mesophilum DSM 19309 GN=Rumeso_01701 PE=4 SV=1
																				MTASPASPAYLPDDRAARRNVFVLVAAQAVLGSQVTMVFVVGGLAGNMLSPIHCLATLPI
																				SMIVFGAMITAPWLSGFMQRHGRRPGFLLGATGGLLGSGLAALGLSLGSFVLFLAGSFLT
																				GTYMAAQGFYRFAATDAASDAFKPKAISWVMAGGLVSALTGPQLVKFTNEMFAVPFLGTY
																				LAAMIVTLIGMPLFFLLELPTPTRSDVKATKGPSWLELLSRPVIRVAVICGMVSYALMNL
																				VMTSAPLAMVGCGYTTGNAADGLSMHVLAMFIPSFFTGNLIARFGAQRIVMIGLFILAGA
																				GAFGLSGVDLTHFYGTLMLLGLGWNFGFIGATAMLTSAYAPEERGRVQGMNDSIVMGCVT
																				VASLASGGLMNCAVGSAAEGWQLVNLAMAPFLVLAGGALIWLAMRPRMAR
																				>tr|S9R3E5|S9R3E5_9RHOB Arabinose efflux permease OS=Rubellimicrobium thermophilum DSM 16684 GN=ruthe_01257 PE=4 SV=1
																				MTLAADSQAEDLPDDRRARRNVIVLVAATAILGSQIPLAFVVAALAGSMLTPLPCLATLP
																				VTVMVLGAALSAPGLSGFMQKRGRRAGFVLGTAGGLAGSALSAWGLSLGSFALFVTGCLL
																				TGSYMATQGFFRFAATDTASDAFRPKAISWVMAGGLLSAIAGPQLAKATTDLFAIPFLGS
																				YVVAIALNLLGVWLFFLLDLPARAAGVAPRGTGPGWAELLARPPVLVAVICGAVAYALMN
																				LVMTSAPLAVVGCGFTPGNAADVISVHVLAMFVPSFFTGHLIARFGAARIVMTGLAILAL
																				AGVTGIAGVNLSNFFAGLALLGLGWNFGFIGATAMLAEAHRPEERGIAQGMNDAIVMGAV
																				TVASLASGGLMNCVGSSAVEGWQAVNIAMTPFLVLAGAALIWLRTRGGGPA
																				>tr|A0A0P1E409|A0A0P1E409_9RHOB MFS transporter, aromatic acid:H+ symporter (AAHS) family OS=Ruegeria atlantica GN=RUM4293_00514 PE=4 SV=1
																				MIDCTLGRFAADATRLCTIVFAITHVLMTMTATPSDNSQAKRNVAVLVAAQALLGAQMPM
																				IFIVGGLAGQSLATNPCLATLPISLIVLGSMLAATPISAIMQRWGRRAGFLVGATAGACG
																				GLVGAYGLFLGSFPVFLAGSLLTGIYMSAHGFYRFAAADTASDDFRPKAISYVMAGGLAA
																				AIIGPQIVKLTSTAYVIPFLGTYIAVIAVNVIGSALFFFLDIPTPPKPAADAPKGRSRIE
																				LLKTPRIAVAIICAMVSYALMNLVMTSTPLAVVGCGFSANDAADVVTSHVLAMYIPSFFT
																				GQLIARFGVERIVALGLLILAAAGVVALQGVELGNFFVALILLGIGWNFGFIGATTMLAE
																				SHDVSERGRMQGLNDLLVFGGVTFASLASGGLMNCSGGSPIEGWTAVNVAMVPLLTMAGA
																				ALLWLTMRPRTA
																				>tr|A0A0P1EF69|A0A0P1EF69_9RHOB MFS transporter, aromatic acid:H+ symporter (AAHS) family OS=Ruegeria atlantica GN=RUA4292_02731 PE=4 SV=1
																				MIDCTLGCFAADATRLCTIVFDITHVLMTMTATPSDNSQAKRNVAVLVAAQALLGAQMPM
																				IFIVGGLAGQSLATNPCLATLPISLIVLGSMLAATPISAIMQRWGRRAGFLVGATAGACG
																				GLVGAYGLFLGSFPVFLAGSLLTGIYMSAHGFYRFAAADTASDDFRPKAISYVMAGGLAA
																				AIIGPQIVKLTSTAYVIPFLGTYIAVIAVNVIGSALFFFLDIPTPPKPAADAPKGRSRIE
																				LLKTPRIAVAIICAMVSYALMNLVMTSTPLAVVGCGFSANDAADVVTSHVLAMYIPSFFT
																				GQLIARFGVERIVALGLLILAAAGVVALQGVELGNFFVALILLGIGWNFGFIGATTMLAE
																				SHDVSERGRMQGLNDLLVFGGVTFASLASGGLMNCSGGSPIEGWTAVNVAMIPLLTLAGG
																				ALLWLTMRPRTA
																				>tr|D0CQ44|D0CQ44_RUELI Major facilitator superfamily protein OS=Ruegeria lacuscaerulensis (strain DSM 11314 / KCTC 2953 / ITI-1157) GN=SL1157_2788 PE=4 SV=1
																				MYVRRFADTHLRMTMTSTAPDDTRAKRNVAVLVAAQAILGAQMPMIFIVGGLAGQSLASN
																				ACLATLPISLIVLGSMLAATPVSAIMQRWGRRAGFLIGATAGAVGGAVGAYGLYLGSFPV
																				FLLGSLLTGIYMSAHGFYRFAAADTASDAFRPKAISYVMAGGLAAAIIGPQIVKLTSQAY
																				VIPFLGTYFAVIAVNVIGSVLFLFLDIPTPDRPSQDAPKGRSRLELLKTPRIAVAIICAM
																				VSYALMNLVMTSTPLAVVGCGFSEGDAADVVTSHVLAMYVPSFFTGHLIARFGAEKMVAI
																				GLAILGGAGVVALQGVEIENFFLALVLLGIGWNFGFIGATSMLAAQHEVHERGRVQGLND
																				LLVFGGVTIASLASGGLMNCSGGSPVEGWTAVNLAMVPLLTLAGGALLWLVLRPDAADAA
																				>tr|R0DKA1|R0DKA1_9RHOB Major facilitator superfamily transporter (Fragment) OS=Ruegeria mobilis F1926 GN=K529_23272 PE=4 SV=1
																				ATPISAIMQRYGRRAGFAIGATGGALGGLIGGYGLYLGSFPVFLVGSALTGIYMSAQGFY
																				RFAAADTASDSFRPKAISYVMAGGLLSAIVGPQLVKATSDAFVIPFLGTYLAVIAVNVLG
																				VGLFAFLRIPRPEAPKEDAPIGRSRWELLKTPTIVVAVICAMVSYALMNLVMTSTPLAVV
																				GCGFSQNTAADVVTSHVLAMYVPSFFTGHLIARFGVEKVVGAGLVILAGAGAVALQGVDL
																				GNFFIALILLGVGWNFGFIGATTMLAGAHEAHERGRMQGLNDLLVFGGVTVASVASGGLM
																				NCSGGNPVEGWAAVNMAMAPFLVLAGGALIWLVLKPKSATA
																				>tr|A0A0F4RZM7|A0A0F4RZM7_9RHOB Multidrug MFS transporter OS=Ruegeria mobilis GN=TW79_05020 PE=4 SV=1
																				MTMTAPAPDDHIAKRNVLILVLAQAFLGAQMPMIFIVGGLAGQSLATNPCLATLPISLIV
																				AGSMLSATPISAIMQRYGRRAGFAIGATGGALGGLIGGYGLYLGSFPVFLVGSALTGIYM
																				SAQGFYRFAAADTASDSFRPKAISYVMAGGLLSAIVGPQLVKATSDAFVIPFLGTYLAVI
																				AVNVLGVGLFAFLRIPRPEAPKEDAPIGRSRWELLKTPTIVVAVICAMVSYALMNLVMTS
																				TPLAVVGCGFSQNTAADVVTSHVLAMYVPSFFTGHLIARFGVEKVVGAGLVILAGAGAVA
																				LQGVDLGNFFIALILLGVGWNFGFIGATTMLAGAHEAHERGRMQGLNDLLVFGGVTVASV
																				ASGGLMNCSGGNPVEGWAAVNMAMAPFLVLAGGALIWLVLKPKSATA
																				>tr|Q5LRJ9|Q5LRJ9_RUEPO Transporter, putative OS=Ruegeria pomeroyi (strain ATCC 700808 / DSM 15171 / DSS-3) GN=SPO2128 PE=4 SV=1
																				MTLADSHTNDSRAKRNVVVLVAAQAILGAQMPMIFTIGGLAGQSLASNVCLATLPISLIV
																				LGSMLAATPISAIMQKWGRRAGFLLGALAGALGGAVGAYGLYLSSFPVFLAGSLLTGVYM
																				SAHGFYRFAAADTASDAFRPKAISYVMAGGLAAAIIGPQAVKATSDAYVIPFLGTYYAVI
																				AVNLLGALLFFFLDIPRPTPPAADSPRGRTRMELLKTPRIAVAVICAMVSYALMNLVMTS
																				TPLAVVGCGYDQGDAADVVTSHVLAMYVPSFFTGHLIARFGVEKVVAAGLVVLAAAGVVA
																				LQGVDLNNFFIALILLGLGWNFGFIGATTMLAGAHEPHERGRMQGLNDLLVFGGVTMASL
																				ASGGLMNCSGGNAVEGWTAVNLAMVPFLTLAGGALIWLTLRPRDA
																				>tr|Q1GHH7|Q1GHH7_RUEST Major facilitator superfamily MFS_1 OS=Ruegeria sp. (strain TM1040) GN=TM1040_1156 PE=4 SV=1
																				MAMTMTAPAPDDHIAKRNVLILVLAQAFLGAQMPMIFIVGGLAGQSLATNPCLATLPISL
																				IVAGSMISATPISAIMQRFGRRAGFAIGATGGALGGLIGGYGLYTGSFPVFLIGSALTGV
																				YMSAQGFYRFAAADTASDSFRPKAISYVMAGGLLSAIIGPQLVKATSDAFVIPFLGTYMA
																				VIAVNVLGVGLFAFLRIPRPEAPSEDAPMGRSRWELMKTPTIAVAVICAMVSYALMNLVM
																				TSTPLAVVGCGFGQDAAADVVTWHVLAMYVPSFFTGHLIARFGVEKIVGAGLVILAGAGA
																				VALQGVELSNFFVALVLLGVGWNFGFIGATTMLAGAHEAHERGRMQGLNDLLVFGGVTVA
																				SLASGGLMNCSGGNPVEGWAAVNMAMAPFLVLAGGALIWLVLKPKSAAA
																				>tr|A0A0C1JH28|A0A0C1JH28_9RHOB Multidrug MFS transporter OS=Ruegeria sp. ANG-R GN=RA27_05630 PE=4 SV=1
																				MTTITATANDSQAKRNVAVLVAAQAILGAQMPIMFIVGGLAGQSLASNACLATLPISLIV
																				LGSMLAATPISAIMQRWGRRAGFLVGSGAGAAGSIVGAYGLFLGSFPVFLAGSFLTGIYM
																				SAHGFYRFAAADTASDAFRPKAISYVMAGGLAAAIIGPQIVKLTSQAYVIPFLGTYLAVI
																				GINLLGSVLFFFLDIPTPPKPAEDAPKGRTRWELLKTPRIAVAIICAMVSYALMNLVMTS
																				TPLAVVGCGFTENNAADIVTSHVLAMYIPSFFTGHLIARFGVEKIVALGLAILGGAGIVA
																				LQGVDLGNFFVSLILLGIGWNFGFIGATSMLAASHEVHERGRMQGLNDLLVFGGVTFASL
																				ASGGLMNCSGGSAVEGWTAVNLAMIPLLTLAGGALLWLVLRPSDPQTI
																				>tr|A0A0C1JLI8|A0A0C1JLI8_9RHOB Multidrug MFS transporter OS=Ruegeria sp. ANG-S4 GN=RA28_16230 PE=4 SV=1
																				MTMSTTTADNSQAKRNVAVLVAAQAILGAQMPMIFIVGGLAGQSLATNACLATLPISLIV
																				LGSMLAATPVSAIMQRWGRRAGFLVGATAGACGGIVGAYGLFLGSFPVFLLGSLLTGIYM
																				SAHGFYRFAAADTASDDFRPKAISYVMAGGLAAAVIGPQIVKLTSTAYVIPFLGTYIAVI
																				ALNIFGAALFFLLDIPTPDRPTADAPKGRTRLELLKTPRIAVAIICAMVSYALMNLVMTS
																				TPLAVVGCGYTANDAADVVTSHVLAMYVPSFFTGHLIARFGVERIVAIGLAILAAAGVVA
																				LQGVELGNFFLALILLGVGWNFGFIGATSMLAASHDPHERGRMQGLNDLLVFGGVTVASL
																				ASGGLMNCSGGSPVEGWTAVNLAMIPLLTLAGGALLWLVLKPSDARTA
																				>tr|A0A0P1I7A7|A0A0P1I7A7_9RHOB Arabinose efflux permease OS=Ruegeria sp. CECT 5091 GN=RUE5091_01431 PE=4 SV=1
																				MTLTASTPDNSQAKRNVAVLVAAQAVLGAQMPMIFIVGGLAGQSLASNPCLATLPISLIV
																				LGSMLAATPISAIMQRWGRRVGFLVGATAGACGGAVGAYGLFLGSFPIFLLGSLLTGIYM
																				SAHGFYRFAAADTASDAFRPKAISYVMAGGLAAAIIGPQIVKLTSTAYVIPFFGTYLAVI
																				AMNLLGSGLFFFLDIPTPEKPREDAPKGRTRLEMLKTPRIAVAIICAMVSYALMNLVMTS
																				TPLAVVGCGFSANDAADVVTTHVLAMYVPSFFTGQLIARFGVEKIVAFGLAILAGAGVVA
																				LQGVELGNFFVALILLGIGWNFGFIGATTMLAASHDVNERGRMQGLNDLLVFGGVTLASL
																				ASGGLMNCSGGSPVEGWTAVNLAMIPLLTLAGGALLWLVLKPSEPETV
																				>tr|B7QRX9|B7QRX9_9RHOB Major facilitator superfamily protein OS=Ruegeria sp. R11 GN=RR11_902 PE=4 SV=1
																				MTDSLPLHDDRIAKRNVVILVLAQAFLGAQMPMIFTIGGLAGQSLASNACFATLPISLLV
																				AGSMLAATPISAIMQRYGRRAGFLVGTTAGAIGGLIGAYGLYLGSFPIFLLGSFMTGIYM
																				SAHGFYRFAATDTASEAFRPKAISYVMAGGLLAAIIGPQLVKATSQAFVIPFLGTYMAVI
																				AINVIGSLLFVFLKIPKPPRPAEDAPKGRSRMEMLRTPTIAVAVICAMVSYALMNLVMTS
																				TPLAVVGCGFDEGNAADVVTAHVLAMYVPSFFTGHLIARFGVEKIVGAGLFILAGAGAVA
																				LQGVDLENFFIALILLGIGWNFGFIGATTMLAGAHESYERGRMQGLNDLLVFGGVTFASL
																				ASGGLMNCSGGSPVEGWTAVNMAMAPFLALAGGALLWLVLRPRALRDA
																				>tr|A0A0X3U248|A0A0X3U248_9RHOB Multidrug MFS transporter OS=Ruegeria sp. ZGT108 GN=AVO44_01065 PE=4 SV=1
																				MTMTTTTPDNSQAKRNVAVLVAAQAVLGAQMPMIFIVGGLAGQSLASNPCLATLPISLIV
																				LGSMLAATPVSAIMQRWGRRVGFLVGATAGALGGVVGAYGLYLGSFPIFLLGSALTGIYM
																				SAHGFYRFAAADTASDDYQPKAISYVMAGGLAAAIIGPQIVKLTAEAYVVPFLGTYLAVI
																				AVNVIGSALFLFLDIPKPEKPKEDAPKGRSRLEMLKTPRIAVAIICGMVSYALMNLVMTS
																				TPLAVVGCGFSSDDAADVVTSHVLAMYVPSFFTGQLIARFGVERIVALGLAILGAAGVVA
																				LQGVELGNFFVALILLGIGWNFGFIGATTMLASSHEPSERGRMQGLNDLLVFGGVTVASL
																				ASGGLMNCSGGSPVEGWTAVNLAMIPLLTLAGGALLWLVLKPSEPETV
																				>tr|A0A101CYX8|A0A101CYX8_9RHOB Multidrug MFS transporter OS=Ruegeria sp. ZGT118 GN=AVO45_02920 PE=4 SV=1
																				MTQTATDPGNSQAKRNVAVLVAAQAILGAQMPMIFTVGGLAGQSLATNPCLATLPISLIV
																				LGSMLAATPISSIMQRWGRRVGFLVGATAGAAGGVVGAYGLYLGSFPIFLLGSLLTGIYM
																				SAHGFYRFAAADTASDDYRPKAISYVMAGGLAAAIIGPQIVKLTSQAYVIPFLGTYLAVI
																				AVNVIGSGLFFFLDIPKPPRLTEDSPRGRTRRELLSDPRIAVAVICAMVSYALMNLVMTS
																				TPLAVVGCGYTEGNAADVVTSHVLAMYVPSFFTGHLIARFGVEKIVASGLAILAGAGLVA
																				LQGVDLGNFFVALILLGVGWNFGFIGATTMLAGAHAPHERGRMQGLNDLLVFGGVTLASL
																				ASGGLMNCSGGSPIEGWTAVNLAMIPLLTLAGGALLWLVLRPADSETV
																				>tr|A3JYN5|A3JYN5_9RHOB Transporter, putative OS=Sagittula stellata E-37 GN=SSE37_07268 PE=4 SV=1
																				MTTQTTAQPTDTRARRNVTVLVLAQAFLGAQMPMIFTIGGLAGQSLAPNPCYATLPISLI
																				VLGSMLAATPVSAIMQKYGRRAGFFLGAGAGAVGGAIGAYGLLTASFTIFLLGSLVTGIY
																				MSAQGFYRFAAADTASEDFRPKAISYVMAGGLASAVIGPQLVKFTADSYVIPFLGTYAGV
																				IAINLIGACLFFFLDIPKPPVPAEDAPKGRTRWQLLTTPRIGVAVICAAVSYALMNLVMT
																				STPLAVVGCGYETGDAANVVTAHVLAMFAPSFFTGHLIARFGVERIMATGLVILAGAGAV
																				GLSGVNLEQFFVALVLLGIGWNFGFIGATSMLSGAHEAHERGRMQGLNDLIVFGAVTFAS
																				LSSGGLMNCSGGSPVQGWMSVNLAMAPFLVLAGGALIWLWLRPKEEQPA
																				>tr|S9QZH2|S9QZH2_9RHOB Putative membrane protein OS=Salipiger mucosus DSM 16094 GN=Salmuc_00599 PE=4 SV=1
																				MTVQSDSLAKRNVTVLVLAQAILGAQMPMIFTIAGLAGESLASNPCWATLPISLIVLGSM
																				LSARPLSAFMQRFGRRAGFMLGTLGGAVGGAIGAYGLYEASFPIYLAGSLLTGMYMSAQG
																				FYRFAAADTASDSFRPKAISYVMAGGLAAAIIGPQLVKATTDAFVIPFLGAYVAVIAVNL
																				VGALLFLFLRIPPPPRPAHDAPRGRSARELLTTPRIAVAVICAMVSYALMNLVMTSTPLA
																				VVGCGFETDNAADVVTAHVLAMYIPSFFTGHLIARWGVEKVMGLGLFILACAGGVAMTGV
																				QLEQFFGALILLGIGWNFGFIGATTMLAGAHEPHERGRMQGLNDLLVFGAVTFASLTSGG
																				LMNCSGGTAQEGWLAVNMAMAPFLALAGGALIWLLLRPEKQPAE
																				>tr|A0A0P1FGY1|A0A0P1FGY1_9RHOB Arabinose efflux permease OS=Shimia marina GN=SHM7688_02856 PE=4 SV=1
																				MTQVVDDSRARRTVFILVLAQAFLGAQMPMIFTIGGLAGQSLATNACFATLPISLIVLGS
																				MVSATPISAIMQKYGRRVGFLIGTLGGALGGAIGAYGLYLNSFPIFLAGSFLTGVYMCAQ
																				GFYRFAAADTASDSFRPKAISYVMAGGLLSALIGPQLVKVTSDSMIIPFMGAYIAVVVLN
																				ILGSALFFFINIPTPKPPSENTPKGRSRWELITTPRITVAVICAMVSYALMNLVMTSTPL
																				AVVGCGFEQDDAANIVSAHVIAMFLPSFFTGHLIARFGVEKILALGLVILAGAGAVALQG
																				VELENFFVALILLGVGWNFGFIGATTMLAGAHDPSERGRMQGMNDLIVFGGVTFASLASG
																				GLMNCSGGSAAVGWTSVNLAMAPFLMLAGGALIWLVLRPSEETA
																				>tr|A0A0N0V3Z3|A0A0N0V3Z3_9RHOB Major Facilitator Superfamily protein OS=Shimia sp. SK013 GN=shim_06610 PE=4 SV=1
																				MTQTIAPQPADDSRAKRNVVILVLAQAFLGAQMPLIFTIGGLAGQSLASNICFATLPISL
																				IVLGSMLSATPLSAIMQRYGRRVGFLVGTTGGALGGAIGAYGLYLNSFPVFLFGSFLTGV
																				YMSAQGFYRFAASDTASDDFRPKAISYVMAGGLLSAIIGPQLVKVTSDSMVVPFLGAYLT
																				VIAINVIGSALFLFIDIPKPEVPAADAPKGRTRWELITTPRIAVAVICAMVAYALMNLVM
																				TSTPLAVVGCGFEQNDAANVVTAHVLAMFAPSFFTGHLIARFGVEKILGTGILILAGAGA
																				VALQGVELENFFVALILLGLGWNFGFIGATTMLATAHSVEERGRMQGMNDLIVFGGVTVA
																				SLASGGLMNCSGGDAVTGWTSVNLAMAPFLMLAGGALIWLVMRPKTA
																				>tr|C9D4B1|C9D4B1_9RHOB Major facilitator superfamily protein OS=Silicibacter sp. TrichCH4B GN=SCH4B_4633 PE=4 SV=1
																				MTAPAPDDHIAKRNVLILVLAQAFLGAQMPMIFIVGGLAGQSLATNPCLATLPISLIVAG
																				SMLSATPISAIMQRYGRRAGFAVGATGGALGGLIGGYGLYLGSFPVFLVGSALTGIYMSA
																				QGFYRFAAADTASDSFRPKAISYVMAGGLLSAIVGPQLVKATSDAFVIPFLGTYLAVIAV
																				NVLGVGLFAFLRIPRPPAPKEDAPIGRSRWELLKTPTIAVAVICAMVSYALMNLVMTSTP
																				LAVVGCGFSQNTAADVVTSHVLAMYVPSFFTGHLIARFGVEKVVGAGLVILAGAGAVALQ
																				GVDLGNFFIALILLGVGWNFGFIGATTMLAGAHEAHERGRMQGLNDLLVFGGVTVASVAS
																				GGLMNCSGGNPVEGWAAVNMAMAPFLVLAGGALIWLVLKPKSATA
																				>tr|A0A073IW18|A0A073IW18_9RHOB Multidrug MFS transporter OS=Sulfitobacter donghicola DSW-25 = KCTC 12864 = JCM 14565 GN=DSW25_11090 PE=4 SV=1
																				MIDDSRAKRNVAILVIAQAFLGSQMPMIFLVGGLAGKSLASNVCLATLPISMIVLGSMVW
																				ATPISSIMQKYGRRAGFFLGAFGGALGGAIGAYGLIEQSFPIFLVGSFMTGIYMSAHGFY
																				RFAAADTASDEFRPKAISYVMAGGLLSAIVGPQLATATSFAFVTPFVGTYLAVVALNIVG
																				SLLFLFIDIPKPQAPAIDAPRGRTRWELITTPRITVAVICAMVSYALMNLVMTSTPLAVV
																				GCGFEQKDAGFIVTGHVLAMYAPSFFTGHLINRFGVERIVGSGIAILGLAGIIALQGVEL
																				ENFYIALILLGIGWNFGFIGATSMLAGAHAPHERGRMQGLNDLLVFGGVTIASLASGGLM
																				NCSGGSAAAGWAAVNYAMIPFLILAGASLVWLMMHDRRARG
																				>tr|A0A061SXJ6|A0A061SXJ6_9RHOB Multidrug MFS transporter OS=Sulfitobacter mediterraneus GN=PM02_00835 PE=4 SV=1
																				MIDDRRAKRNVAVLVGAQAILGSQMPMMFVVAGLAGQMLASNVCFATLPISMIVLGSMLS
																				ATPVSAIMQRYGRRAGFFLGTFGGGLGAVVSAYGLYTASFTLFLVGSFISGIYMSAQGFY
																				RFAATDTASDDFRPKAISYVMAGGLISAVIGPQLATATSTAFVVPFLGTYFAVVSVNVIG
																				SLLFLFLDIPKPEPVSADAPRGRSRWELLTTPRIAVAVICAMVSYALMNLVMTSTPLAVV
																				GCGYTEKTAGYVVTGHVLAMFAPSFFTGHLINRFGVEKIMGLGIAILAAAGIVGLQGVDL
																				ENFYIALILLGLGWNFGFIGATTMLTGAHEPHERGRMQGLNDLLVFGGVTVASLASGGLM
																				NCSGGSAVEGWTAVNMAMVPFLALAGGSLIWLVMRGKDA
																				>tr|A0A073IY15|A0A073IY15_9RHOB Multidrug MFS transporter OS=Sulfitobacter pseudonitzschiae GN=SUH3_06145 PE=4 SV=1
																				MTHTHDSRAKRNVAVLVCAQAFLGSQMPMIFVVAGLAGQSLATNVCFATLPISLIVLGSM
																				LAATPVSAIMQRFGRRAGFFVGATGGAVGGMVGAYGLYLGSFPIFLAGSFLTGIYMSAQG
																				FYRFAAADTASDEFRPKAISYVMAGGLLSAVIGPQVVKLTADAYVIPFLGTYLAVITVNV
																				VGSLLFLFIDIPKPPVPALDAPSGRSRLELLKTPRIAVAVICGTVSYALMNLVMTSTPLA
																				VVGCGMTGDLLPGTDLSGLSAAEQRSTFINLASNVVTGHVLAMFAPSFFTGHLINRFGVE
																				KIMGLGIAILGAAGIVALSGVTLSNFFIALILLGLGWNFGFIGATTMLSGSHLPHERGRM
																				QGLNDLLVFGGVTMASLASGGLMNCSGGSPVQGWAAVNIAMVPFLVLAGGSLIWLMLRPK
																				EAAA
																				>tr|A3SWK4|A3SWK4_SULSN Transporter, putative OS=Sulfitobacter sp. (strain NAS-14.1) GN=NAS141_06188 PE=4 SV=1
																				MTVIDDTRAKRNVAVLVTAQAFLGSQMPMYFVVGGLAGQQLSPNVCLATLPISMIVFGSM
																				TTAPWLSTVMQRFGRRAGFVAGAFGGMTGAALCAYALTIQSFMTFLLGSYLIGIYMCSQG
																				FFRFAATDTASDAFRPKAISYVMAGGLISAIIGPQLVGFLTGANGDATMMRFFPVYLAAI
																				ALNAVGMVLFAFLNIPKPPVPAVDAPKGRTRMELLKTPRIAVAVICGMVSYALMNLVMTS
																				TPLAVVGCGYDIVDASHVVTGHVLAMYAPSFFTGHLIAKFGVEKILGLGIAILAGAGVVA
																				LQGVELNNFYIALILLGIGWNFGFIGATSMLAGAHEPHERGRMQGLNDLLVFGGVTFASL
																				SSGGLMNCSGGNPVEGWAAVNIAMIPFLVLAGGSLIWLMLRQRSARV
																				>tr|A0A085BVF6|A0A085BVF6_9RHOB Multidrug MFS transporter OS=Sulfitobacter sp. CB2047 GN=IV89_14535 PE=4 SV=1
																				MTVIDDTRAKRNVAVLVTAQAFLGSQMPMYFVVGGLAGQQLSPNVCLATLPISMIVFGSM
																				TTAPWLSTVMQRFGRRAGFVAGAFGGMTGAALCAYALTIQSFMTFLLGSYLIGIYMCSQG
																				FFRFAATDTASDAFRPKAISYVMAGGLISAIIGPQLVGFLTGANGDATMMRFFPVYLAAI
																				ALNAVGMVLFAFLNIPKPPVPAVDAPKGRSRMELLKTPRIAVAVICGMVSYALMNLVMTS
																				TPLAVVGCGYDIVDASHVVTGHVLAMYAPSFFTGHLIAKFGVEKILGLGIAILAGAGVVA
																				LQGVELNNFYIALILLGIGWNFGFIGATSMLAGAHEPHERGRMQGLNDLLVFGGVTFASL
																				SSGGLMNCSGGNPVEGWAAVNIAMIPFLVLAGGSLIWLMLRQRSARV
																				>tr|A0A167GMB7|A0A167GMB7_9RHOB Multidrug MFS transporter OS=Sulfitobacter sp. HI0054 GN=A3734_09305 PE=4 SV=1
																				MIDDRRARRNVAVLVAAQAFLGAQMPMIFLVGGLAGQSLATNVCLATLPISMIVLGSMLS
																				ATPVSAIMQRYGRRAGFFLGAAGGALGGAVAAYGLYLASFPVFLLGSLLTGIYMSAQGFY
																				RFAAADTASDDFRPKAISYVMAGGLVSAIIGPQLATATSMSLVVPFLGTYMAVVAVNLIG
																				ALLFLFIDIPKPPIPAHDAPKGRSRWELLTTPRIAVAVICAMVSYALMNLVMTSTPLAVV
																				GCGYSQDSAGYVVTGHVLAMFAPSFFTGHLINRFGVERIMGLGIAILAAAGVVALQGVEL
																				GNFFVALILLGLGWNFGFIGATTMLAGAHEPHERGRMQGLNDLLVFGGVTVASLASGGLM
																				NCSGGRAQEGWAAVNLAMVPFLVLAGGSLIWLVLRSRKETQLS
																				>tr|A0A0B4BX58|A0A0B4BX58_9RHOB Multidrug MFS transporter OS=Tateyamaria sp. ANG-S1 GN=RA29_12770 PE=4 SV=1
																				MTQIDDTRAKRNVAVLVAAQAFLGSQITMMFVVAGLAGQQLTPFACLATLPISLIVFGSM
																				TTAPWLSNVMQRFGRRTGFIVGAFGGLVGAAIGVWALSIGSFWLFLVGSYMTGIYMSAQG
																				FYRFAAADTASDAFRPKAISYVMAGGLLSAIIGPQVVGYVTADTADATVARYIPIYWVAM
																				GFNLMGMALFFLLDIPKPPAPSATDGPGRSRKELLRDPRIAVAVICAAVSYALMNLVMTS
																				TPLAVVGCGFTEPDAANVVTVHVLAMFAPSFFTGHLISKFGVERIMGLGLAILGLAGVVA
																				LQGVELENFYWALFLLGLGWNFGFIGATTMLAGAHSPQERGRMQGMNDLIVFGGVTLASL
																				ASGGLMNCAGGDAVEGWAAVNIAMVPFLVLAGGSLIWLVMRQRAVTV
																				>tr|A0A099TFI3|A0A099TFI3_9RHOB Multidrug MFS transporter OS=Thalassobacter sp. 16PALIMAR09 GN=PM04_02845 PE=4 SV=1
																				MTAIVDPSTNDARAKRNVIVLVMAQAILGAQMPMLFVVGGLAGLTIAPSPLLATLPISLI
																				VFGSMTTAPWISPLMQRMGRQVGFVIGALGGAAGGLICAAALYLDSFALFLMGSYCTGIY
																				MSAQGFYRFAAADGASDAYRPKAISYVMAGGLVAALLGPQLVKVTNEAFIYPFLGTYLAA
																				AVLNIVGMSLFWFLDMPKPAPVAANAPKGRTRMELLRDPAVLVAIICGMVTYSLMNLIMT
																				STPLAVVGCGFTTGDAADIVSAHVIAMFAPSFFTGHLIARFGASKVVSVGLLALGLAGVV
																				AIAGVDLFNFYGALVLLGLGWNFGFIGATAMLTANHAPEERGTAQGLNDLIVFGFVTLAS
																				LSSGGLVNSGADMVAGWTAVNIAMVPFLTLAGAALIWLRLRPMEIA
																				>tr|A0A0N7LTL2|A0A0N7LTL2_9RHOB Major Facilitator Superfamily protein OS=Thalassobacter stenotrophicus GN=THS5294_02308 PE=4 SV=1
																				MTAIVDSSTNDARAKRNVIVLVMAQAILGAQMPMLFVVGGLAGLTIAPSPLLATLPISLI
																				VFGSMTTAPWISPLMQRMGRQVGFVIGALGGAAGGLICAAALYLDSFALFLMGSYSTGIY
																				MSAQGFYRFAAADGASDAYRPKAISYVMAGGLVAALLGPQLVKVTNEAFIYPFLGTYLAA
																				AVLNIVGMSLFWFLDMPKPAPVAANAPKGRTRMELLRDPAVLVAIICGMVTYSLMNLIMT
																				STPLAVVGCGFTTGDAADIVSAHVIAMFAPSFFTGHLIARFGASKVVSVGLLALGLAGVV
																				AIAGVDLFNFYGALVLLGLGWNFGFIGATAMLTANHAPEERGTAQGLNDLIVFGFVTLAS
																				LSSGGLVNSGADMVAGWTAVNIAMVPFLTLAGAALIWLRLRPLEVA
																				>tr|C7DET0|C7DET0_9RHOB Major facilitator superfamily protein OS=Thalassobium sp. R2A62 GN=TR2A62_0512 PE=4 SV=1
																				MTTTSHIDDSRAKRNVAILVLSQAILGAQMPMLFVIGGLAGTQLASNVCLATLPISMIVF
																				GSMTTAPWISPYMQRNGRRAGFFLGAIAGALGAGVAAYGLYIQSFAVLLIGSYISGIYMS
																				AQGFYRFAATDTASEAFRPKAISYVMAGGLFSAIFGPQLNKFVQDAYVTPFLGSYLAIMC
																				LNLAGMLLFFGLDLPAGTGKVVSKVSSSIRTRARMLREPKIIVAIICAMVSYALMNLVMT
																				STPLAVVGCGFTKNNANDIVSLHVVAMFLPSFFTGHLINKFGVTRIIGAGLAILGAAGLV
																				ALTGVTLTNFFVALILLGLGWNFGFIGATTLLASSHTPDERGVIQGLNDAIVFGCVTLAS
																				LASGGLMNCSGGDVVQGWNAVNLAMVPFLVLAGGALIWLGRRPNLAA
																				>tr|A0A0P1F566|A0A0P1F566_THAGE Arabinose efflux permease OS=Thalassobius gelatinovorus GN=TG4357_00389 PE=4 SV=1
																				MTQTAYVPDDNRARRNVYILVLAQAILGAQMPMIFTIGGLAGQALASNLCFATLPISLIV
																				LGSMLAATPVSHIMQKYGRRTGFFLGAGAGAIGGAVGAYGLYLASFPIFLLGSLITGIYM
																				SAQGFYRFAAADTASDTFRPKAISYVMAGGLASAIIGPQMVKLTADAFVVPFMGTYLAVI
																				AVNILGSLLFWFLDIPKPAVPSADAPKGRSRMELLKTPRIAVAVICAMVSYALMNLVMTS
																				TPLAVVGCGFEKNTAADVVSAHVLAMYIPSFFTGHLIARFGVEKIVATGLVILAGAGAVA
																				LQGVELENFFIALILLGLGWNFGFIGATTMLAGAHEPNERGKMQGLNDLMVFGGVTLASL
																				ASGGLMNCSGGTAQAGWTSVNLAMAPFLMLAGGALIWLIFQPKED
																				>tr|A0A0P1GQP4|A0A0P1GQP4_9RHOB Arabinose efflux permease OS=Thalassobius mediterraneus GN=TM5383_02016 PE=4 SV=1
																				MSTATTSPDQSAPEDNRKAKRNVVILVLAQAILGAQMPMLFTIGGLAGQSLASNICFATL
																				PITMIVLSSMLSATPVAAVMQRFGRRVGFMMGTGFGAAGAAVGAYALSISSFPLFLVGSF
																				LTGTYMSAHGFYRFAAADTASDAYRPKAISYVMAGGLAAAIIGPQLVKLTSDAYVVPFLG
																				AYVAIIAINLIGSLLFLFLDIPTPPKPSADAPQGRTRWQLITTPVIAVAVICGMVSYALM
																				NLVMTSTPLAVVGCGFEQDNAADIVTAHVLAMYIPSFFTGHLIARFGTQKIIAAGLVILA
																				GAGVVALQGVELENFFIALVLLGIGWNFGFIGATSLLAASHTVEERGRMQGLNDLLVFGG
																				VTLASLASGGLMNCSGGEAAVGWAAVNIAMAPFLMLAGGALIWLMFQPKDELA
																				>tr|A0A0N7LX01|A0A0N7LX01_9RHOB Arabinose efflux permease OS=Thalassobius mediterraneus GN=TL5120_00304 PE=4 SV=1
																				MTDAINTPAPDTGPTSDAAAKRNVVILVLAQAILGAQMPMLFTIGGLAGQSLASNICFAT
																				LPITMIVLSSMLSATPVAAVMQRFGRRVGFMMGTAFGAAGAVVGAYALSIASFPLFLVGS
																				FLTGTYMSAHGFYRFAAADTASDAFRPKAISYVMAGGLAAAIIGPQLVKLTSDTFVVPFL
																				GAYVAIIAINLLGSLLFLFLDIPTPPKPSADAPKGRTRWQLITTPVIAVAVICGMVSYAL
																				MNLVMTSTPLAVVGCGFEQDNAADIVTAHVLAMYIPSFFTGHLIARFGTQKIIAAGLVIL
																				AGAGLVALQGVELENFFIALVLLGIGWNFGFIGATSLLAASHTVEERGRMQGLNDLLVFG
																				GVTLASLASGGLMNCSGGEAAVGWAAVNIAMAPFLMLAGGALIWLMFQPKEEMA
																				>tr|A0A0P1IU42|A0A0P1IU42_9RHOB Arabinose efflux permease OS=Thalassobius sp. CECT 5114 GN=TA5114_01219 PE=4 SV=1
																				MTQVIDDMVDDRRAKRTVFILVLAQALIGAQMPMLFTIAGLAGQSLASNACFATLPISLI
																				VLGSMLSATPMSNFMQSHGRRAGFFVGAIGGMTGAAIGAYGLYTSSFPLFLLGSLFTGIY
																				MSSHGFFRFAAADSASDEFRPKAISYVMAGGLAAAIFGPQLVKVTADAMVIPFMGTYGAV
																				IALNLIGMVLFVFLDIPLPEKADESSKPSRSRWELLTTPRIAVAVICATVSYALMNLMMT
																				STPLAVVGCGYTQNSAADIVSAHVFAMFAPSFFTGHLIQRFGVEKIVAAGILILAAAGAV
																				ALHGVELENFFIALILLGVGWNFGFIGATTMLTMSHEPHERGKVQGMNDLIVFGGVTVAS
																				LASGGLMNCSGGDAAQGWTAVNLAMAPFLTLAGGALIWLALRPSEKLTH
																				>tr|A0A085TUJ2|A0A085TUJ2_9RHOB Major facilitator superfamily protein OS=Thioclava atlantica GN=DW2_12590 PE=4 SV=1
																				MSDITAPLAPREKRNTIILVLAQAILGAQMPMIFTVGGLAGQMLAPNACFATLPISMIVL
																				GSVLSAQPLSEFMAARGRRAGFILANGFGATGAAIAAYALYIGSFWLFMLGSLLTGTYMS
																				AQGFYRFAATDTASPEFQPKAISYVLAGGLFAAILGPQLVKLTSQAMLVPFLATYLAIIA
																				INALGPFLFAFLDIPAPGRRDKSAPLQGRTRRELLRDPVIVVAMICAMVSYALMNLVMTS
																				TPLAVVGCGFEQGDAANIVSAHVLAMYIPSFFTGHLIARFGKQTIVGLGLVILAGAGAVA
																				LTGVELDKFYLALILLGLGWNFGFIGATAMLASAHTPEERGHVQGMNDFVVFGGVFLASL
																				SSGGLMNCLEGGNAQAGWQAVNIAMLPFLTLAGGALIWLTMRPKDTR
																				>tr|A0A074TCT9|A0A074TCT9_9RHOB Multidrug MFS transporter OS=Thioclava dalianensis GN=DL1_03110 PE=4 SV=1
																				MNSSSLPHATREKRNTIVLVLAQALLGAQMPMIFTVGGLAGQMIAPNPCIATLPLSMIIL
																				GSVLSANPLSNFMAEHGRRAGFMLANAAGAAGAAVAAYALYIGSFWLFMLGSLMTGTYMS
																				AQGFYRFAATDTATPEFQPKAISYVMAGGLVAAILGPQLVKLTSQAMVVPFMATYLVIIA
																				INALGPALFAFLDIPAPGRRKADTPHEGRTRRELLRDPVILVAMICAMVSYSLMNLVMTS
																				TPLAVVGCGYAQGDAANIVSAHVLAMYLPSFFTGHLIAKFGHRAIVGTGLLILAAAGAVA
																				LSGIELERFFLALMLLGVGWNFGFIGATSMLASAHSPAERGTAQGLNDFVVFSGVFLASL
																				SSGGLMNCVSSGDPQTGWHAVNIAMLPFLTLAGAALIWLVLRPKETR
																				>tr|A0A074KJP2|A0A074KJP2_9RHOB Multidrug MFS transporter OS=Thioclava indica GN=DT23_01980 PE=4 SV=1
																				MTDITSPPAARQKRNTIVLVLAQALLGAQMPMIFTIGGLAGQMLASNPCFATLPLSLIVL
																				GSVLSAQPMSEFMAAYGRRAGFILANAAGAAGAAVAAYALYIGSFPVFLMGSFLTGIYMS
																				AQGFYRFAATDTATPEFQPKAISYVMAGGLVAAIIGPQLVKVTSQAMLVPFMATYLVIIA
																				INALGPFLFAFLDIPAPGRRKKHEHHEGRTRRELLRDPVILVAMICGMVSYALMNLVMTS
																				TPLAVVGCGFEEGDAANIVSAHVLAMYLPSFFTGYLISWFGKEVIVGVGLVILAASGAVA
																				LTGVELDKFYLALMLLGVGWNFGFIGSTAMLASAHAPSERGHVQGMNDFIVFGGVFLASL
																				SSGGLMNCSGAGNTQAGWQAVNLAMLPFLTLAGAALIWLVMRPKETR
																				>tr|A0A074J2L0|A0A074J2L0_9RHOB Uncharacterized protein OS=Thioclava pacifica DSM 10166 GN=TP2_12020 PE=4 SV=1
																				MSDITSPQDFPREKRNTIVLVLAQALLGAQMPMIFTVGGLAGQMLAPNPCFATLPLSLIV
																				LGSVLSAQPMSEFMSAYGRRAGFILSNAAGATGAAVAAYALYIGSFWIFMGGSFLTGVYM
																				SAQGFYRFAATDTARPEFQAKAISYVLAGGLVAAIIGPQLVKVTSQAMLVPFMATYLVII
																				AINAMGPFLFAFLDIPAPGRRKKHEHHEGRTRRELLKDPVIVVAMICGMVSYALMNLVMT
																				STPLAVVGCGFEEGDAANIVSAHVLAMYLPSFFTGHLIARFGKEMIVGTGLVILAASGAV
																				ALTGVDLEKFYLALVLLGLGWNFGFIGSTAMLASAHEPSERGHVQGMNDFVVFGGVFLAS
																				LSSGGLMNCAQGGNAQAGWQAVNLAMLPFLTLAGAALIWLVMRPKETR
																				>tr|A0A0P1GIE6|A0A0P1GIE6_9RHOB Major Facilitator Superfamily protein OS=Tropicibacter multivorans GN=TRM7557_03619 PE=4 SV=1
																				MTTVDAPTPDDRTATRNVAILVLAQAFLGAQMPMLFTIAGLAGQSLASNPCWATLPISLI
																				VAGSMVSATPLSAIMQRWGRTVGFVIGAMGGALGGIIGAYGLYLNSFPVFLLGSFFTGIY
																				MCSQGFFRFAAADTASEDFRPKAISYVMAGGLISAIIGPQLVKATTDAYVIPFFGSYLAV
																				VVINVVGALLFAFLRIPAPAAPGADAPKGRSRTEMLRTPRIAVAIICGMVAYALMNLVMT
																				STPLAVVGCGFTQGNAADVVTFHVLAMFVPSFFTGHLIARFGVEKIMGAGILILGAAGAV
																				ALQGVDLANFFAALILLGLGWNFGFIGATTMLASAHTPEERGRIQGMNDLFVFGGVTVAS
																				LASGGLMNCSGGSPIEGWTAVNMAMAPFLMLSGGALIWLVLRPQESRA
																				>tr|A0A0N7LZ58|A0A0N7LZ58_9RHOB Multidrug resistance protein OS=Tropicibacter naphthalenivorans GN=TRN7648_01106 PE=4 SV=1
																				MGAQMPMIFTIGGLAGQSLAGNPCFATLPISMIVLGSMLSATPVSAVMQKYGRKVGFFMG
																				AFAGALGALIAAYGLQTGSFAILLVGSLITGMYMSAQGFYRFAAADTASDAYRPKAISYV
																				MAGGLLAAIIGPQLGNYSSFALGAVPFVGTYVAVAALNLIGCWMFLFLDIPRPPVPDADA
																				PHGRTRMELLKTPRIAVAIISAMVSYALMNLVMTSTPLAVVGCGVGGATEVPAYLSNLIP
																				AGTAREQFQFIAGYVVTAHVLAMYIPSFFTGHLIVRFGVEKIIAAGLVILAGAGIVGLSG
																				VQLEQFFVALILLGVGWNFGFIGATSMLASAHEPHERGRLQGMNDLLVFGGVTFASLASG
																				GLMNCSGGAPQDGWVAVNLAMVPFLALAGAALIWLVLRPSED
																				>tr|A0A0D0P8A0|A0A0D0P8A0_9RHOB Wenxma_18, whole genome shotgun sequence OS=Wenxinia marina DSM 24838 GN=Wenmar_03535 PE=4 SV=1
																				MTDAALSADTDRRARRNVGVLILAQALLGSQMPMLFVIGGLAGQMLAPNPCLATLPISLI
																				VFGSMTTAPWLSPLMQRRGRRLGFQIGAAGGFLGAAVSALGLSVGSFGLLLAGSFLTGIY
																				MSAQGFYRFAAADAASAAFRPKAISWVMAGGLASALIGPQLVKVTDDLTAIPFIGTYAAA
																				MAINALGVFLFFGLDLPAPRRAAGAVADAGRSLGQMIRTPGIAVAILVAAVSYALMNLMM
																				TSTPLAVVGCGYTRDNAADIVSAHVLAMFVPSFFTGNLIARFGATRIVSIGLAILGASAA
																				VGLAGVELTNFFGALILLGIGWNFGFIGATAMLTARHIDAERGRIQGLNDMIVFGSVTLG
																				SLASGGLMNCAGGTAESGWAAVNIAMVPPLTLAVAALLWLWLRPVDRDGARA
																				>tr|A0A0F9U4N9|A0A0F9U4N9_9ZZZZ Uncharacterized protein OS=marine sediment metagenome GN=LCGC14_0250260 PE=4 SV=1
																				MRLSAACDQQDIRALVHGATIDEPAVGRKALAAPQSPVYAFTMTVIDDTRAKRNVAVLVT
																				AQAFLGSQMPMYFVVGGLAGQQLSPNVCLATLPISMIVFGSMTTAPWLSTVMQRFGRRAG
																				FVTGAVGGMTGAALCAYALTVQSFMIFLLGSYLIGIYMSSQGFFRFAATDTASDAYRPKA
																				ISYVMAGGLISAIIGPQLVGFLTGANGDATVMRFYPVYLAAIALNAVGMVLFAFLNIPKP
																				PVPAVDAPKGRSRMELLKTPRIAVAVICGMVSYALMNLVMTSTPLAVVGCGYDIVDASHV
																				VTGHVLAMYAPSFFTGHLIAKFGVEKILGLGIAILAGAGVVALQGVDLNNFYIALILLGI
																				GWNFGFIGATSMLAGAHEPHERGRMQGLNDLLVFGGVTFASLSSGGLMNCSGGNPVEGWA
																				AVNIAMIPFLVLAGGSLIWLMLRQRSARV
																				>tr|A0A0F9TC20|A0A0F9TC20_9ZZZZ Uncharacterized protein OS=marine sediment metagenome GN=LCGC14_0672400 PE=4 SV=1
																				MTVIDDTRAKRNVTVLVAAQAFLGSQMPMYFVIGGLAGQQLSPNPCLATLPISMIVFGSM
																				TTAPWLSTVMQRLGRRSGFVTGATGGMTGAAICAYALTVQSFGFFLLGSYLLGIYMSSQG
																				FFRFAATDTASDEFRPKAISYVMAGGLISAIIGPQLVGMLTGVNGAATVMRFFPVYVAAI
																				ALNAVGMVLFAFLDIPKPPVPSVDAPKGRTRMELLTTPRIAVAVICGMVSYALMNLVMTS
																				TPLAVVGSGFDIVDASHVVTGHVLAMYAPSFFTGHLIARFGVEKIVGLGLAILAFAGVVA
																				LQGVDLNNFYIALILLGIGWNFGFIGATSMLAGAHAPHERGRMQGLNDLLVFGGVTFASL
																				ASGGLMNCSGGDPIEGWSAVNMAMIPFLVLAGGALIWLMIRRPTPSHA
																				>tr|A0A0F9JY53|A0A0F9JY53_9ZZZZ Uncharacterized protein (Fragment) OS=marine sediment metagenome GN=LCGC14_1702010 PE=4 SV=1
																				VLNLVGSLLFLGLRIPRPPVPDRDAPQGRSRMALLRTPRIAAAIICAMVSYALMNLVMTS
																				TPLAMVGTGHSPADAADVVGLHVLAMYLPSFFTGHLINRFGAERIIATGLVILGAAGAAA
																				LAGVELMHFGLALVLLGLGWNFGFIGATTMLAGAHSPAERGRVQGLNDMLVFGFVTIASL
																				SSGGLMNCSGGSASQGWMAVILAMGPFLLLAGGVLVWLRVAQSRPRRARA

## Sheet: 1B
yourlist:M20161014C2335653E4FA1B8AECF5153189FA788F2C259A5	Entry name	Protein names	Gene names	Organism	Length	Taxonomic lineage (ALL)
A0A0H3LNA6	A0A0H3LNA6_BORBR	Putative membrane protein	BB0921	Bordetella bronchiseptica (strain ATCC BAA-588 / NCTC 13252 / RB50) (Alcaligenes bronchisepticus)	391	cellular organisms, Bacteria, Proteobacteria, Betaproteobacteria, Burkholderiales, Alcaligenaceae, Bordetella, Bordetella bronchiseptica (Alcaligenes bronchisepticus), Bordetella bronchiseptica (strain ATCC BAA-588 / NCTC 13252 / RB50) (Alcaligenes bronchisepticus)																					>tr|F0QCQ0|F0QCQ0_ACIAP Major facilitator superfamily MFS_1 OS=Acidovorax avenae (strain ATCC 19860 / DSM 7227 / JCM 20985 / NCPPB 1011) GN=Acav_4761 PE=4 SV=1
A0A0C6P8J6	A0A0C6P8J6_BORBO	Putative membrane protein	BN112_2522	Bordetella bronchiseptica 253	391	cellular organisms, Bacteria, Proteobacteria, Betaproteobacteria, Burkholderiales, Alcaligenaceae, Bordetella, Bordetella bronchiseptica (Alcaligenes bronchisepticus), Bordetella bronchiseptica 253																					MTSSHRRPLGLLALCQGLFLTNNVVFIAINGLVGLQLAPRGWMATLPVMGYVVGGALSTG
A0A058YFJ8	A0A058YFJ8_BORBO	Transporter, major facilitator family protein	L493_0818	Bordetella bronchiseptica 99-R-0433	391	cellular organisms, Bacteria, Proteobacteria, Betaproteobacteria, Burkholderiales, Alcaligenaceae, Bordetella, Bordetella bronchiseptica (Alcaligenes bronchisepticus), Bordetella bronchiseptica 99-R-0433																					PVARAQRRWGRQASFQIGLAVAAASALLCALAVWMHAFWLLCAATLAAGYYSANGQLYRF
A0A063UX29	A0A063UX29_BORBO	Transporter, major facilitator family protein	L533_0931	Bordetella bronchiseptica OSU553	391	cellular organisms, Bacteria, Proteobacteria, Betaproteobacteria, Burkholderiales, Alcaligenaceae, Bordetella, Bordetella bronchiseptica (Alcaligenes bronchisepticus), Bordetella bronchiseptica OSU553																					AAAEIAPAPQRDTAMSLVMAGGLLGAVAGPNLANHTRDLFSVPFTGAYLALFVVALVSMA
Q7W171	Q7W171_BORPA	Putative membrane protein	BPP0827	Bordetella parapertussis (strain 12822 / ATCC BAA-587 / NCTC 13253)	391	cellular organisms, Bacteria, Proteobacteria, Betaproteobacteria, Burkholderiales, Alcaligenaceae, Bordetella, Bordetella parapertussis, Bordetella parapertussis (strain 12822 / ATCC BAA-587 / NCTC 13253)																					CMACIRFPAVPPAPAAGAATGRPVAQLLRDPVFAVALLGAALGYGVMNLLMAATPLAMQV
K0MEN5	K0MEN5_BORPB	Putative membrane protein	BN117_0865	Bordetella parapertussis (strain Bpp5)	391	cellular organisms, Bacteria, Proteobacteria, Betaproteobacteria, Burkholderiales, Alcaligenaceae, Bordetella, Bordetella parapertussis, Bordetella parapertussis (strain Bpp5)																					CGHAFGDAAFVLEWHVIGMFAPGFFTGHLIRRFGVLHVMAAGVALNAACVAIALSGVELG
A0A0E8EMJ7	A0A0E8EMJ7_BORPT	Major Facilitator Superfamily	ERS005179_03020	Bordetella pertussis	320	cellular organisms, Bacteria, Proteobacteria, Betaproteobacteria, Burkholderiales, Alcaligenaceae, Bordetella, Bordetella pertussis																					HFLAALFLLGVGWNFLFTGSTALAMRAYRPEEKDRAQAAINFGVFATMALTSFASGALVT
A0A0T7QFQ9	A0A0T7QFQ9_BORPT	Major Facilitator Superfamily	ERS005128_02292	Bordetella pertussis	192	cellular organisms, Bacteria, Proteobacteria, Betaproteobacteria, Burkholderiales, Alcaligenaceae, Bordetella, Bordetella pertussis																					TQGWTLLNYGSLLPIGLTGAGLAWLALRHRPRQAA
A0A0T7QQ79	A0A0T7QQ79_BORPT	Major Facilitator Superfamily	ERS004697_00639	Bordetella pertussis	160	cellular organisms, Bacteria, Proteobacteria, Betaproteobacteria, Burkholderiales, Alcaligenaceae, Bordetella, Bordetella pertussis																					>tr|A1TWG3|A1TWG3_ACIAC Major facilitator superfamily MFS_1 OS=Acidovorax citrulli (strain AAC00-1) GN=Aave_4770 PE=4 SV=1
A0A0U0V9W9	A0A0U0V9W9_BORPT	Major Facilitator Superfamily	ERS004709_01418	Bordetella pertussis	160	cellular organisms, Bacteria, Proteobacteria, Betaproteobacteria, Burkholderiales, Alcaligenaceae, Bordetella, Bordetella pertussis																					MQDPAMTSSHRRPLGLLALCQGLFLTNNVVFIAINGLVGLQLAPRGWMATLPVMGYVVGG
A0A171JVF3	A0A171JVF3_BORPT	Transporter, major facilitator domain protein	AZ26_0615	Bordetella pertussis 2356847	320	cellular organisms, Bacteria, Proteobacteria, Betaproteobacteria, Burkholderiales, Alcaligenaceae, Bordetella, Bordetella pertussis, Bordetella pertussis 2356847																					ALSTGPVARAQRRWGRQASFQIGLAVAAASALLCALAVWMHAFWLLCAATLMAGYYSANG
A0A0N2ISR8	A0A0N2ISR8_BORPT	Transporter, major facilitator domain protein	L548_0401	Bordetella pertussis H921	320	cellular organisms, Bacteria, Proteobacteria, Betaproteobacteria, Burkholderiales, Alcaligenaceae, Bordetella, Bordetella pertussis, Bordetella pertussis H921																					QLYRFAAAEIAPAPQRDTAMSLVMAGGLLGAVAGPNLANHTRDLVSVPFTGAYLALFVVA
A0A0E3UZU7	A0A0E3UZU7_9BURK	Arabinose efflux permease	CL55_00003760	Polynucleobacter duraquae	399	cellular organisms, Bacteria, Proteobacteria, Betaproteobacteria, Burkholderiales, Burkholderiaceae, Polynucleobacter, Polynucleobacter duraquae																					LVSMACMAGIRFPAAPPASAAGAATGRSVAQLLRDPVFAVAMLGAALGYGVMNLLMAATP
F0QCQ0	F0QCQ0_ACIAP	Major facilitator superfamily MFS_1	Acav_4761	Acidovorax avenae (strain ATCC 19860 / DSM 7227 / JCM 20985 / NCPPB 1011)	395	cellular organisms, Bacteria, Proteobacteria, Betaproteobacteria, Burkholderiales, Comamonadaceae, Acidovorax, Acidovorax avenae, Acidovorax avenae subsp. avenae, Acidovorax avenae (strain ATCC 19860 / DSM 7227 / JCM 20985 / NCPPB 1011)																					LAMQVCGHAFGDAAFVLEWHVIGMFAPGFFTGHLIRRFGVLRIMAAGVALNAACVAIALS
A1TWG3	A1TWG3_ACIAC	Major facilitator superfamily MFS_1	Aave_4770	Acidovorax citrulli (strain AAC00-1) (Acidovorax avenae subsp. citrulli)	399	cellular organisms, Bacteria, Proteobacteria, Betaproteobacteria, Burkholderiales, Comamonadaceae, Acidovorax, Acidovorax citrulli (Acidovorax avenae subsp. citrulli), Acidovorax citrulli (strain AAC00-1) (Acidovorax avenae subsp. citrulli)																					GVELAHFVAALFLLGVGWNFLFTGSTALAMRAYRPEEKDRAQAAINFGVFATMALTSFAS
C5T5T5	C5T5T5_ACIDE	Major facilitator superfamily MFS_1	AcdelDRAFT_2265	Acidovorax delafieldii 2AN	392	cellular organisms, Bacteria, Proteobacteria, Betaproteobacteria, Burkholderiales, Comamonadaceae, Acidovorax, Acidovorax delafieldii, Acidovorax delafieldii 2AN																					GALVTTQGWTLLNYGSLLPIGLTGAGLAWLALRQQQRQP
J0KEA1	J0KEA1_9BURK	Arabinose efflux permease family protein	PMI14_05876	Acidovorax sp. CF316	391	cellular organisms, Bacteria, Proteobacteria, Betaproteobacteria, Burkholderiales, Comamonadaceae, Acidovorax, Acidovorax sp. CF316																					>tr|C5T5T5|C5T5T5_ACIDE Major facilitator superfamily MFS_1 OS=Acidovorax delafieldii 2AN GN=AcdelDRAFT_2265 PE=4 SV=1
A0A165K2D7	A0A165K2D7_9BURK	MFS transporter	A1D30_03865	Acidovorax sp. GW101-3H11	393	cellular organisms, Bacteria, Proteobacteria, Betaproteobacteria, Burkholderiales, Comamonadaceae, Acidovorax, Acidovorax sp. GW101-3H11																					MNRNLWLLALCQGLFLTNNVVFIAINGLVGLQLAPFGWMATLPVMGYVVGGALSTPLVAR
K0IAU8	K0IAU8_9BURK	Major facilitator superfamily transporter	C380_23760	Acidovorax sp. KKS102	394	cellular organisms, Bacteria, Proteobacteria, Betaproteobacteria, Burkholderiales, Comamonadaceae, Acidovorax, Acidovorax sp. KKS102																					SQARWGRQVSFQIGLAVAVLSAALCALAAFTANFWLLCTATLVAGYYSANGQLYRFAAAE
A0A0S9F8H9	A0A0S9F8H9_9BURK	MFS transporter	ASF11_03250	Acidovorax sp. Leaf76	401	cellular organisms, Bacteria, Proteobacteria, Betaproteobacteria, Burkholderiales, Comamonadaceae, Acidovorax, Acidovorax sp. Leaf76																					LAAPSYREKAVSLVLAGGLLGAIAGPNLASATRTLFPVAFAGAYVALMAVALLAMACMAA
H0BX26	H0BX26_9BURK	Major facilitator superfamily transporter	KYG_09605	Acidovorax sp. NO-1	396	cellular organisms, Bacteria, Proteobacteria, Betaproteobacteria, Burkholderiales, Comamonadaceae, Acidovorax, Acidovorax sp. NO-1																					IRFEPPPSRPAAGQRAHGRPLVALMGEPAFAVAVLGAALGYGVMNLLMAATPLAMQVCGF
A0A0Q8T1E6	A0A0Q8T1E6_9BURK	MFS transporter	ASE31_16920	Acidovorax sp. Root217	390	cellular organisms, Bacteria, Proteobacteria, Betaproteobacteria, Burkholderiales, Comamonadaceae, Acidovorax, Acidovorax sp. Root217																					AFDDAAQVLQWHVVGMFAPGFFTGHLIKRLGVLPVMGAGVVLNLGCVVIALMGVDLQHFG
A0A0Q8T801	A0A0Q8T801_9BURK	MFS transporter	ASE28_19305	Acidovorax sp. Root219	390	cellular organisms, Bacteria, Proteobacteria, Betaproteobacteria, Burkholderiales, Comamonadaceae, Acidovorax, Acidovorax sp. Root219																					VALFLLGVGWNFLFTGSTALALTAYRPEEKDRAQAALNFCVFATLAVSSLSSGVLVTTQG
A0A0Q9CS90	A0A0Q9CS90_9BURK	MFS transporter	ASE52_16725	Acidovorax sp. Root275	394	cellular organisms, Bacteria, Proteobacteria, Betaproteobacteria, Burkholderiales, Comamonadaceae, Acidovorax, Acidovorax sp. Root275																					WTLLNYGSLAPIAITGAALLWLALRQRQARAA
A0A0Q7ABN1	A0A0Q7ABN1_9BURK	MFS transporter	ASC83_00700	Acidovorax sp. Root402	394	cellular organisms, Bacteria, Proteobacteria, Betaproteobacteria, Burkholderiales, Comamonadaceae, Acidovorax, Acidovorax sp. Root402																					>tr|J0KEA1|J0KEA1_9BURK Arabinose efflux permease family protein OS=Acidovorax sp. CF316 GN=PMI14_05876 PE=4 SV=1
A0A0Q8LMP1	A0A0Q8LMP1_9BURK	MFS transporter	ASD94_21200	Acidovorax sp. Root70	394	cellular organisms, Bacteria, Proteobacteria, Betaproteobacteria, Burkholderiales, Comamonadaceae, Acidovorax, Acidovorax sp. Root70																					MNKNLWLLALCQGLFLTNNVVFIAINGLVGLQLAPYGWMATLPVMGYVVGGALSTALVAA
A0A0Q0TFH3	A0A0Q0TFH3_9BURK	MFS transporter	AE621_08430	Acidovorax sp. SD340	394	cellular organisms, Bacteria, Proteobacteria, Betaproteobacteria, Burkholderiales, Comamonadaceae, Acidovorax, Acidovorax sp. SD340																					TQARWGRKVSFQIGLAVALLSAALCAWAAFSAQFWLLCAATVVAGYYSANGQLYRFAAAE
A0A0R0MJL9	A0A0R0MJL9_9BURK	MFS transporter	AO057_03565	Curvibacter sp. PAE-UM	390	cellular organisms, Bacteria, Proteobacteria, Betaproteobacteria, Burkholderiales, Comamonadaceae, Curvibacter, Curvibacter sp. PAE-UM																					LAAPDYREKAVSVVLAGGLLGAVAGPNLASATRTLFSVPFAGAYLALMGVALLAMAAMSA
A0A162VN18	A0A162VN18_9BURK	MFS transporter	LPB72_22130	Hydrogenophaga sp. LPB0072	391	cellular organisms, Bacteria, Proteobacteria, Betaproteobacteria, Burkholderiales, Comamonadaceae, Hydrogenophaga, Hydrogenophaga sp. LPB0072																					IRFEKLPVVLNAAGQPQTGRPLAELMRQPALVVAILGAALGYGVMNLLMAATPLAMQVCG
I4MFZ7	I4MFZ7_9BURK	Major facilitator superfamily protein	Q5W_4992	Hydrogenophaga sp. PBC	403	cellular organisms, Bacteria, Proteobacteria, Betaproteobacteria, Burkholderiales, Comamonadaceae, Hydrogenophaga, Hydrogenophaga sp. PBC																					FGFDQAALVLEWHVIGMFAPGFFTGHLIKRLGVLPVMGTGVLLNFACVAVALSGLELHHF
A0A0T2ZH24	A0A0T2ZH24_9BURK	MFS transporter	ASE11_21140	Hydrogenophaga sp. Root209	391	cellular organisms, Bacteria, Proteobacteria, Betaproteobacteria, Burkholderiales, Comamonadaceae, Hydrogenophaga, Hydrogenophaga sp. Root209																					GIALFMLGVGWNFLFTGATTLAMTAYRPEEKDRAQAAINFCVFATLAVSAFSSGVLVTTQ
A0A0L8B1L3	A0A0L8B1L3_9BURK	Major facilitator transporter	H663_01920	Limnohabitans planktonicus II-D5	392	cellular organisms, Bacteria, Proteobacteria, Betaproteobacteria, Burkholderiales, Comamonadaceae, Limnohabitans, Limnohabitans planktonicus, Limnohabitans planktonicus II-D5																					GWTLLNAGSLVPIVVTGAGLLWLAVQRRRCP
A0A0P0MCP3	A0A0P0MCP3_9BURK	Major Facilitator Superfamily protein	L103DPR2_00246	Limnohabitans sp. 103DPR2	388	cellular organisms, Bacteria, Proteobacteria, Betaproteobacteria, Burkholderiales, Comamonadaceae, Limnohabitans, Limnohabitans sp. 103DPR2																					>tr|A0A165K2D7|A0A165K2D7_9BURK MFS transporter OS=Acidovorax sp. GW101-3H11 GN=A1D30_03865 PE=4 SV=1
A0A0P0MB51	A0A0P0MB51_9BURK	Major Facilitator Superfamily protein	L63ED372_02629	Limnohabitans sp. 63ED37-2	405	cellular organisms, Bacteria, Proteobacteria, Betaproteobacteria, Burkholderiales, Comamonadaceae, Limnohabitans, Limnohabitans sp. 63ED37-2																					MNRNLWLLALCQGLFLTNNVVFIAINGLVGLQLAPFGWMATLPVMGYVVGGALSTPLVAH
A0A0Q6TPD5	A0A0Q6TPD5_9BURK	MFS transporter	ASC95_14490	Pelomonas sp. Root1217	389	cellular organisms, Bacteria, Proteobacteria, Betaproteobacteria, Burkholderiales, Comamonadaceae, Pelomonas, Pelomonas sp. Root1217																					SQARWGRKVSFQIGLAVAVASAALCAWAAFSGSFWLLCSATVVAGYYSANGGLYRFAAAE
A0A0Q7T3A4	A0A0Q7T3A4_9BURK	MFS transporter	ASD35_00675	Pelomonas sp. Root1444	387	cellular organisms, Bacteria, Proteobacteria, Betaproteobacteria, Burkholderiales, Comamonadaceae, Pelomonas, Pelomonas sp. Root1444																					LAPPDYREKAVSLVLAGGLLGAVAGPNLASATRTLFPVPFAGAYIALIGVALLSMLCMSA
A0A0Q7BBV8	A0A0Q7BBV8_9BURK	MFS transporter	ASC81_12265	Pelomonas sp. Root405	387	cellular organisms, Bacteria, Proteobacteria, Betaproteobacteria, Burkholderiales, Comamonadaceae, Pelomonas, Pelomonas sp. Root405																					IRFEAQPVVLNAAGQREQGRPLTELMRQPAFIVAIVGAALGYGVMNLLMAATPLAMQVCG
A0A0Q8GTU4	A0A0Q8GTU4_9BURK	MFS transporter	ASD88_12265	Pelomonas sp. Root662	387	cellular organisms, Bacteria, Proteobacteria, Betaproteobacteria, Burkholderiales, Comamonadaceae, Pelomonas, Pelomonas sp. Root662																					FDFDASALVLEWHVIGMFAPGFVTGHLIKRFGVLPIMGVGVLLNFACVAVALMGLELHHF
Q121Q0	Q121Q0_POLSJ	Major facilitator superfamily MFS_1	Bpro_4866	Polaromonas sp. (strain JS666 / ATCC BAA-500)	416	cellular organisms, Bacteria, Proteobacteria, Betaproteobacteria, Burkholderiales, Comamonadaceae, Polaromonas, Polaromonas sp. (strain JS666 / ATCC BAA-500)																					GIALFFLGVGWNFLFTGSTTLAMTAYRPEEKDRAQAAINFCVYATLALSAFSSGVLVTTQ
J3DFI3	J3DFI3_9BURK	Arabinose efflux permease family protein	PMI15_00170	Polaromonas sp. CF318	392	cellular organisms, Bacteria, Proteobacteria, Betaproteobacteria, Burkholderiales, Comamonadaceae, Polaromonas, Polaromonas sp. CF318																					GWTLLNAGSLLPITLTGLALVWLALQRRRTTAA
A0A068YMQ6	A0A068YMQ6_9BURK	Putative membrane protein		Polaromonas sp. CG9_12	389	cellular organisms, Bacteria, Proteobacteria, Betaproteobacteria, Burkholderiales, Comamonadaceae, Polaromonas, Polaromonas sp. CG9_12																					>tr|K0IAU8|K0IAU8_9BURK Major facilitator superfamily transporter OS=Acidovorax sp. KKS102 GN=C380_23760 PE=4 SV=1
A0A0S9L6T8	A0A0S9L6T8_9BURK	MFS transporter	ASF45_33245	Pseudorhodoferax sp. Leaf265	388	cellular organisms, Bacteria, Proteobacteria, Betaproteobacteria, Burkholderiales, Comamonadaceae, Pseudorhodoferax, Pseudorhodoferax sp. Leaf265																					MNKNLWLLALCQGLFLTNNVVFIAINGLVGLQLAPFGWMATLPVMGYVVGGALSTPLVAQ
A0A0Q4YGX2	A0A0Q4YGX2_9BURK	MFS transporter	ASF43_26795	Pseudorhodoferax sp. Leaf267	390	cellular organisms, Bacteria, Proteobacteria, Betaproteobacteria, Burkholderiales, Comamonadaceae, Pseudorhodoferax, Pseudorhodoferax sp. Leaf267																					SQARWGRKVSFQIGLAVAVVSAALCAWAAFSASFWLLCTATVVAGYYSANGGLYRFAAAE
A0A0S9NVV9	A0A0S9NVV9_9BURK	MFS transporter	ASF44_02245	Pseudorhodoferax sp. Leaf274	388	cellular organisms, Bacteria, Proteobacteria, Betaproteobacteria, Burkholderiales, Comamonadaceae, Pseudorhodoferax, Pseudorhodoferax sp. Leaf274																					LAKPDYREKAVSLVLAGGLLGAVAGPNLASATRTLFPVPFAGAYIALIGVALLSMLCMSA
A0A0Q5ZG30	A0A0Q5ZG30_9BURK	MFS transporter	ASG30_03300	Ramlibacter sp. Leaf400	391	cellular organisms, Bacteria, Proteobacteria, Betaproteobacteria, Burkholderiales, Comamonadaceae, Ramlibacter, Ramlibacter sp. Leaf400																					IRFEAQPVVLNAAGQREQGRPLKVLMRQPAFIVAIVGAALGYGVMNLLMAATPLAMQVCG
A0A127JTA2	A0A127JTA2_9BURK	Major facilitator transporter	UC35_10135	Ramlibacter tataouinensis	395	cellular organisms, Bacteria, Proteobacteria, Betaproteobacteria, Burkholderiales, Comamonadaceae, Ramlibacter, Ramlibacter tataouinensis																					FDFDASALVLEWHVIGMFAPGFVTGHLIKRFGVLPIMGTGVLLNLACVAVALMGVELHHF
F5Y328	F5Y328_RAMTT	Candidate transporter	Rta_37930	Ramlibacter tataouinensis (strain ATCC BAA-407 / DSM 14655 / LMG 21543 / TTB310)	391	cellular organisms, Bacteria, Proteobacteria, Betaproteobacteria, Burkholderiales, Comamonadaceae, Ramlibacter, Ramlibacter tataouinensis, Ramlibacter tataouinensis (strain ATCC BAA-407 / DSM 14655 / LMG 21543 / TTB310)																					GIALFFLGVGWNFLFTGSTTLAMTAYRPEEKDRAQAAINFCVYATLALSAFSSGVLVTTQ
Q222V9	Q222V9_RHOFT	Major facilitator superfamily MFS_1	Rfer_0186	Rhodoferax ferrireducens (strain ATCC BAA-621 / DSM 15236 / T118) (Albidiferax ferrireducens)	423	cellular organisms, Bacteria, Proteobacteria, Betaproteobacteria, Burkholderiales, Comamonadaceae, Rhodoferax, Rhodoferax ferrireducens, Rhodoferax ferrireducens (strain ATCC BAA-621 / DSM 15236 / T118) (Albidiferax ferrireducens)																					GWTLLNAGSLVPIVVTGLALAWLGLQRQRVSSGA
A0A0D0M224	A0A0D0M224_VARPD	Major facilitator transporter	RT97_02790	Variovorax paradoxus	389	cellular organisms, Bacteria, Proteobacteria, Betaproteobacteria, Burkholderiales, Comamonadaceae, Variovorax, Variovorax paradoxus																					>tr|A0A0S9F8H9|A0A0S9F8H9_9BURK MFS transporter OS=Acidovorax sp. Leaf76 GN=ASF11_03250 PE=4 SV=1
A0A0P8YV28	A0A0P8YV28_VARPD	MFS transporter	APR47_40475 APR48_40535 APR49_40820 APR50_41450 APR51_40950 APR52_07230	Variovorax paradoxus	389	cellular organisms, Bacteria, Proteobacteria, Betaproteobacteria, Burkholderiales, Comamonadaceae, Variovorax, Variovorax paradoxus																					MNKNLWLLALCQGLFLTNNVVFIAINGLVGLQLAPFGWMATLPVMGYVVGAALSTPLVAR
A0A0H2M797	A0A0H2M797_VARPD	Major facilitator superfamily protein	VPARA_22460	Variovorax paradoxus	391	cellular organisms, Bacteria, Proteobacteria, Betaproteobacteria, Burkholderiales, Comamonadaceae, Variovorax, Variovorax paradoxus																					TQARWGRRASFQIGLAVAVVSCGLCAWAAFQAHFWMLCAATLVAGYYSANGSLYRFAAAE
E6V044	E6V044_VARPE	Major facilitator superfamily MFS_1	Varpa_6001	Variovorax paradoxus (strain EPS)	389	cellular organisms, Bacteria, Proteobacteria, Betaproteobacteria, Burkholderiales, Comamonadaceae, Variovorax, Variovorax paradoxus, Variovorax paradoxus (strain EPS)																					LTAPDYREKAVSLVLAGGLLGAVAGPNLASATRTLFPVPFAGAYVALMGVALLSMLCMAA
C5CSA2	C5CSA2_VARPS	Major facilitator superfamily MFS_1	Vapar_5280	Variovorax paradoxus (strain S110)	392	cellular organisms, Bacteria, Proteobacteria, Betaproteobacteria, Burkholderiales, Comamonadaceae, Variovorax, Variovorax paradoxus, Variovorax paradoxus (strain S110)																					IRFAPRAAPRDAAGQPVHGRPLSELMRQPVFVVAILGAALGYGVMNLLMAATPLAMQVCG
T1XIZ7	T1XIZ7_VARPD	Putative transporter, MFS-type	VAPA_1c54910	Variovorax paradoxus B4	391	cellular organisms, Bacteria, Proteobacteria, Betaproteobacteria, Burkholderiales, Comamonadaceae, Variovorax, Variovorax paradoxus, Variovorax paradoxus B4																					FGFNDSALVLEWHVIGMFAPGFVTGHLIKRLGVLPIMGAGVLLNLACVAVALMGIELHHF
J2T5D1	J2T5D1_9BURK	Arabinose efflux permease family protein	PMI12_03536	Variovorax sp. CF313	393	cellular organisms, Bacteria, Proteobacteria, Betaproteobacteria, Burkholderiales, Comamonadaceae, Variovorax, Variovorax sp. CF313																					GIALFLLGVGWNFLFTGATTLSMTAYRPEEKDRAQAAINFCVFGTLAMSSFASGVLVTTQ
A0A126ZDU9	A0A126ZDU9_9BURK	MFS transporter	AX767_10660	Variovorax sp. PAMC 28711	389	cellular organisms, Bacteria, Proteobacteria, Betaproteobacteria, Burkholderiales, Comamonadaceae, Variovorax, Variovorax sp. PAMC 28711																					GWALLNAGTLAPMAVTGLALAWLAVQRRRAIPSGPGPAPRP
A0A0Q6MRR2	A0A0Q6MRR2_9BURK	MFS transporter	ASC78_15630	Variovorax sp. Root318D1	391	cellular organisms, Bacteria, Proteobacteria, Betaproteobacteria, Burkholderiales, Comamonadaceae, Variovorax, Variovorax sp. Root318D1																					>tr|H0BX26|H0BX26_9BURK Major facilitator superfamily transporter OS=Acidovorax sp. NO-1 GN=KYG_09605 PE=4 SV=1
A0A0Q7CDA0	A0A0Q7CDA0_9BURK	MFS transporter	ASC92_10920	Variovorax sp. Root411	393	cellular organisms, Bacteria, Proteobacteria, Betaproteobacteria, Burkholderiales, Comamonadaceae, Variovorax, Variovorax sp. Root411																					MNKNLWLLALCQGLFLTNNVVFIAINGLVGLQLAPFGWMATLPVMGYVVGGALSTPLVAR
A0A0Q7HGR9	A0A0Q7HGR9_9BURK	MFS transporter	ASD05_29075	Variovorax sp. Root434	393	cellular organisms, Bacteria, Proteobacteria, Betaproteobacteria, Burkholderiales, Comamonadaceae, Variovorax, Variovorax sp. Root434																					TQMRWGRKVSFQIGLAVAVASAALCAWAAFSASFWLLCTATLVAGYYSANGGLYRFAAAE
A0A0Q7LIW7	A0A0Q7LIW7_9BURK	MFS transporter	ASD34_26160	Variovorax sp. Root473	392	cellular organisms, Bacteria, Proteobacteria, Betaproteobacteria, Burkholderiales, Comamonadaceae, Variovorax, Variovorax sp. Root473																					LAKPDYREKAVSLVLAGGLLGAVAGPNLASATRTLFPVPFAGAYIALIGVALLSMLCMSA
A0A109C8W5	A0A109C8W5_9BURK	Putative membrane protein	APY03_4887	Variovorax sp. WDL1	390	cellular organisms, Bacteria, Proteobacteria, Betaproteobacteria, Burkholderiales, Comamonadaceae, Variovorax, Variovorax sp. WDL1																					IRFEAQPVVLNAAGQREQGRPLTVLLRQPAMVVAILGAALGYGVMNLLMAATPLAMQVCG
A1WGF4	A1WGF4_VEREI	Major facilitator superfamily MFS_1	Veis_0933	Verminephrobacter eiseniae (strain EF01-2)	426	cellular organisms, Bacteria, Proteobacteria, Betaproteobacteria, Burkholderiales, Comamonadaceae, Verminephrobacter, Verminephrobacter eiseniae, Verminephrobacter eiseniae (strain EF01-2)																					FDFDASALVLEWHVIGMFAPGFFTGHLIKRLGVLPVMGAGVALNFACVAVALMGVELHHF
A0A0K8P0G5	A0A0K8P0G5_IDESA	Putative membrane protein	ISF6_1963	Ideonella sakaiensis (strain 201-F6)	391	cellular organisms, Bacteria, Proteobacteria, Betaproteobacteria, Burkholderiales, unclassified Burkholderiales, Burkholderiales Genera incertae sedis, Ideonella, Ideonella sakaiensis (strain 201-F6)																					GIALFLLGVGWNFLFTGGTALAMTAYRPEEKDRAQAAINFCVYATLALSAFSSGVLVTTQ
B1Y463	B1Y463_LEPCP	Major facilitator superfamily MFS_1	Lcho_2320	Leptothrix cholodnii (strain ATCC 51168 / LMG 8142 / SP-6) (Leptothrix discophora (strain SP-6))	393	cellular organisms, Bacteria, Proteobacteria, Betaproteobacteria, Burkholderiales, unclassified Burkholderiales, Burkholderiales Genera incertae sedis, Leptothrix, Leptothrix cholodnii, Leptothrix cholodnii (strain ATCC 51168 / LMG 8142 / SP-6) (Leptothrix discophora (strain SP-6))																					GWTLLNAGSLVPIAVTGAALVWLARHRRRAVPETPA
A0A0L6TFJ7	A0A0L6TFJ7_9BURK	Major facilitator transporter	AD742_02205	Methylibium sp. NZG	392	cellular organisms, Bacteria, Proteobacteria, Betaproteobacteria, Burkholderiales, unclassified Burkholderiales, Burkholderiales Genera incertae sedis, Methylibium, Methylibium sp. NZG																					>tr|A0A0Q8T1E6|A0A0Q8T1E6_9BURK MFS transporter OS=Acidovorax sp. Root217 GN=ASE31_16920 PE=4 SV=1
A0A0Q7AKF0	A0A0Q7AKF0_9BURK	MFS transporter	ASC76_13710	Rhizobacter sp. Root404	392	cellular organisms, Bacteria, Proteobacteria, Betaproteobacteria, Burkholderiales, unclassified Burkholderiales, Burkholderiales Genera incertae sedis, Rhizobacter, Rhizobacter sp. Root404																					MNKNLWLLALCQGLFLTNNVVFIAINGLVGLQLAPYGWMATLPVMGYVVGGALSTALVAA
A0A059KIV1	A0A059KIV1_9BURK	MFS permease family protein	X805_30300	Sphaerotilus natans subsp. natans DSM 6575	395	cellular organisms, Bacteria, Proteobacteria, Betaproteobacteria, Burkholderiales, unclassified Burkholderiales, Burkholderiales Genera incertae sedis, Sphaerotilus, Sphaerotilus natans, Sphaerotilus natans subsp. natans, Sphaerotilus natans subsp. natans DSM 6575																					TQARWGRKVSFQIGLAVAVLSAALCAWAAFSAHFWLLCAATVVAGYYSANGQLYRFAAAE
H5WQM8	H5WQM8_9BURK	Arabinose efflux permease family protein	BurJ1DRAFT_3303	Burkholderiales bacterium JOSHI_001	408	cellular organisms, Bacteria, Proteobacteria, Betaproteobacteria, Burkholderiales, unclassified Burkholderiales, unclassified Burkholderiales (miscellaneous), Burkholderiales bacterium JOSHI_001																					LAVPAYREKAVSLVLAGGLLGAVAGPNLASATRMLFPVPFAGAYVALMGVALLAMACMSA
Q5NZZ8	Q5NZZ8_AROAE	Putative MFS permease family protein	ebA5710	Aromatoleum aromaticum (strain EbN1) (Azoarcus sp. (strain EbN1))	399	cellular organisms, Bacteria, Proteobacteria, Betaproteobacteria, Rhodocyclales, Rhodocyclaceae, Aromatoleum, Aromatoleum aromaticum, Aromatoleum aromaticum (strain EbN1) (Azoarcus sp. (strain EbN1))																					IRFAPPPVVLDAAGQPQQGRPLAELMRQPAFVVAILGAALGYGVMNLLMAATPLAMQVCG
W0SFK1	W0SFK1_9RHOO	Major facilitator superfamily protein	SUTH_02010	Sulfuritalea hydrogenivorans sk43H	395	cellular organisms, Bacteria, Proteobacteria, Betaproteobacteria, Rhodocyclales, Rhodocyclaceae, Sulfuritalea, Sulfuritalea hydrogenivorans, Sulfuritalea hydrogenivorans sk43H																					FAFDQAALVLEWHVIGMFAPGFFTGHLIKRLGVLPVMGTGVLLNFACVAVALSGVELHHF
N6XW85	N6XW85_9RHOO	Major facilitator superfamily protein	C665_08545	Thauera aminoaromatica S2	393	cellular organisms, Bacteria, Proteobacteria, Betaproteobacteria, Rhodocyclales, Rhodocyclaceae, Thauera, Thauera aminoaromatica, Thauera aminoaromatica S2																					GIALFMLGVGWNFLFTGATTLAMTAYRPEEKDRAQAAINFCVFATLAVSAFSSGVLVTTQ
A0A140IE15	A0A140IE15_9RHOO	MFS transporter	AC731_002950	Thauera humireducens	391	cellular organisms, Bacteria, Proteobacteria, Betaproteobacteria, Rhodocyclales, Rhodocyclaceae, Thauera, Thauera humireducens																					GWTLLNAGSLVPIVVTGAGLAWLAVQRRRA
N6XW80	N6XW80_9RHOO	Major facilitator superfamily protein	C666_14215	Thauera linaloolentis 47Lol = DSM 12138	396	cellular organisms, Bacteria, Proteobacteria, Betaproteobacteria, Rhodocyclales, Rhodocyclaceae, Thauera, Thauera linaloolentis, Thauera linaloolentis 47Lol = DSM 12138																					>tr|A0A0Q8T801|A0A0Q8T801_9BURK MFS transporter OS=Acidovorax sp. Root219 GN=ASE28_19305 PE=4 SV=1
N6ZL58	N6ZL58_9RHOO	Major facilitator superfamily protein	C667_21914	Thauera phenylacetica B4P	393	cellular organisms, Bacteria, Proteobacteria, Betaproteobacteria, Rhodocyclales, Rhodocyclaceae, Thauera, Thauera phenylacetica, Thauera phenylacetica B4P																					MNKNLWLLALCQGLFLTNNVVFIAINGLVGLQLAPYGWMATLPVMGYVVGGALSTALVAA
C4ZNT8	C4ZNT8_THASP	Major facilitator superfamily MFS_1	Tmz1t_1945	Thauera sp. (strain MZ1T)	393	cellular organisms, Bacteria, Proteobacteria, Betaproteobacteria, Rhodocyclales, Rhodocyclaceae, Thauera, Thauera sp. (strain MZ1T)																					TQARWGRKVSFQIGLAVAVLSAALCAWAAFSAHFWLLCAATVVAGYYSANGQLYRFAAAE
N6YJL9	N6YJL9_9RHOO	Major facilitator superfamily protein	B447_04822	Thauera sp. 27	392	cellular organisms, Bacteria, Proteobacteria, Betaproteobacteria, Rhodocyclales, Rhodocyclaceae, Thauera, Thauera sp. 27																					LAVPAYREKAVSLVLAGGLLGAVAGPNLASATRMLFPVPFAGAYVALMGVALLAMACMSA
N6XDZ6	N6XDZ6_9RHOO	Major facilitator superfamily protein	C664_03395	Thauera sp. 63	391	cellular organisms, Bacteria, Proteobacteria, Betaproteobacteria, Rhodocyclales, Rhodocyclaceae, Thauera, Thauera sp. 63																					IRFAPPPVVLDAAGQPQQGRPLAELMRQPAFVVAILGAALGYGVMNLLMAATPLAMQVCG
A0A0C3N7Y7	A0A0C3N7Y7_9RHOO	Major Facilitator Superfamily protein	PO78_3820	Thauera sp. SWB20	393	cellular organisms, Bacteria, Proteobacteria, Betaproteobacteria, Rhodocyclales, Rhodocyclaceae, Thauera, Thauera sp. SWB20																					FAFDQAALVLEWHVIGMFAPGFFTGHLIKRLGVLPVMGTGVLLNFACVAVALSGVELHHF
S9ZLB2	S9ZLB2_9RHOO	Major facilitator transporter	M622_06730	Thauera terpenica 58Eu	417	cellular organisms, Bacteria, Proteobacteria, Betaproteobacteria, Rhodocyclales, Rhodocyclaceae, Thauera, Thauera terpenica, Thauera terpenica 58Eu																					GIALFMLGVGWNFLFTGATTLAMTAYRPEEKDRAQAAINFCVFATLAVSAFSSGVLVTTQ
A0A0N1AHT4	A0A0N1AHT4_9PROT	MFS transporter	D621_11990	beta proteobacterium AAP51	391	cellular organisms, Bacteria, Proteobacteria, Betaproteobacteria, unclassified Betaproteobacteria, unclassified Betaproteobacteria (miscellaneous), beta proteobacterium AAP51																					GWTLLNAGSLVPIVVTGAGLAWLAVQRRRA
A0A0N1A8K6	A0A0N1A8K6_9PROT	MFS transporter	IP80_16200	beta proteobacterium AAP65	391	cellular organisms, Bacteria, Proteobacteria, Betaproteobacteria, unclassified Betaproteobacteria, unclassified Betaproteobacteria (miscellaneous), beta proteobacterium AAP65																					>tr|A0A0Q9CS90|A0A0Q9CS90_9BURK MFS transporter OS=Acidovorax sp. Root275 GN=ASE52_16725 PE=4 SV=1
M1SEW3	M1SEW3_9PROT	Major facilitator superfamily MFS_1	D521_0369	beta proteobacterium CB	400	cellular organisms, Bacteria, Proteobacteria, Betaproteobacteria, unclassified Betaproteobacteria, unclassified Betaproteobacteria (miscellaneous), beta proteobacterium CB																					MNKNLWLLALCQGLFLTNNVVFIAINGLVGLQLAPFGWMATLPVMGYVVGGALSTPLVAR
V4YR44	V4YR44_9PROT	Multidrug resistance protein	MOLA814_01208	Betaproteobacteria bacterium MOLA814	395	cellular organisms, Bacteria, Proteobacteria, Betaproteobacteria, unclassified Betaproteobacteria, unclassified Betaproteobacteria (miscellaneous), Betaproteobacteria bacterium MOLA814																					TQMRWGRKVSFQIGLAVAVASAALCAWAAFSASFWLLCTATLVAGYYSANGGLYRFAAAE
A0A0G2ZIN6	A0A0G2ZIN6_9DELT	Putative membrane protein	AA314_03099	Archangium gephyra	389	cellular organisms, Bacteria, Proteobacteria, delta/epsilon subdivisions, Deltaproteobacteria, Myxococcales (fruiting gliding bacteria), Cystobacterineae, Cystobacteraceae, Archangium, Archangium gephyra																					LAKPDYREKAVSLVLAGGLLGAVAGPNLASATRTLFPVPFAGAYIALIGVALLSMLCMTA
																											IRFEAQPVVLNAAGQREQGRPLSVLMRQPAFIVAIVGAALGYGVMNLLMAATPLAMQVCG
																											FDFDASALVLEWHVIGMFAPGFVTGHLIKRFGVLPIMGTGVLLNFACVAVALMGVELHHF
																											GIALFFLGVGWNFLFTGSTTLAMTAYRPEEKDRAQAAINFCVYATLALSAFSSGVLVTTQ
																											GWTLLNAGSLVPIVVTGLALAWLGVQRKRVSTSA
																											>tr|A0A0Q7ABN1|A0A0Q7ABN1_9BURK MFS transporter OS=Acidovorax sp. Root402 GN=ASC83_00700 PE=4 SV=1
																											MNKNLWLLALCQGLFLTNNVVFIAINGLVGLQLAPFGWMATLPVMGYVVGGALSTPLVAH
																											SQARWGRKVSFQIGLAVAVVSAALCAWAAFSASFWLLCTATVVAGYYSANGGLYRFAAAE
																											LAKPDYREKAVSLVLAGGLLGAVAGPNLASATRTLFPVPFAGAYIALIGVALLSMLCMAA
																											IRFETQSVVLNAAGQREQGRPLKVLMRQPAFIVAIVGAALGYGVMNLLMAATPLAMQVCG
																											FDFDASALVLEWHVIGMFAPGFVTGHLIKRFGVLPIMGTGVLLNLACVAVALMGVELHHF
																											GIALFFLGVGWNFLFTGSTTLAMTAYRPEEKDRAQAAINFCVYATLALSAFSSGVLVTTQ
																											GWTLLNAGSLVPIVVTGLALAWLGLQRQRVSSGA
																											>tr|A0A0Q8LMP1|A0A0Q8LMP1_9BURK MFS transporter OS=Acidovorax sp. Root70 GN=ASD94_21200 PE=4 SV=1
																											MNKNLWLLALCQGLFLTNNVVFIAINGLVGLQLAPFGWMATLPVMGYVVGGALSTPLVAR
																											TQARWGRKVSFQIGLAVAVASAALCAWAAFSASFWLLCTATVVAGYYSANGGLYRFAAAE
																											LAAPDYREKAVSLVLAGGLLGAVAGPNLASATRTLFPVPFAGAYIALIGVALLSMLCMAA
																											IRFEKQPVVLNAAGQREQGRPLSVLMRQSAFIVAIVGAALGYGVMNLLMAATPLAMQVCG
																											FDFDASALVLEWHVIGMFAPGFVTGHLIKRFGVLPIMGTGVLLNFACVAVALMGVELHHF
																											GIALFFLGVGWNFLFTGSTTLAMTAYRPEEKDRAQAAINFCVYATLALSAFSSGVLVTTQ
																											GWTLLNAGSLVPIVLTGLALAWLGLQRKRVSTSV
																											>tr|A0A0Q0TFH3|A0A0Q0TFH3_9BURK MFS transporter OS=Acidovorax sp. SD340 GN=AE621_08430 PE=4 SV=1
																											MNKNLWLLALCQGLFLTNNVVFIAINGLVGLQLAPFGWMATLPVMGYVVGGALSTPLVAR
																											TQSRWGRKVSFQIGLAVAVASAALCAWAAFSGSFWLLCTATLVAGYYSANGGLYRFAAAE
																											LAAPDYREKAVSLVLAGGLLGAVAGPNLASATRTLFPVPFAGAYIALMGVALLAMACMAA
																											IRFEAQPVVLNAAGQPARGRPLAELLRQPAMVVAILGAALGYGVMNLLMAATPLAMQVCG
																											FDFDASALVLEWHVIGMFAPGFFTGHLIKRFGVLPVMGVGVALNFACVAVALMGVELHHF
																											GVALFFLGVGWNFLFTGSTTLAMTAYRPEEKDRAQAAINFCVYATLALSAFSSGVLVTTQ
																											GWTLLNAGSLVPIVVTGLALAWLGLQRKRVSSSV
																											>tr|A0A0G2ZIN6|A0A0G2ZIN6_9DELT Putative membrane protein OS=Archangium gephyra GN=AA314_03099 PE=4 SV=1
																											MRAMNPPLLLLTLCQGLYLTNNVTFVAINGMVGLALAPTPWLATSPVMAYVAGSALSAPL
																											VARHQRRFGRRRTFQLGLAVAMVTAALCALAVLTRQFWLLIASTLAAGYYNANGSLYRFA
																											AVELVPPSAKERAISWVLAGGILGAVTGPQLALLTRDALPQPFAGAYVALIAVALLSLLL
																											ISFIRFPALPVSDSGKAEGRPLSVLARQQVFVVAVAVSALGYGVMNLLMAATPIAMAQHA
																											HPFGHAALVLEWHVLGMYVPSFFTGWLIKRFGALRVMSIGLLLNFACTAVALSGVDLMHF
																											LVSLLVLGIGWNFLFIGGTALFTEAYQPEERTRAQAAMDTTIYATMTISSFGSGALVTTG
																											GWTWMNFAMLLPLVLVAAALGWLALERRR
																											>tr|Q5NZZ8|Q5NZZ8_AROAE Putative MFS permease family protein OS=Aromatoleum aromaticum (strain EbN1) GN=ebA5710 PE=4 SV=1
																											MPHRRTTMKKNLWLLAIAQGLFLTNNVILIAINGLVGLRLAPASWMATLPVMAYVVGGAL
																											STGLVARSQQRWGRRVSFLLGLAVAFVTALLCAFALSVGSFWLLVAGTLIAGYYSANGQL
																											YRFAAGELAPPSFREKAVSLVLAGGLIGAVLGPNLANHTRDTLAAPFLGSYLALAVVALI
																											AMAVMAAVRFPAEPVRSSSAGSGRTLGEIVREPVFIVATLGAALGYGVMNLLMAATPLAM
																											DVCGMPFSDAALVLEWHVIGMFAPGFFTGHLIKRFGVLNVMGTGVLLNGACIAIALSGQD
																											LHHFVIGLFLLGAGWNFLFTGSTTLAMTAYRPEEKDKAQAAINLAVFATMALTSFASGAL
																											VTTQGWTLLNLGSVVPVALMGVALAWLAVRQCTAVEAAR
																											>tr|V4YR44|V4YR44_9PROT Multidrug resistance protein OS=Betaproteobacteria bacterium MOLA814 GN=MOLA814_01208 PE=4 SV=1
																											MNKNLWFLAAAQGLFLTHNVVFIAINGLVGLALAPLGWMATLPITGYVVGAALSTGIVAK
																											TQRRFGRQVSFQLGLLVALVSALLCALATIQSNFWMLVCATVLAGYYSANGQLYRFAAAE
																											LAAPESREQAVSLVLAGGLIGAVVGPNLAAMTRSLTVTAFTGSYLSLVAVAALSMAIMAV
																											VRFPEIASAHKRGDTGRPMGVIMRQPVFIVAAAGAALGYGVMNLLMAATPLAMRVCGMGF
																											DNIALVLEWHVIGMFAPGFFTGHLIKRFGVLPVMGVGVLLNAACIAIALNGQDLMHFTAA
																											LFVLGVGWNFLFTGSTTLSLQAYRPEEKDKAQASINFLTFITMALGSFASGALLTTQGWT
																											WLNWGSLVPVALTGLGLWWLGIRGLTNNKPHTPHK
																											>tr|A0A0H3LNA6|A0A0H3LNA6_BORBR Putative membrane protein OS=Bordetella bronchiseptica (strain ATCC BAA-588 / NCTC 13252 / RB50) GN=BB0921 PE=4 SV=1
																											MNRNLWLLSVLQGLFLTNNVTFIAINGLVGFALAPYGWMATLPVMGYVVGGALCTGPVAW
																											TQKRYGRKGSFMLGLLVAAGSALLCAFAAYIGNFWLLCAATAIAGYYSANGQLYRFASAE
																											LAAPGAREKAVSLVMAGGLLGAVVGPNLASFTKELFVTPFLGAYLALAVVALLAMAVLAR
																											IEFPEVAQRASANGGRPLSVIARQPAFIVATGAGALGYGVMNLLMAATPLAMQHHGLPFA
																											DAAFVLEWHVIGMFAPGFFTGHLIKRFGVLPIMGWGAALNLVCIGVALSGVELHHFTVSL
																											FLLGVGWNFLFTGSTTLSLSTYTAEEKDRAQAAMNFCVFAVMAVTSLTSGMLVTTRGWTV
																											LNVGSLVPMLMICVGLAWLAWRKAPSRAAVG
																											>tr|A0A0C6P8J6|A0A0C6P8J6_BORBO Putative membrane protein OS=Bordetella bronchiseptica 253 GN=BN112_2522 PE=4 SV=1
																											MNRNLWLLSVLQGLFLTNNVTFIAINGLVGFALAPYGWMATLPVMGYVVGGALCTGPVAW
																											TQKRYGRKGSFMLGLLVAAGSALLCAFAAYIGNFWLLCAATAIAGYYSANGQLYRFASAE
																											LAAPGAREKAVSLVMAGGLLGAVVGPNLASFTKELFVTPFLGAYLALAVVALLAMAVLAR
																											IEFPEVAQRASANGGRPLSVIARQPAFIVATGAGALGYGVMNLLMAATPLAMQHHGLPFA
																											DAAFVLEWHVIGMFAPGFFTGHLIKRFGVLPIMGWGVALNLVCIGVALSGVELHHFTVSL
																											FLLGVGWNFLFTGSTTLSLSTYTAEEKDRAQAAMNFCVFAVMAVTSLTSGMLVTTRGWTV
																											LNVGSLVPMLMICVGLAWLAWRKAPSRAAVG
																											>tr|A0A058YFJ8|A0A058YFJ8_BORBO Transporter, major facilitator family protein OS=Bordetella bronchiseptica 99-R-0433 GN=L493_0818 PE=4 SV=1
																											MNRNLWLLSILQGLFLTNNVTFIAINGLVGFALAPYGWMATLPVMGYVVGGALCTGPVAW
																											TQKRYGRKGSFTLGLLVAAGSALLCAFAVYIGSFWLLCAATAIAGYYSANGQLYRFASAE
																											LAAPGAREKAVSLVMAGGLLGAVVGPNLASVTRELFVTPFMGAYLALAVVALLAMAVLAR
																											IEFPEVAQRASADGGRPLSVIARQPAFIVATGAGALGYGVMNLLMAATPLAMQHHGLPFA
																											DAAFVLEWHVIGMFAPGFFTGHLIKRFGVLPIMGWGAVLNLVCIGVALSGVELHHFTVSL
																											FLLGVGWNFLFTGSTTLSLSTYTAEEKDRAQAAMNFCVFAVMAVSSLTSGMLVTTRGWTV
																											LNVGSLVPMVLICAGLAWLAWRKAPSRAAVG
																											>tr|A0A063UX29|A0A063UX29_BORBO Transporter, major facilitator family protein OS=Bordetella bronchiseptica OSU553 GN=L533_0931 PE=4 SV=1
																											MNRNLWLLSVLQGLFLTNNVTFIAINGLVGFALAPYGWMATLPVMGYVVGGALCTGPVAW
																											TQKRYGRKGSFMLGLLVAAGSALLCAFAAYLGNFWLLCAATAIAGYYSANGQLYRFASAE
																											LAAPGAREKAVSLVMAGGLLGAVVGPNLASFTKELFVTPFLGAYLALAVVALLAMAVLAR
																											IEFPEVAQRASANGGRPLSVIARQPAFIVATGAGALGYGVMNLLMAATPLAMQHHGLPFA
																											DAAFVLEWHVIGMFAPGFFTGHLIKRFGVLPIMGWGAALNLVCIGVALSGVELHHFTVSL
																											FLLGVGWNFLFTGSTTLSLSTYTAEEKDRAQAAMNFCVFAVMAVTSLTSGMLVTTRGWTV
																											LNVGSLVPMLVICVGLAWLAWRKAPSRAAVG
																											>tr|Q7W171|Q7W171_BORPA Putative membrane protein OS=Bordetella parapertussis (strain 12822 / ATCC BAA-587 / NCTC 13253) GN=BPP0827 PE=4 SV=1
																											MNRNLWLLSVLQGLFLTNNVTFIAINGLVGFALAPYGWMATLPVMGYVVGGALCTGPVAW
																											TQKRYGRKGSFMLGLLVAAGSALLCAFAAYIGNFWLLCAATAIAGYYSANGQLYRFASAE
																											LAAPGAREKAVSLVMAGGLLGAVVGPNLASFTKELFVTPFLGAYLALAVVALLAMAVLAR
																											IEFPEVAQRASANGGRPLSVIARQPAFIVATGAGALGYGVMNLLMAATPLAMQHHGLPFA
																											DAAFVLEWHVIGMFAPGFFTGHLIKRFGVLPIMGWGAALNLVCIGVALSGVELHHFTVSL
																											FLLGVGWNFLFTGSTTLSLSTYTAEEKDRAQAAMNFCVFAVMAVTSLTSGMLVTTRGWTV
																											LNVGSLVPMLMICVGLAWLAWRKAPSRAAVG
																											>tr|K0MEN5|K0MEN5_BORPB Putative membrane protein OS=Bordetella parapertussis (strain Bpp5) GN=BN117_0865 PE=4 SV=1
																											MNRNLWLLSVLQGLFLTNNVTFIAINGLVGFALAPYGWMATLPVMGYVVGGALCTGPVAW
																											TQKRYGRKGSFMLGLLVAAGSALLCAFAAYIGNFWLLCAATAIAGYYSANGQLYRFASAE
																											LAAPGAREKAVSLVMAGGLLGAVVGPNLASFTKELFVTPFLGAYLALAVVALLAMAVLAR
																											IEFPEVAQRASTNGGRPLSVIARQPAFIVATGAGALGYGVMNLLMAATPLAMQHHGLPFA
																											DAAFVLEWHVIGMFAPGFFTGHLIKRFGVLPIMGWGAALNLVCIGVALSGVELHHFTVSL
																											FLLGVGWNFLFTGSTTLSLSTYTAEEKDRAQAAMNFCVFAVMAVTSLTSGMLVTTRGWTV
																											LNVGSLVPMLMICVGLAWLAWRKAPSRAAVG
																											>tr|A0A171JVF3|A0A171JVF3_BORPT Transporter, major facilitator domain protein OS=Bordetella pertussis 2356847 GN=AZ26_0615 PE=4 SV=1
																											MLGLLVAAGSALLCAFAAYIGNFWLLCAATAIAGYYSANGQLYRFASAELAAPGAREKAV
																											SLVMAGGLLGAVVGPNLALFTKELFVTPFLGAYLALAVVALLAMAVLARIEFPEVAQRAS
																											ANGGRPLSVIARQPAFIVATGAGALGYGVMNLLMAATPLAMQHHGLPFADAAFVLEWHVI
																											GMFAPGFFTGHLIKRFGVLPIMGWGAALNLVCIGVALSGVELHHFTVSLFLLGVGWNFLF
																											TGSTTLSLSTYTVEEKDRAQAAMNFCVFAVMAVTSLTSGMLVTTRGWTVLNVGSLVPMLM
																											ICVGLAWLAWRKAPSRAAVG
																											>tr|A0A0N2ISR8|A0A0N2ISR8_BORPT Transporter, major facilitator domain protein OS=Bordetella pertussis H921 GN=L548_0401 PE=4 SV=1
																											MLGLLVAAGSALLCAFAAYIGNFWLLCAATAIAGYYSANGQLYRFASAELAAPGAREKAV
																											SLVMAGGLLGAVVGPNLALFTKELFVTPFLGAYLALAVVALLAMAVLARIEFPEVAQRAS
																											ANGGRPLSVIARQPAFIVATGAGALGYGVMNLLMAATPLAMQHHGLPFADAAFVLEWHVI
																											GMFAPGFFTGHLIKRFGVLPIMGWGAALNLVCIGVALSGVELHHFTVSLFLLGVGWNFLF
																											TGSTTLSLSTYTVEEKDRAQAAMNFCVFAVMAVTSLTSGMLVTTRGWTVLNVGSLVPMLM
																											ICVGLAWLAWRKAPSRAAVG
																											>tr|A0A0E8EMJ7|A0A0E8EMJ7_BORPT Major Facilitator Superfamily OS=Bordetella pertussis GN=ERS005179_03020 PE=4 SV=1
																											MLGLLVAAGSALLCAFAAYIGNFWLLCAATAIAGYYSANGQLYRFASAELAAPGAREKAV
																											SLVMAGGLLGAVVGPNLALFTKELFVTPFLGAYLALAVVALLAMAVLARIEFPEVAQRAS
																											ANGGRPLSVIARQPAFIVATGAGALGYGVMNLLMAATPLAMQHHGLPFADAAFVLEWHVI
																											GMFAPGFFTGHLIKRFGVLPIMGWGAALNLVCIGVALSGVELHHFTVSLFLLGVGWNFLF
																											TGSTTLSLSTYTVEEKDRAQAAMNFCVFAVMAVTSLTSGMLVTTRGWTVLNVGSLVPMLM
																											ICVGLAWLAWRKAPSRAAVG
																											>tr|A0A0T7QFQ9|A0A0T7QFQ9_BORPT Major Facilitator Superfamily OS=Bordetella pertussis GN=ERS005128_02292 PE=4 SV=1
																											MIARQPAFIVATGAGALGYGVMNLLMAATPLAMQHHGLPFADAAFVLEWHVIGMFAPGFF
																											TGHLIKRFGVLPIMGWGAALNLVCIGVALSGVELHHFTVSLFLLGVGWNFLFTGSTTLSL
																											STYTVEEKDRAQAAMNFCVFAVMAVTSLTSGMLVTTRGWTVLNVGSLVPMLMICVGLAWL
																											AWRKAPSRAAVG
																											>tr|A0A0T7QQ79|A0A0T7QQ79_BORPT Major Facilitator Superfamily OS=Bordetella pertussis GN=ERS004697_00639 PE=4 SV=1
																											MQHHGLPFADAAFVLEWHVIGMFAPGFFTGHLIKRFGVLPIMGWGAALNLVCIGVALSGV
																											ELHHFTVSLFLLGVGWNFLFTGSTTLSLSTYTVEEKDRAQAAMNFCVFAVMAVTSLTSGM
																											LVTTRGWTVLNVGSLVPMLMICVGLAWLAWRKTPSRAAVG
																											>tr|A0A0U0V9W9|A0A0U0V9W9_BORPT Major Facilitator Superfamily OS=Bordetella pertussis GN=ERS004709_01418 PE=4 SV=1
																											MQHHGLPFADAAFVLEWHVIGMFAPGFFTGHLIKRFGVLPIMGWGAALNLVCIGVALSGV
																											ELHHFTVSLFLLGVGWNFLFTGSTTLSLSTYTVEEKDRAQAAMNFCVFAVMAVTSLTSGM
																											LVTTRGWTVLNVGSLVPMLMICVGLAWLAWRKAPSRAAVG
																											>tr|H5WQM8|H5WQM8_9BURK Arabinose efflux permease family protein OS=Burkholderiales bacterium JOSHI_001 GN=BurJ1DRAFT_3303 PE=4 SV=1
																											MAARSPIPCSCHEPARPRHHLNRNLWLLAIAQGLLLTNNVVFIAINGLVGLQLAPHGWMA
																											TLPVMGYVVGGALSTGLVARTQQRWGRKTSFQLGLAVALVSALLCAAASWLASFELLVAA
																											TVVAGFYNANGQLYRFAAAELAAPAYREKAVSLVLAGGLIGAVAGPNLAASTRHLLGKPF
																											LGAYFALAAVALVAMAVMAGVRFGPNSPAESAAGPGRPLRDIARQPEFVVAVMGAALGYG
																											VMNLLMAATPLAMQVCGMPFGDAAFVLEWHVIGMFAPGFFTGHLIKRFGALPVMGVGVLL
																											NAACIAIALSGQDLHHFTAALFLLGMGWNFLFTGGTTLAMQAYRPEEKNRAQAAINFCVF
																											ATMAVTSFASGALVTTRGWTWLNLGSTVPVALAGLALLWLHRHRRSLR
																											>tr|A0A0R0MJL9|A0A0R0MJL9_9BURK MFS transporter OS=Curvibacter sp. PAE-UM GN=AO057_03565 PE=4 SV=1
																											MNRPLLLLAVCQGLFLTNNVVFIAINGLVGLSLAPLGWMATLPVMGYVVGGALSTGLVAR
																											SQARYGRQISFQIGLGVALLSALLCAYAAWSHNFWLLVAATVVAGYYSANGQLYRFAAAE
																											LAAPDYREKAVSLVLAGGLIGAIVGPNLAKYTKSLLATPFAGAYLALAFVAVLGMGLMTL
																											VRFPAVPRAAPGASSGRPIWEIVRQPLFLVAIVGAALGYGVMNLLMAATPLAMQVCGYPF
																											DDMALVLEWHVIGMFAPGFFTGHLIKRFGTLAIMGVGVLLNFLCIVIALTGVDLHQFLIA
																											LFLLGVGWNFLFTGSTTLALQAYRPEEKDRAQAAINFCVFAVMALTSFASGALVTTQGWQ
																											WLNIGSLVPVALTGLALLWLALRRQAAPPA
																											>tr|A0A162VN18|A0A162VN18_9BURK MFS transporter OS=Hydrogenophaga sp. LPB0072 GN=LPB72_22130 PE=4 SV=1
																											MNKNLWLLAAAQGLFLTNNVVFIAINGLVGLSLAPLGWMATLPVMGYVVGGALSTPLVAR
																											SQSAFGRKGSFQLGLLVAVVSALLCFWAAYEKNFWMLVAATVIAGYYSANGQLYRFAAAE
																											LAAPEFREKAVSLVLAGGLVGAVLGPNLANQTRNLLDTPFAGAYLSLALVALISMAIMAF
																											MRFPPLPPKKASDDPGRPLSEIIRQPVFMVAAIGAALGYGVMNLLMAATPLAMQVCGFEF
																											SDAALVLEWHVIGMFAPGFFTGHLIKRFGVLPIMGVGVVLNAVCIVIALSGVDLHQFLIA
																											LFFLGVGWNFLFTGSTTLSLQAYRPEEKDRAQAAINFFVFATMAVTSFASGALVTTQGWA
																											LLNMGSLVPVALTGAALGWLAWRQRSAHNGQ
																											>tr|I4MFZ7|I4MFZ7_9BURK Major facilitator superfamily protein OS=Hydrogenophaga sp. PBC GN=Q5W_4992 PE=4 SV=1
																											MPLRVGAFIPLLMNRNLWLLAAAQGLFLTNNVVFITINGLVGLALAPLGWMATLPVMGYV
																											VGGALATPLVARAQRRLGRQASFQLGLVVALLSALLCAWAVSLGAFWLLIAGTVIAGYYS
																											ANGQLYRFAAAELAAPAFREKAVSLVLAGGLIGAVLGPNLAVRTRDLTEVPFAGAYLALG
																											VVALLSMAVMAFLRFPPAPERAAGAPEGRPLAEIVRQPVFIVAAVGAALGYGVMNLLMAA
																											TPLAMQVCGLPFEDVALVLEWHVIGMFAPGFFTGHLIRRFGVLSIMGVGVALNLACIAIA
																											LTGVDLHQFLVALFLLGVGWNFLFTGSTALALQAWRPEEKDRAQAAINFGVFATMALTSF
																											ASGALVTTQGWAWLNLGSLLPVALLAVALLWLARQRRAAHNAA
																											>tr|A0A0T2ZH24|A0A0T2ZH24_9BURK MFS transporter OS=Hydrogenophaga sp. Root209 GN=ASE11_21140 PE=4 SV=1
																											MNKNLWLLAAAQGLFLTNNVVFIAINGLVGLSLAPLGWMATLPVMGYVVGGALSTPLVAR
																											TQSAFGRQVSFQIGLLVALGSALLCAWAVMDRNFWLLVAATVVAGYYSANGQLYRFAAAE
																											LSAPAFREKAVSLVLAGGLVGAVLGPNLASRTRGLFDMPFVGAYLSLAVVALLSMVAIAF
																											MRFPPVPARAAHADRGRPLSVIMRQPVFIVATAGAALGYGVMNLLMAATPLAMQVCGFPF
																											EDAALVLQWHVIGMFAPGFFTGHLIKRFGVLSIMGTGVALNVACVAMALSGVELHQFLIA
																											LFLLGVGWNFLFTASTTLSLQSYRPEEKDRAQAAINFCVFTTMALTSFASGALVTTQGWH
																											WLNVGSLLPLALTAMALVWLAWRGAQAHNPA
																											>tr|A0A0K8P0G5|A0A0K8P0G5_IDESA Putative membrane protein OS=Ideonella sakaiensis (strain 201-F6) GN=ISF6_1963 PE=4 SV=1
																											MNRSLLLLTVCQALFLTNNVTFIAINGLVGLSLAPAGWMATLPVMGYVVGGALASAPVAR
																											LQARWGRQRAFMAGLVVAAVSALGCAAAVALGSFWGVVAATVLAGFYNANAQLYRFAGPE
																											LVAPERKAQAISLVMAGGVIGAFTGPNLASATRGWLPVPFAGAYLALVGVALLGLAVMAC
																											IRFPAAGGGAGAAGGRPLREIARQPAFVVAVAAGALAYGVMNLLMAATPLAMDRCGLPFE
																											DAALVLEWHVLGMFVPAFFTGHLIQRVGTLPVMAAGLVLNLACVGVALSGLELSRFLVAL
																											LLLGVGWNFLFTGATTLLTTTYRPEERTRAQGAMDFCVFSTMAFTSFASGALVTTQGWFL
																											LNLGSLLPLALVGLALAWQASAGRRAAAPAA
																											>tr|B1Y463|B1Y463_LEPCP Major facilitator superfamily MFS_1 OS=Leptothrix cholodnii (strain ATCC 51168 / LMG 8142 / SP-6) GN=Lcho_2320 PE=4 SV=1
																											MNRHLLLLALCQGLFLSNNVTLIAINGLVGLNLAPVAWMATLPVAGYVAGSAMAAPLVAR
																											HQRAWGRRRTFQLGLLVAMLASALCAWAAISGSFWLLTGATVMAGYYSANASLYRFAASE
																											LVDPSLKEKAISWVLAGGIIGAVVGPNLANASRDVLIQPFAGAYVALVGVGALALLLMSF
																											IEFPPLSVAGQPQVRGRPLREIARQPVFIVAVAACALGYGVMSLLMSATPIAMAQCAHPF
																											SAAALVLEWHVLGMFVPSFFTGSLIKRFGTLPVMAVGLLLNIICVVIALSGVDLMHFLAA
																											LLALGVGWNFLFIGGTTLATQAYRPEERTTAQAAVDFCVYLTMTLTAFGSGALVTTGGWA
																											AMNLGSLFPLALLGLALLWLHRHQRSTRLCDNP
																											>tr|A0A0L8B1L3|A0A0L8B1L3_9BURK Major facilitator transporter OS=Limnohabitans planktonicus II-D5 GN=H663_01920 PE=4 SV=1
																											MNPNLILLTLCQGLFFTNNVTFIAINGLVGLSMAPLGWMATLPVMGYVVGGALSTGLVAK
																											SQSRWGRKVSFQLGLVVALFSALLAAYAAWSHNFWLLVAATVIAGYYSANGQLYRFAAAE
																											LAADGFKEKAVSLVLAGGLIGAIVGPNLASRTRTLYEVPFLGAYMALGIVAILAMVCMAF
																											IRFPAVPAKKPGDSVGRPLSEIMRQPVFIVAAAAAALSYGVMNLLMAATPLAMQVCGFSF
																											DDAALVLEWHVIGMFAPGFFTGHLIKKFGTLQIMAVGVLINFVCIAIALSGVELHQFLIS
																											LFLLGLGWNFLFTGSTTLAMKAWTPAEKDRGQAAINFFVFATMAVTSFASGALVTTQGWT
																											WLNIGSLLPVALTGAALVWMVVKQKNVPATTA
																											>tr|A0A0P0MCP3|A0A0P0MCP3_9BURK Major Facilitator Superfamily protein OS=Limnohabitans sp. 103DPR2 GN=L103DPR2_00246 PE=4 SV=1
																											MNPNLFLLALCQGLFLTNNVTFIAINGLVGLSLAPVGWMATLPVMGYVVGGALSTGLVAK
																											SQVKWGRRVSFQLGLLVGLLSAVLCAYAAYTHNFALLTVATLIAGYYSANGQLYRFAAAE
																											LAEPSFREKAVSWVMAGGLIGAIVGPNLASKSKGWFETPFMGAYVALTVVAVLGMVLMHF
																											VKFPPVVEKAKGSSDGRPLSEIMKQPVFIVAVVSSAMSYGVMNLLMAATPLAMQVCGYQF
																											SDAALVLEWHVIGMFAPGFFTGHLIKKFGTLQIMGVGVLLNFVCIAVALSGTDLNQFLVA
																											LFLLGVGWNFVFTGSTTLSMTAWRPEEKDRGQAAINFCVFATMAVTSFASGALVTTQGWT
																											WLNYGSLIPVALIALSLAWMVWVRKQST
																											>tr|A0A0P0MB51|A0A0P0MB51_9BURK Major Facilitator Superfamily protein OS=Limnohabitans sp. 63ED37-2 GN=L63ED372_02629 PE=4 SV=1
																											MRTGDTLPGMNANLILLTLCQGLFFTNNVTFIAINGLVGLSMAPLGWMATLPVMGYVVGG
																											ALSTGLVAKSQSRWGRKVSFQLGLGVALFSALLAAYAAWSHNFWLLVSATVIAGYYSANG
																											QLYRFAAAELAADGFKEKAVSLVLAGGLIGAIVGPNLASRTRTLYEVPFLGAYMALGIVA
																											ILAMVCMNFIRFPAVPAKKPGDSAGRPLSEIMRQPVFMVAAAAAALSYGVMNLLMAATPL
																											AMQVCGFSFDDAALVLEWHVIGMFAPGFFTGHLIKKFGTLQIMAVGVLINFACIAIALSG
																											VELHQFLISLFLLGLGWNFLFTGSTTLAMKAWTPAEKDRGQAAINFFVFATMALTSFASG
																											ALVTTQGWTWLNIGSILPVALTGMALVWMVLKQRAEQKNAPAASA
																											>tr|A0A0L6TFJ7|A0A0L6TFJ7_9BURK Major facilitator transporter OS=Methylibium sp. NZG GN=AD742_02205 PE=4 SV=1
																											MNLQLLLLTLCQGFFLTNNVTFIAINGLVGLSLAPSAWMATLPITGYVAGGALCAGMVGR
																											HQRRWGRKRAFQAGLLVAMASSALCAYAASTHNFWLLVAATVVAGYYNANAALYRFAATE
																											LVAPSMKEKAISWVLAGGIFGAVVGPNLASFTRDVLPVAFAGAYAALVIVAMLSLLTLSF
																											IHFPPLPQPSATNPGRPLREIARQPVFIIAVAASALGYGVMNLLMAATPIAMARCSHPFK
																											SAALVLEWHVLGMFVPSFFTGSLIKRFGCLPIMGVGVALNALCIVVALSGVELMQFLVAL
																											FVLGVGWNFLYIGGTTLFTQTYRPEEKTTAQAAMDTVVYTTMTVTSFSSGALITTQGWTW
																											LNLGSLVPVALTGMALAWLAMHQRGGQNRAVL
																											>tr|A0A0Q6TPD5|A0A0Q6TPD5_9BURK MFS transporter OS=Pelomonas sp. Root1217 GN=ASC95_14490 PE=4 SV=1
																											MNKKLALLVLAQGLFLTNNICFMAINGLVGLALAPRPWMATLPICAYVAGGALMARMVGR
																											HQLRFGRRRGFQIGLLVAIVSCAMSLWSVLNQQFWGVVIATLVAGYYNAGAALYRFAATE
																											IVAPEKRESAISWVLAGGCLGAVLGPWLAGASKNLLVAPFAGAYLLLIGVAMAGLVLISL
																											IDFPALTRPAPGAGGRSSAELLRQPVFMVALAASALGYGVMNLLMAATPIAMGQCGLPFS
																											DAGKVLQWHVLGMFVPSFFTGPLIKRVGVLPVMTVGVLLNLGCVAFALSGQDLDHFLGAL
																											LLLGIGWNFLYIGGTTLFTQAYRPEEKTRAQGLLDTGVYATMTLTSFSSGALVTTGGWQW
																											MNWASLVPIAMCAAALVVLYNQGAKRAGD
																											>tr|A0A0Q7T3A4|A0A0Q7T3A4_9BURK MFS transporter OS=Pelomonas sp. Root1444 GN=ASD35_00675 PE=4 SV=1
																											MNRKLALLVLAQGLFLTNNICFMAINGLVGLALAPKPWMATLPICAYVAGGALTARLVGR
																											HQLRFGRRRGFQIGLLVALFSCTMSLWSVMQQQFWGLVLATLIAGYYTANAALYRFAATE
																											LVAPEKREAAISWVLGGGCLGAVGGPLLARASKDLLVAPFAGAYLLLIGVALAGLVLISL
																											IDFPPLARPSPGQGGRSGAALVRQPVFIVALAASALGYGVMNLLMAATPIAMGQCGLPFA
																											DAGLVLQWHVLGMFVPSFFTGPLIKRVGVLPVMAVGVLLNLGCVAFALSGQDLDHFLGAL
																											LLLGIGWNFLYIGGTTLFTQAYRPEEKTRAQGLMDTGVYATMTLTSFSSGALVTTGGWQW
																											MNLASLVPIALCAAALGWLAQRQRRAR
																											>tr|A0A0Q7BBV8|A0A0Q7BBV8_9BURK MFS transporter OS=Pelomonas sp. Root405 GN=ASC81_12265 PE=4 SV=1
																											MNKKLALLVLAQGLFLTNNICFMAINGLVGLALAPRPWMATLPICAYVAGGALTARMVGR
																											HQLRFGRRRGFQIGLAVAFASCGASLWSVLNQQFWGVVLATLVAGYYTANAALYRFAATE
																											LVAPDKRETAISWVLGGGCLGAILGPWVAGVSKDLLVAPFAGAYLLLMGVALAGLVLISL
																											IDFPPLAQPAPGAGGRSGADLVRQPVFLVALAVSALGYGVMNLLMAATPIAMGQCGLPFS
																											DASLVLQWHVLGMFVPSFFTGSLIKRVGVQPVLWAGVALNVGCVAFALSGQDLPHFLGAL
																											LLLGIGWNFLYIGGTTLFTQAYRPEEKTRAQGLLDTGVYATMTLTSFSSGALVTTGGWQW
																											MNWASLVPIALCAAALAGLSLRQRRSC
																											>tr|A0A0Q8GTU4|A0A0Q8GTU4_9BURK MFS transporter OS=Pelomonas sp. Root662 GN=ASD88_12265 PE=4 SV=1
																											MNKKLALLVLAQGLFLTNNICFMAINGLVGLALAPRPWMATLPICAYVAGGALTARMVGR
																											HQLRFGRRRGFQIGLAVAFASCGASLWSVLNQQFWGVVLATLVAGYYTANAALYRFAATE
																											LVAPDKRETAISWVLGGGCLGAILGPWVAGVSKDLLVAPFAGAYLLLMGVALAGLVLISL
																											IDFPPLAQPAPGAGGRSGADLVRQPVFLVALAVSALGYGVMNLLMAATPIAMGQCGLPFS
																											DASLVLQWHVLGMFVPSFFTGSLIKRVGVQPVLWAGVALNVGCVAFALSGQDLPHFLGAL
																											LLLGIGWNFLYIGGTTLFTQAYRPEEKTRAQGLLDTGVYATMTLTSFSSGALVTTGGWQW
																											MNWASLVPIALCAAALAGLSLRQRRSC
																											>tr|Q121Q0|Q121Q0_POLSJ Major facilitator superfamily MFS_1 OS=Polaromonas sp. (strain JS666 / ATCC BAA-500) GN=Bpro_4866 PE=4 SV=1
																											MNRNLWLLAICQGLFLTNNVTFIAINGLVGLNLAPLGWMATLPVMGYVVGGALSTGLVAH
																											TQSRFGRKTSFQLGLAVALASALLCCYAAYSKNFWLLVTATVVAGYYNANAQLYRFAAAE
																											LALPAFREKAISWVMAGGLMGAVAGPNLAAYTRGLTEVPFAGAYLALAGVALLAMGLLAF
																											IHFPPAESGDGHGRRAGPPQARPAPSGGSEVHEVTSVGAPEGRPLGLIMRQPVFIVAAAA
																											GALGYGVMNLLMAATPIAMQVCGLPFSDVAVVLQWHVIGMFAPGFFTGHLIKRYGTLPIM
																											AVGLALNILCVGIALSGVDFRQFLLALFLLGLGWNFLFTGGTALALTAYRPEEKDKAQGA
																											LNFCVFAVLAVSSLASGVLVTTQGWALLNLGSLLPLGLTGLALGWLALKQRRYQTA
																											>tr|J3DFI3|J3DFI3_9BURK Arabinose efflux permease family protein OS=Polaromonas sp. CF318 GN=PMI15_00170 PE=4 SV=1
																											MNRNLWLLAICQGLFLTNNVTFIAINGLVGLNLAPLGWMATLPVMGYVVGGALSTAVVAR
																											TQSRFGRKTSFQLGLLVAVASALLCCYAAYSRNFWLLVTATVVAGYYSANAQLYRFAAAE
																											LALPAFREKAISLVMAGGLLGAVAGPNLAAHTRELTAVPFAGAYLALAGVALLSMALLAF
																											IQFPPPPEAHAARGGRPLSEIMRQPVFVVAAAAGALGFGVMNLLMAATPIAMQVCGLPFS
																											SVALVLEWHVIGMFAPGFFTGHLIRRFGTLPIMAAGLLLNVLCVLIALSGVDLKQFLGAL
																											FLLGLGWNFLFTGATTLALTAYRPEEKDKAQGALNFCIFAVLAVSSLASGVLVTTQGWDL
																											LNLGSLLPLGLTGALLAWLALGRRKGSDAAGA
																											>tr|A0A068YMQ6|A0A068YMQ6_9BURK Putative membrane protein OS=Polaromonas sp. CG9_12 PE=4 SV=1
																											MNRNLWLLTICQGLFLTNNVTFIAINGLVGLSLAPLGWMATLPVMAYVVGGALSTGLVAH
																											TQRRFGRKASFQLGLLVGLASALLCGYAAYSRNFWLLVAATLVAGYYNANAQLYRFAAAE
																											LALPAFREKAISLVMAGGLIGAVAGPNLAAGTRSLTAVPFAGAYLALAGVALLAMALLAF
																											IDFPPPPPKHASGGGRPLGDIMRQPVFIVAAAAGALGYGVMNLLMAATPIAMQVCGLPFS
																											DVAWVLEWHVIGMFAPGFFTGHLIKRYGTLPIMATGLALNIACVLIALSGVEFRQFLVAL
																											FLLGLGWNFLFTGATTLALTAYRPEEKDKAQGALNFCVFAVLAVSSLASGVLVTTQGWAL
																											LNLGSLLPLGLTALALGWLGLQQRRLRKA
																											>tr|A0A0E3UZU7|A0A0E3UZU7_9BURK Arabinose efflux permease OS=Polynucleobacter duraquae GN=CL55_00003760 PE=4 SV=1
																											MNKHPLLNKNLVLLILCQGLFLTNNVTFIAINGLVGLSLSPVAWMTTLPVMGYVVGGAFS
																											TSIVAKTQNCFGRKISFQLGLLVAVFSALLCAYAAVSKNFWLLVLGTFIAGYYSANGQLY
																											RFAAAELTAVSQRDKAVSWVLAGGILGAVIGPNLASWTKDFFDTAFLGAYLSLSIAGLIG
																											IFVMQFIHFPDEFKTQHSLSAGRSLKTILQQPVFMVAVIGASLGYGVMNLLMAATPLAMQ
																											ICGLPFSDTAIVLEWHVIGMFAPGFFTGSLIQRFGTLKIMGVGVALNLLCIAIALTGVNF
																											HQFLIALFLLGVGWNFLFTGSTSLAMTAYRPEERDKAQAAINFFVFGTMAFTSFGSGALI
																											TSQGWNILNLGSLLPVAVTAGALLWLSANRKKASASPTV
																											>tr|A0A0S9L6T8|A0A0S9L6T8_9BURK MFS transporter OS=Pseudorhodoferax sp. Leaf265 GN=ASF45_33245 PE=4 SV=1
																											MNRNLWLLALCQALFLVNNVTFIAINGLVGWSLAPLGWMATLPVMGYVVGGALSTGLVAR
																											TQKRWGRKHSFLLGLGVAFGSALLCMAAVLAKNFWLLCGATVVAGYYNANASLYRFAAAE
																											LAAAPQREKAVSLVMAGGLLGGIVGPNLANATRDWFAVPFAGAYVALAVAALLSAALLSF
																											IQFPPAPAAQQGNGGRPLGVIVRQPVFIVAALAGSLGFGVMNLLMAATPLAMQQCGLPFS
																											AAALVLEWHVIGMFAPGFFTGHLIKRYGTLPVMSVGLVLNLACIAVALSGVELHHFLVAL
																											FALGVGWNFLFTGATTLSLQAYTAQEKDKAQAVLNFCMFATLALTSFASGVLVTTRGWTL
																											LNYGSLLPVALTGAGLLWLAWRRRTPAA
																											>tr|A0A0Q4YGX2|A0A0Q4YGX2_9BURK MFS transporter OS=Pseudorhodoferax sp. Leaf267 GN=ASF43_26795 PE=4 SV=1
																											MNRNLWLLATCQALFLVNNVTFIAINGLVGWSLAPLGWMATLPVMGYVVGGALSTGLVAR
																											TQQRWGRQRSFLLGLAVACGSALLCLYAVLHKDFWLLCAATVIAGYYNANASLYRFAAAE
																											LAAAPQREKAVSLVMAGGLLGGIVGPNLANATREWFAVPFAGAYVALAVAAVLSAALLAC
																											IQFPPAPAMRAGGGGRPLAEIVRQPVFIVAALAGSLGFGVMNLLMAATPIAMQQCGLPFS
																											SAALVLEWHVIGMFAPGFFTGHLIKRFGAQPVMGVGLALNLACIVVALSGVELHHFLVAL
																											FVLGVGWNFLFTGATTLSLQAYAPEEKDKAQAVLNFCMFATLALTSFASGVLVTTRGWTL
																											LNYGSLLPVALTAAALVWLAARTRATQPMH
																											>tr|A0A0S9NVV9|A0A0S9NVV9_9BURK MFS transporter OS=Pseudorhodoferax sp. Leaf274 GN=ASF44_02245 PE=4 SV=1
																											MNRNLWLLALCQALFLVNNVTFIAINGLVGWSLAPLGWMATLPVMGYVVGGALSTGLVAR
																											TQRRWGRKRSFLLGLAVACGSALLCMVAVLAKDFWLLCGATVVAGYYNANASLYRFAAAE
																											LAAAPQREKAVSLVMAGGLLGGVVGPNLANATRDWFAVPFAGAYVALAVAAVLSAALLAG
																											IRFPPAPAAQRGGGGRPLGAIVRQPVFIVAALAGSLGFGIMNLLMAATPLAMQQCGLPFS
																											AAALVLEWHVIGMFAPGFFTGHLIKRYGTLPVMGAGLLLNLACIAVALSGVELHHFLVAL
																											FALGVGWNFLFTGATTLSLQAYTPDEKDKAQAVLNFCMFATLALTSFASGVLVTTRGWTL
																											LNYGSLVPVALTASGLLWLALRHRTQAG
																											>tr|A0A0Q5ZG30|A0A0Q5ZG30_9BURK MFS transporter OS=Ramlibacter sp. Leaf400 GN=ASG30_03300 PE=4 SV=1
																											MNRSLWLLAACQGLYLTNNVTFIAINGLVGLALAPLGWMATLPVMGYVVGGALSTGLVAR
																											TQQRWGRQRSFQAGLLVAALSALLCAYAAVSRNFWLLCLATVVAGYYNANAGLYRFAAAE
																											LVDAPAREKAVSMVMAGGLLGAVVGPNLAARTRDLFAVPFAGAYLALAVVALLSMVLMSF
																											LRFPAPPARAGQPASRPLAELMRQPTFIVAAAAGALSFGVMNLLMAATPIAMQQCGLPFS
																											DAALVLEWHVIGMFAPGFFTGSLIKRFGALPIMGVGVLLNLVCIAVALSGLDLHQFLVAL
																											FVLGVGWNFLFTGSTTLSLSTYRPEEKDKAQAALNFFVMFTLALTSLASGVLVTTQGWAL
																											LNWGSVVPVAITALALGWLALHRRRTAAAAA
																											>tr|F5Y328|F5Y328_RAMTT Candidate transporter OS=Ramlibacter tataouinensis (strain ATCC BAA-407 / DSM 14655 / LMG 21543 / TTB310) GN=Rta_37930 PE=4 SV=1
																											MNRNLTLLAMCQGLFLTNNVTFIAINGLVGLALAPRGWMATLPVMGYVVGGALSTGLVAR
																											SQQRLGRQRSFQAGLLVALLSALLCAYAAVSRNFWLLVAATVVAGYYNANAGLYRFAAAE
																											LSGPQGREKAVSLVMAGGLIGAVLGPNLAARTRDALDVPFAGAYLALAVVAALGMVLMAF
																											LRFPPVPPRSAQASGRPLAQIMRQPVFIVAAAAGALSYGVMNLLMAATPLAMQQCGLPFS
																											DAAFVLEWHVIGMFAPGFFTGHLIKRFGPLRIMGAGVLLNAGCIAIALSGVALHQFLVAL
																											FLLGVGWNFLFTGSTTLSLSAYAPEEKDRAQAALNFFVFATLALSSLASGVLVTTQGWTL
																											LNWGSLLPVAACGGALLWLALRRESARPATP
																											>tr|A0A127JTA2|A0A127JTA2_9BURK Major facilitator transporter OS=Ramlibacter tataouinensis GN=UC35_10135 PE=4 SV=1
																											MNTRHVKRNLGLLAICQGLFLTNNVIFIAINGLVGLALAPLGWMATLPVMGYVVGGALST
																											GFVARTQARWGRQRSFQFGLLVAFASALVCAWAAANRQFWLLCAATVVAGYYNANASLYR
																											FAAAELCPPEMRERAVSIVMAGGLLGAVIGPALASRTRDLLPTPFAAAYLALALVALVSM
																											LLLAFIDFAPTARPAEGAAAGRPLAEIMRQPVFIVSAAAGALGFGVMNLLMAATPIAMQQ
																											CSLPFGDAALVLQWHVIGMFAPGFFTGHLIKRFGALPVMGVGVALNFACILVALSGVELH
																											HFTVALFMLGVGWNFLFTGSTTLSLTAYTPEEKDRAQGALNFFVFATLALSSFASGVLVT
																											TRGWTLLNYGSLVPVAATGAALLWLSYRSASRARA
																											>tr|A0A0Q7AKF0|A0A0Q7AKF0_9BURK MFS transporter OS=Rhizobacter sp. Root404 GN=ASC76_13710 PE=4 SV=1
																											MNPRLLLLTFCQGLFLTNNVTFIAINGLVGLALAPTAWMATLPITGYVAGGALCAGLVAR
																											HQRAWGRRRAFQAGLVVAMLSSALCAYAAVSHQFWLLVAATLMAGYYNANAGLYRFAATE
																											IVAPAFKERAISWVLAGGILGAVAGPNLASVTRDALPVPFAGAYAALVVVALLALLTISF
																											IEFPPLPKPSAAAPGRPLREIARQPVFIVAVTACALGYGVMNLLMAATPIAMAACSHPFG
																											NTALVLEWHVLGMFVPSFFTGSLIKRVGCLPVMAAGVALNVLCIAIALAGVDLMHFTVAL
																											LTLGVGWNFLFIGGTTLFTQAYRPEEKTTAQAAMDTLIFTTMTLTSFSSGALVTTSGWTL
																											LNLGSIVPVAIAGLAIAWLALQRRGAQNQVST
																											>tr|Q222V9|Q222V9_RHOFT Major facilitator superfamily MFS_1 OS=Rhodoferax ferrireducens (strain ATCC BAA-621 / DSM 15236 / T118) GN=Rfer_0186 PE=4 SV=1
																											MSVGSVICSSAASGLRVRACNAVKMQVSFYGSTPMNRHLWLLAICQGLFLTNNVTFIAIN
																											GLVGLSLAPLGWMATLPVMGYVVGGALSTGLVARTQHRFGRKVSFQMGLLVALASSLLCA
																											YAAVSRNFWLLCSATVVAGYYNANANLYRFAAAELTTLAWREEAVSLVMAGGLIGAVLGP
																											NLAAQTRTLTSVPFAGAYLALAGVALLAMLVLAFINFPPPPVKKSTGSGRPLGEIMRQPV
																											FIVAAAAGALSFGVMNLLMAATPLAMQQCSLPFSDVALVLEWHVIGMFAPGFFTGHLIKR
																											FGTLTIMGVGVALNALCILVALSGVDLQQFLIALFLLGVGWNFLFTGSTTLSLQTYSPEE
																											KDRAQGALNFFVFATLAVSSLASGVLVTTRGWQLLNVGSLLPVACTAAALVWLWLRQVRA
																											RVA
																											>tr|A0A059KIV1|A0A059KIV1_9BURK MFS permease family protein OS=Sphaerotilus natans subsp. natans DSM 6575 GN=X805_30300 PE=4 SV=1
																											MNRHVHLLATAQGLLLTNNIVFIAINGLVGMQMAPRPWMATLPVMGYVVGGALATGAVAR
																											VQRRWGRQASFQSGLAVALGSALLCALAAWIGSFWLLLAATVVAGYYSANGQLYRFAAAE
																											LAPPADRERAVSRVLAGGLIGAVAGPNLASHTRDLLPVPFLGAYLALAAVALLSMAVMAM
																											IRFPAVAPMPAGAPQGRSTAELLREPTFLVAALAAAIGYGVMNLLMAATPLAMDVCGMPF
																											SDVAWVLEWHVIGMFAPGFWTGGWIRRFGVMRVMAVGVLLNLACVAVALTGQDLHRFVVA
																											LFLLGVGWNFLFTGSTTLAMQAYRPEEKDRAQAAINFGVFATMALTSFASGALVTTQGWS
																											VLNLGSLPALLVMGVALAWLARRPGLSRTPAPPRP
																											>tr|W0SFK1|W0SFK1_9RHOO Major facilitator superfamily protein OS=Sulfuritalea hydrogenivorans sk43H GN=SUTH_02010 PE=4 SV=1
																											MMTHKKNIALLAAAQALLLTNGITLVAINGLLGLQLAADKRLATLPITTYVIGGALATLP
																											AAFFMKRHGRRAGFMLGAGIGMLGALISAFAVSIGSFWLLCLGTVFAGIYNAFGQQYRFA
																											AADAAPLDWKGKAISLTLAGGILGGVIGPEVGKLTRTLLEPTYLASYGALIGFAALSMLI
																											ASRLDIPPLSVSEQKAVGRPLGTIARQPAFVVAVLAASCGYGVMNLLMTATPLAMDICGL
																											PFSDTAFILQWHVIAMFAPSFFTGNLIKRFGVLNILIVGAALMFLCIGIAVSGATLMHFW
																											WALVLLGLGWNFLFIGGTTLLTETYRPEEKAKVQGTNDFIVLGVQGLTSLSSGVLIGSEG
																											WTSLNTYALPIVAMTALASTLLWLRRRSSREAAGT
																											>tr|N6XW85|N6XW85_9RHOO Major facilitator superfamily protein OS=Thauera aminoaromatica S2 GN=C665_08545 PE=4 SV=1
																											MKKNLWLLAIAQGLFLTNNVVFIAINGLVGFSLAPVGWMATLPVMGYVVGGALSTGLVAR
																											SQRRWGRQVSFQLGLLVAFLTALLCAFALSLGSFWLLVAGTVVAGYYSANGQLYRFAAGE
																											LAPSSFREKAVSLVLAGGLIGAVIGPNLANHTREAMAVPFLGSYLALAVVALVSMAVMAG
																											IRFPPQPVKKAGADGGRPLGEILRQPVFIVSVLAAAMSYGVMNLLMAATPLAMDVCGMPF
																											SDAALVLEWHVIGMFAPGFFTGHLIKRFGVLRIMGVGVVLNFACVAVALSGQDLHQFLLA
																											LFLLGVGWNFLFTGATTLSMEAYRPEEKDKAQAAINFVVFAVMAFTSFASGALVTTQGWN
																											LLNVGSIAPLALTAAALGWLALLRRRAADGQGA
																											>tr|A0A140IE15|A0A140IE15_9RHOO MFS transporter OS=Thauera humireducens GN=AC731_002950 PE=4 SV=1
																											MKKNLWLLAIAQGLFLTNNVVFIAINGLVGLTLAPLAWMATLPVMGYVVGGAMSTGLVAR
																											SQQRWGRKTSFQLGLLVALLTALLCALALYLRSFWLLVAGTLIAGYYSANGQLYRFAAGE
																											LAPASFREKAVSLVLAGGLLGAVVGPNLANYTRESMGAPFLGSYLALAVVALVSMVVMAG
																											IRFPPEPPKAAGSDGGRPLGEIMRQPVFIVSTVGAALGYGVMNLLMAATPLAMDVCGMPF
																											SDAALVLEWHVIGMFAPGFFTGHLIKRFGVLQVMGVGVALNFACIAVALSGQDLHQFLIG
																											LFLLGVGWNFLFTGSTTLAMQAYRPEEKDKAQAAINFAVFATMAVTSFASGALVTTQGWT
																											LLNVGSLVPVVLTGVALIWLAMRRRREAASA
																											>tr|N6XW80|N6XW80_9RHOO Major facilitator superfamily protein OS=Thauera linaloolentis 47Lol = DSM 12138 GN=C666_14215 PE=4 SV=1
																											MKKNLWLLAIAQGLFLTNNVVFIAINGLVGLALAPVAWMATLPVMGYVVGGAMSTGLVAR
																											SQRRWGRKTSFQLGLLVALLTALLCALALYLRSFWLLVAGTVIAGYYSANGQLYRFAAAE
																											LAPPSFREKAVSLVLAGGLIGAVIGPNLANHTREAMAAPFLGSYLALSVVALVSMAVMAG
																											IRFPPEPKQAAGAAGGRPLGEIMRQPVFIVSTLGAALGYGVMNLLMAATPLAMDVCGMPF
																											SDAALVLEWHVIGMFAPGFFTGHLIKRFGVLPVMGAGVVLNLACILIALSGQDLHQFLVS
																											LFLLGVGWNFLFTGSTTLAMQAYRPEEKDKAQAAINFAVFATMALTSFASGALVTTQGWA
																											LLNLGSLVPVVLTGAALLWLGLRRRREAAAGGTGRV
																											>tr|N6ZL58|N6ZL58_9RHOO Major facilitator superfamily protein OS=Thauera phenylacetica B4P GN=C667_21914 PE=4 SV=1
																											MKKNLWLLAIAQGLFLTNNVVFIAINGLVGFSLAPVGWMATLPVMGYVVGGALSTGLVAR
																											SQRRWGRQLSFQLGLLVAFLTALLCAFALSIGSFWLLVAGTVIAGYYSANGQLYRFAAGE
																											LAPPSFREKAVSLVLAGGLIGAVIGPNLANHTREALGAPFLGSYLALAVVALVSMAVMAG
																											IRFPSEPAKKAGADGGRPLGEIVRQPVFIVSTLAAAMSYGVMNLLMAATPLAMDVCGMPF
																											SDAALVLEWHVIGMFAPGFFTGHLIKRFGVLQVMGAGVALNFACVAVALSGQDLHQFLVA
																											LFLLGLGWNFLFTGATTLSMEAYRPEEKDKAQAAINFVVFAVMAFTSFASGALVTTQGWD
																											LLNLGSIVPLALTAAALAWLALLRRRAAAGQGA
																											>tr|C4ZNT8|C4ZNT8_THASP Major facilitator superfamily MFS_1 OS=Thauera sp. (strain MZ1T) GN=Tmz1t_1945 PE=4 SV=1
																											MKKNLWLLAIAQGLFLTNNVVFIAINGLVGFSLAPVGWMATLPVMGYVVGGALSTGLVAR
																											SQRRWGRQVSFQLGLLVAFLTALLCAFALSLGSFWLLVAGTVVAGYYSANGQLYRFAAGE
																											LAPSSFREKAVSLVLAGGLIGAVIGPNLANHTREAMAVPFLGSYLALAVVALVSMAVMAG
																											IRFPPQPVKKAGADGGRPLGEILRQPVFIVSVLAAAMSYGVMNLLMAATPLAMDVCGMPF
																											SDAALVLEWHVIGMFAPGFFTGHLIKRFGVLRIMGVGVVLNFACVAVALSGQDLHQFLLA
																											LFLLGVGWNFLFTGATTLSMEAYRPEEKDKAQAAINFVVFAVMAFTSFASGALVTTQGWN
																											LLNVGSIAPLALTAAALGWLALLRRRAADGQGA
																											>tr|N6YJL9|N6YJL9_9RHOO Major facilitator superfamily protein OS=Thauera sp. 27 GN=B447_04822 PE=4 SV=1
																											MKKNLWLLAIAQGLFLTNNVVFIAINGLVGLSLAPVAWMATLPVMGYVVGGALSTGLVAR
																											TQRRWGRQVSFQLGLAVAFVTALLCAFALSIGSFWLLVAGTLVAGYYSANGQLYRFAAAE
																											LAPASFREKAVSLVLAGGLIGAVIGPNLANYTRESMGAPFLGSYLALAVVALVSMAVMRG
																											IAFPPEPARKAGADGGRPLAEIMRQPVFVVSTMGAALGYGVMNLLMAATPLAMDVCGMPF
																											SDAALVLEWHVIGMFAPGFFTGHLIKRFGVLQIMGVGVALNFACIFVALSGQDLHQFLIG
																											LFLLGVGWNFLFTGSTTLAMQAYRPEEKDKAQAAINFAVFAVMALTSFASGALVTTQGWA
																											LLNLGSLIPVGLTGAALVWLALRQRREAAQAS
																											>tr|N6XDZ6|N6XDZ6_9RHOO Major facilitator superfamily protein OS=Thauera sp. 63 GN=C664_03395 PE=4 SV=1
																											MKKNLWLLAIAQGLFLTNNVVFIAINGLVGLTLAPLAWMATLPVMGYVVGGAMSTGLVAR
																											SQQRWGRKTSFQLGLLVALLTALLCALALYLRSFWLLVAGTVIAGYYSANGQLYRFAAGE
																											LAPASFREKAVSLVLAGGLLGAVVGPNLANYTREAMGAPFLGSYLALAVVALISMVVMAG
																											IRFPPEPPKAAGSDGGRPLGEIMRQPVFIVSTVGAALGYGVMNLLMAATPLAMDVCGMPF
																											SDAALVLEWHVIGMFAPGFFTGHLIKRFGVLQVMGVGVALNFACIAVALSGQDLHQFLIG
																											LFLLGVGWNFLFTGSTTLAMQAYRPEEKDKAQAAINFAVFATMAVTSFASGALVTTQGWT
																											LLNVGSLVPVVLTGVALIWLAMHRRREAASA
																											>tr|A0A0C3N7Y7|A0A0C3N7Y7_9RHOO Major Facilitator Superfamily protein OS=Thauera sp. SWB20 GN=PO78_3820 PE=4 SV=1
																											MKKNLWLLAIAQGLFLTNNVVFIAINGLVGFSLAPVGWMATLPVMGYVVGGALSTGLVAR
																											SQRRWGRQVSFQLGLLVAFLTALLCAFALSLGSFWLLVAGTVVAGYYSANGQLYRFAAGE
																											LAPSSFREKAVSLVLAGGLIGAVIGPNLANHTREAMAVPFLGSYLALAVVALVSMAVMAG
																											IRFPPQPVKKAGADGGRPLGEILRQPVFIVSVLAAAMSYGVMNLLMAATPLAMDVCGMPF
																											SDAALVLEWHVIGMFAPGFFTGHLIKRFGVLRIMGVGVVLNFACVAVALSGQDLHQFLLA
																											LFLLGVGWNFLFTGATTLSMEAYRPEEKDKAQAAINFVVFAVMAFTSFASGALVTTQGWN
																											LLNVGSIAPLALTAAALGWLALLRRRAADGQGA
																											>tr|S9ZLB2|S9ZLB2_9RHOO Major facilitator transporter OS=Thauera terpenica 58Eu GN=M622_06730 PE=4 SV=1
																											MAGRALRYALQFAPASENKKRLMKKNLWLLAIAQGLFLSNNVVFIAINGLVGLTLAPAAW
																											MATLPVMGYVVGGALSTGLVARTQKRWGRKTSFQLGLVVALLTALLCAFALTTRSFWLLV
																											TGTLIAGYYSANGQLYRFAAAELAPPSFREKAVSLVLAGGLIGAVVGPNLANYTRESMST
																											PFLASYLALSVLALVSMAVMAGIQFAPEPVKAGGASAGRPLREIMRQPVFIVSTVGAAMG
																											YGVMNLLMAATPLAMDVCGMPFSDAALVLEWHVIGMFAPGFFTGHLIKRFGVLQIMAVGV
																											VLNLVCIAVALSGQDLHQFLIALFLLGVGWNFLFTGSTTLAMEAYRPEEKDKAQAAINFF
																											VFATMAVTSFASGALVTTQGWALLNMGSLLPVALTGAALAWLWVRRRREAAAAPAGV
																											>tr|E6V044|E6V044_VARPE Major facilitator superfamily MFS_1 OS=Variovorax paradoxus (strain EPS) GN=Varpa_6001 PE=4 SV=1
																											MNRNLWLLAICQGLFLTNNVTFIAINGLVGLGIAPRGWMATLPVMGYVVGGALTTGLVAR
																											TQQRFGRRGSFQIGLAVALCSALLCAYAAMTKNFWLLCFATVVAGYYNANANLYRFAAAE
																											LAAPEWREKAVSLVMAGGLIGAVAGPNLASATRELFAVPFAGAYIALAAVALLSMAVMRF
																											IDFPAPLTRQQALGGRPLSEIMRQPVFIVAAAAGALGFGVMNLLMAATPIAMQICSLPFS
																											DAALVLEWHVIGMFAPGFFTGHLIRRFGALPVMGVGLALNFGCIAVALSGVELHHFLVAL
																											CLLGVGWNFLFTGSTTLSLTAYTAEERDRAQGALNFCVFATLALTSFASGVLVTTQGWQL
																											LNYGSLVPVVLTGAALLWLAQRRRRSAAV
																											>tr|C5CSA2|C5CSA2_VARPS Major facilitator superfamily MFS_1 OS=Variovorax paradoxus (strain S110) GN=Vapar_5280 PE=4 SV=1
																											MNRNLWLLAICQGLFLTNNVTFIAINGLVGLSIAPRGWMATLPVMGYVVGGALTTGLVAR
																											TQQRFGRRGSFQIGLAVGLGSALLCAFAAISKNFWLLCLATVVAGYYNANANLYRFAAAE
																											LAAPAWREKAVSLVMAGGLIGAVAGPNLAAATREAFAVPFAGAYIALAAVALLSMAVMRF
																											IEFPATLTRQEALGGRPLSQIVRQPVFIVAAAAGALGFGVMNLLMAATPIAMQICSLPFS
																											DAALVLEWHVIGMFAPGFFTGHLIRRFGALPVMGVGLALNFGCIAVALSGVELQHFLVAL
																											CLLGVGWNFLFTGSTTLSLTAYTPQERDRAQGALNFCVFATLALTSFASGVLVTTQGWQL
																											LNYGSLVPVVLTGAALLWLAQTRRREAAAASA
																											>tr|T1XIZ7|T1XIZ7_VARPD Putative transporter, MFS-type OS=Variovorax paradoxus B4 GN=VAPA_1c54910 PE=4 SV=1
																											MNRNLWLLAICQGLFLTNNVTFIAINGLVGLSIAPRGWMATLPVMGYVVGGALTTGLVAR
																											TQQRFGRRGSFQIGLAVALGSALLCAFAAVSKNFWLLCLATVVAGYYNANAGLYRFAAAE
																											LAAPAWREKAVSLVMAGGLIGAVAGPNLAAATREVFAVPFAGAYIALAAVALLSMAIMRF
																											IEFPATLTRQQALGGRPLSEIMRQPVFIVAAAAGALGYGVMNLLMAATPIAMQICSLPFS
																											DAALVLEWHVIGMFAPGFFTGHLIRRFGALPVMGVGLVLNFGCIAVALSGVELQHFLVAL
																											CLLGVGWNFLFTGSTTLSLTAYTAEERDRAQGALNFCVFATLALTSFASGVLVTTQGWQL
																											LNYGSLVPVVLTGAALLWLAQTRRRAAAASA
																											>tr|A0A0D0M224|A0A0D0M224_VARPD Major facilitator transporter OS=Variovorax paradoxus GN=RT97_02790 PE=4 SV=1
																											MNRNLWLLAICQGLFLTNNVTFIAINGLVGLGIAPRGWMATLPVMGYVVGGALTTGLVAR
																											TQQRFGRRGSFQIGLAVALGSALLCVYAAISKNFWLLCFATVVAGYYNANANLYRFAAAE
																											LAAPEWREKAVSLVMAGGLIGAVAGPNLASATRELFAVPFAGAYIALAAVALLSMAVMRF
																											IDFPAPLTRQQAMGGRPLSEIVRQPVFIVAAAAGALGFGVMNLLMAATPIAMQICSLPFS
																											DAALVLEWHVIGMFAPGFFTGHLIRRFGALPVMGVGLALNLGCIAVALSGVELQHFLVAL
																											CLLGVGWNFLFTGSTTLSLTAYTAEERDRAQGALNFCVFATLALTSFASGVLVTTQGWQL
																											LNYGSLVPVVLTGAALLWLARTRRRSAAA
																											>tr|A0A0P8YV28|A0A0P8YV28_VARPD MFS transporter OS=Variovorax paradoxus GN=APR47_40475 PE=4 SV=1
																											MNRNLWLLAICQGLFLTNNVTFIAINGLVGLAIAPRGWMATLPVMGYVVGSALATGLVVR
																											SQRRFGRRGAFQTGLAVALGSALLCAYAAFSKNFWLLCFATVVAGYYNANAGLYRFAAAE
																											LAAPDWREKAVSLVMAGGLIGAVAGPNLAAATRQMFAVPFAGAYLALALVALLSMALMRF
																											IDFPAPPARAQGGGRPLAEIARQPVFIVAAAAGALGYGVMNLLMAATPIAMQICSLPFED
																											AALVLEWHVIGMFAPGFFTGHLIRRFGALPVMGAGLLLNLACIAVALSGVELRHFAIALC
																											LLGVGWNFLFTGSTTLSLTAYTAEERDRAQGALNFCVFATLVLTSFASGVLVTTQGWQLL
																											NLGSLVPVALTGAALLWLAHTRRRARGVA
																											>tr|A0A0H2M797|A0A0H2M797_VARPD Major facilitator superfamily protein OS=Variovorax paradoxus GN=VPARA_22460 PE=4 SV=1
																											MNRNLWLLAICQGLFLTNNVTFIAINGLVGLSIAPRGWMATLPVMGYVVGGALTTGLVAR
																											TQQRFGRRGSFQIGLAVALGSALLCAFAAVSKNFWLLCLATVVAGYYNANAGLYRFAAAE
																											LAAPAWREKAVSLVMAGGLIGAVAGPNLAAATREVFAVPFAGAYIALAAVALLSMAIMRF
																											IEFPATLTRQQALGGRPLSEIMRQPVFIVAAAAGALGYGVMNLLMAATPIAMQICSLPFS
																											DAALVLEWHVIGMFAPGFFTGHLIRRFGALPVMGVGLVLNFGCIAIALSGVELQHFLVAL
																											CLLGVGWNFLFTGSTTLSLTAYTAEERDRAQGALNFCVFATLALTSFASGVLVTTQGWQL
																											LNYGSLVPVVLTGAALLWLAQTRRRAAAASA
																											>tr|J2T5D1|J2T5D1_9BURK Arabinose efflux permease family protein OS=Variovorax sp. CF313 GN=PMI12_03536 PE=4 SV=1
																											MNRNLWLLAICQGLLLTNNVTFIAINGLVGLSIAPRGWMATLPVMSYVIGGALSTGLVAR
																											TQQRLGRRGSFQTGLAVALVSALLCCYAAATKNFWLLCFATVVAGYYNANAGLYRFAAAE
																											LAAPAWREKAVSVVMAGGLIGAVAGPNLATATREVFAVPFAGAYIALAAVALLSMAVMHF
																											IEFPAAPTRTGLAGGRPLGEIMRQPVFIVAAAAGALGYGVMNLLMAATPIAMQICSLPFS
																											DAALVLEWHVIGMFAPGFFTGHLIRRFGALPVMGVGLVLNLGCIAIALSGVELHHFVVAL
																											CLLGVGWNFLFTGSTTLSLTTYTAEERDRAQGALNFCVFATLAVTSFASGVLVTTQGWRL
																											LNLGSLVPVVLTGAALVWLARRRTVRPATESAG
																											>tr|A0A126ZDU9|A0A126ZDU9_9BURK MFS transporter OS=Variovorax sp. PAMC 28711 GN=AX767_10660 PE=4 SV=1
																											MNRNLWLLALCQGLFLTNNVTFIAINGLVGFSLAPRGWMATLPVMGYVIGGALSTGVVAH
																											TQRRFGRRGSFQLGLAVAFGSALLCAWAAFTQNFWLLCFATVVAGYYAANASLYRFAAAE
																											LAAPTWREKAVSVVMAGGLIGAVVGPNLAAVTRQLFVVPFAGAYLALAAIALLAMTLMRF
																											IDFPPPLTKQQAAGGRPLGEIMRQPAFIVAAVAGSLGYGVMNLLMAATPLAMQVCSLPFS
																											DIALVLEWHVIGMFAPGFFTGHLIRRFGTLPVMGVGLALELGCIAVALTGVDLHQFLIAL
																											TLLGVGWNFLFTGATTLSLSAYAPEEKDRAQGALNFCMFATLAVTSFASGVLVTTQGWRL
																											LNLGSLVPVALTGIALLWLAARQRRVTPG
																											>tr|A0A0Q6MRR2|A0A0Q6MRR2_9BURK MFS transporter OS=Variovorax sp. Root318D1 GN=ASC78_15630 PE=4 SV=1
																											MNRNLWLLAICQGLFLTNNVTFIAINGLVGLSIAPQNWMATLPVMGYVVGGALTTGLVAR
																											TQQRFGRRGSFQIGLAIGFGSALLCAFAAVSKNFWLLCFATVVAGYYNANAGLYRFAAAE
																											LAAPAWREKAVSLVMAGGLIGAVAGPNLAAATREVFAVQFAGAYIALAAVALLSMGVMRF
																											IEFPATLTRHQALGGRPLSEIVRQPVFIVAAAAGALGFGVMNLLMAATPIAMQICSLPFS
																											DAALVLEWHVIGMFAPGFFTGHLIRRFGALPVMGVGLALNFCCIAVALSGVELRHFLVAL
																											CLLGVGWNFLFTGSTTLSLTAYTAEERDRAQGALNFCVFATVALTSFASGVLVTTQGWQL
																											LNYGSLVPVVLTGAALLWLAQTRRREAAANA
																											>tr|A0A0Q7CDA0|A0A0Q7CDA0_9BURK MFS transporter OS=Variovorax sp. Root411 GN=ASC92_10920 PE=4 SV=1
																											MNRNLWLLAICQGLLLTNNVTFIAINGLVGLSIAPRGWMATLPVMSYVIGGALSTGLVAR
																											TQQRLGRRGSFQTGLAVALVSALLCCYAAATKNFWLLCFATVVAGYYNANAGLYRFAAAE
																											LAAPAWREKAVSVVMAGGLIGAVAGPNLATATRQVFAVPFAGAYIALAAVALLSMAVMHF
																											IEFPAAPTRTGAAGGRPLGEIMRQPVFIVAAAAGALGYGVMNLLMAATPIAMQICSLPFS
																											DAALVLEWHVIGMFAPGFFTGHLIRRFGALPVMGVGLVLNLGCIAIALSGVELHHFVVAL
																											CLLGVGWNFLFTGSTTLSLTTYTAEERDRAQGALNFCVFATLAVTSFASGVLVTTQGWQL
																											LNLGSLVPVVLTGAALLWLARRRAVRPAAESAG
																											>tr|A0A0Q7HGR9|A0A0Q7HGR9_9BURK MFS transporter OS=Variovorax sp. Root434 GN=ASD05_29075 PE=4 SV=1
																											MNRNLWLLAICQGLLLTNNVTFIAINGLVGLSIAPRGWMATLPVMSYVIGGALSTGLVAR
																											TQQRLGRRGSFQTGLAVALVSALLCCYAAATKNFWLLCFATVVAGYYNANAGLYRFAAAE
																											LAAPAWREKAVSVVMAGGLIGAVAGPNLATATRQVFAVPFAGAYIALAAVALLSMAVMHF
																											IEFPAAPTRTGPAGGRPLGEIMRQPVFIVAAVAGALGYGVMNLLMAATPIAMQICSLPFS
																											DAALVLEWHVIGMFAPGFFTGHLIRRFGALPVMGVGLVLNLGCIAIALSGVELHHFVVAL
																											CLLGVGWNFLFTGSTTLSLTTYTADERDRAQGALNFCVFATLAVTSFASGVLVTTQGWRL
																											LNLGSLVPVVLTGAALLWLARRRAVRPAAESAG
																											>tr|A0A0Q7LIW7|A0A0Q7LIW7_9BURK MFS transporter OS=Variovorax sp. Root473 GN=ASD34_26160 PE=4 SV=1
																											MNRNLWLLAICQGLLLTNNVTFIAINGLVGLGIAPQGWMATLPVMGYVVGGALSTGLVAR
																											TQQRFGRRGSFQIGLAVAVGSALLCAYAASSRNFWLLCFATVVAGYYNANAGLYRFAAAE
																											LALPAWREKAVSMVMAGGLIGAVAGPNLATFTRNALSVPFAGAYIALAAVALLSMAVMRC
																											IEFPPSPTRKEAAGGRSLGEIMRQPVFIVAAAAGALSYGVMNLLMAATPIAMQICSLPFS
																											DAALVLEWHVIGMFAPGFFTGHLIRRFGTLPVMGVGLALNLGCIVVALSGVDLHHFLVAL
																											FLLGVGWNFLFTGSTTLSLTAYTAEERDRAQGALNFCVFATLALTSFASGVLVTTQGWQL
																											LNYGSLVPVALTGAALLWLAQTQRRQALAAKA
																											>tr|A0A109C8W5|A0A109C8W5_9BURK Putative membrane protein OS=Variovorax sp. WDL1 GN=APY03_4887 PE=4 SV=1
																											MNRNLWLLAACQGLFLTNNVAFIAINGLVGLALAPRGWMATLPVMGYVIGGALATGVVAR
																											TQQRFGRRRSFQIGLAVALGSALLCAQAALWKDFWLLCATTVVAGYYNANASLYRFAAAE
																											LAAPAWREKAVSLVMAGGLIGAVAGPNLAAVTRNWFPVPFAGVYLALAGVALLAMALMHF
																											IDFPAPPARSAAASGRPLGEIVRQPVFIVAALAGALSFGVMNLLMAATPIAMQVCSLPFE
																											DVALVLEWHVIGMFAPGFFTGHLIRRFGALPVMGVGLLLNLACIVVALSGVELHQFLAAL
																											FLLGVGWNFLFTGSTTLSLSAYTADEKDRAQGALNFCVFATLALSSFASGVLVTTQGWRL
																											LNLGSLLPVLLTGAALLWLAHRQRAAAAAA
																											>tr|A1WGF4|A1WGF4_VEREI Major facilitator superfamily MFS_1 OS=Verminephrobacter eiseniae (strain EF01-2) GN=Veis_0933 PE=4 SV=1
																											MPEPGRRTSMRPRPRAAPAGTAPDPPLPAPKHCPVMNKNLWLLALCQGFYLTNSIVFIAV
																											NGLVGLALAPFGWMATLPVMGYVVGGALSTALVARSQRQWGRKRAFQIGLAVAAASAALC
																											AWAAFSANFWLLCTATVVAGYYVANSSLYRFAAAELAATAYREKAVSLVLAGGLLGAVIG
																											PNLANATRTLFPVPFAGCYIALIGVALLSMLCMNAIRFEAPPVVLDAAGQPARGRPLAEL
																											MRQPAFVVAILGAALGYGVMNLLMTATPLAMKICSFDFNATAQVLQWHVIGMFAPGFVTG
																											HLIKRFGVLSIMGAGVLLNAGCVAIALAGVALQHFGIALFLLGMGWNFLFTGATTLAMTA
																											YRPEEKDRAQAIVNFCVFATLALSSFSSGVLVTTQGWTLLNAGSLAPIAVTGMALAWLAA
																											KRRAIA
																											>tr|A0A0N1AHT4|A0A0N1AHT4_9PROT MFS transporter OS=beta proteobacterium AAP51 GN=D621_11990 PE=4 SV=1
																											MNRNLWLLTVCQALFLVNNVTFIAINGLVGLALAPVGWMATLPVTGYVVGAALSAMPVSR
																											LQARVGRRRSFQVGLLVAIVSCAACALAVSLQNFWLLVLATVVAGFYSANGALYRFAGAE
																											LVAPAYRERALSMVLAGGIAGAFIGPNLASATREWLPLPFAGAYLALVGVAALALVVLGF
																											IQFPAHVPPVPGAAAGRPTAELLRQPVFAVAVIGAALGYGVMNLLMAATPIAMQQCQHPF
																											SSAALVLEWHVLGMFVPSFFTGHLIKRFGALPIMFVGGVLNLVCVAVALSGVDVMQFLVA
																											LFALGVGWNFLYTGGSTLLTQAYRPEEKNRAQGVMDTAVFWTMALSSFASGALITTQGWT
																											WLNLGSLLPIAAVMAAVVWLMWGQRALQRSG
																											>tr|A0A0N1A8K6|A0A0N1A8K6_9PROT MFS transporter OS=beta proteobacterium AAP65 GN=IP80_16200 PE=4 SV=1
																											MNLNLWLLTVCQALFLVNNVTFIAINGLVGLSLAPLGWMATLPVTGYVVGAALSAMPVSR
																											LQARVGRKRSFQIGLLVAIVSCAGCALAVSLQSFWLLLLSTVVAGFYSANGALYRFTGAE
																											LVAPAYKERALSMVLAGGIAGAFIGPNLASATRDWLPLPFAGAYLALVGVAVVALGVLSF
																											IRFPAHVPPVPGAATGRPAAELMRQPIFAVAVIGAALGYGVMNLLMAATPIAMQQCQHPF
																											SSAALVLEWHVLGMFVPSFFTGHLIKRFGALPIMLVGGLLNLVCVAVALSGVDLMQFLVA
																											LFALGVGWNFLYTGGSTLLTQAYRPEEKNRAQGLMDTAVFWTMALSSFASGALITTQGWT
																											LLNLGSLLPIAAVMAAVLWLLLKQRAAVQPA
																											>tr|M1SEW3|M1SEW3_9PROT Major facilitator superfamily MFS_1 OS=beta proteobacterium CB GN=D521_0369 PE=4 SV=1
																											MTNKHPLLNKNLLLLILCQGLFLTNNVTFIAINGLVGLSLSPVAWMATLPVMGYVVGGAF
																											STSIVAKTQNYFGRKISFQLGLLVAALSALLCAYAAISKNFWLLVLGTFIAGYYSANGQL
																											YRFAAAELTAVSQRDKAVSWVLAGGILGAVIGPNLASWTKDFFDTAFLGAYLTLSIAGFI
																											GIIVMQFIHFPEEFKTQHSLSAGRSLKTILQQPVFMVAVIGASLGYGVMNLLMAATPLAM
																											QICGLPFSDTALVLEWHVIGMFAPGFFTGSLIQRFGTLKIMGVGVALNLLCIAIALTGVD
																											FHQFLIALFLLGVGWNFLFTGSTSLAMTAYRPEERDKAQAAINFFVFGTMAFTSFGSGAL
																											ITSQGWNILNLGSLLPVAVTAGALIWLSANRKKTNRSSVT

## Sheet: 1C
yourlist:M20161014C2335653E4FA1B8AECF5153189FA788F2C2683H	Entry	Entry name	Protein names	Gene names	Organism	Length	Taxonomic lineage (ALL)
A0A141RD88	A0A141RD88	A0A141RD88_9BACT	MFS_1 (Fragment)		uncultured bacterium	269	cellular organisms, Bacteria, environmental samples, uncultured bacterium
A0A175RHA3	A0A175RHA3	A0A175RHA3_9RHIZ	MFS transporter	NS365_19715	Aureimonas ureilytica	403	cellular organisms, Bacteria, Proteobacteria, Alphaproteobacteria, Rhizobiales, Aurantimonadaceae, Aureimonas, Aureimonas ureilytica																>tr|F7TAU3|F7TAU3_9BURK Major facilitator superfamily protein 16 (Fragment) OS=Achromobacter insuavis AXX-A GN=AXXA_30477 PE=4 SV=1
A0A175QUA1	A0A175QUA1	A0A175QUA1_9RHIZ	MFS transporter	NS226_23040	Aureimonas ureilytica	403	cellular organisms, Bacteria, Proteobacteria, Alphaproteobacteria, Rhizobiales, Aurantimonadaceae, Aureimonas, Aureimonas ureilytica																NNVVGSVSMMFIMTAAPLAAVACSHSIGDGANIMQWHLVGMYAPAFFAGTLIQRFGLPRI
A0A0Q6PMG0	A0A0Q6PMG0	A0A0Q6PMG0_9RHIZ	MFS transporter	ASC68_25775	Devosia sp. Root105	416	cellular organisms, Bacteria, Proteobacteria, Alphaproteobacteria, Rhizobiales, Hyphomicrobiaceae, Devosia, Devosia sp. Root105																LGAGMLLNVACSLIAMASPSLSAFYAALFCLGVGWNFMFVGGTTLLAQSYRPSERARAQG
A0A0Q6Q9N5	A0A0Q6Q9N5	A0A0Q6Q9N5_9RHIZ	MFS transporter	ASC97_17250	Rhizobium sp. Root1203	403	cellular organisms, Bacteria, Proteobacteria, Alphaproteobacteria, Rhizobiales, Rhizobiaceae, Rhizobium/Agrobacterium group, Rhizobium, Rhizobium sp. Root1203																AAEMLRYAATALATLAAGPALDAFGWEALNAAMLPVVLAAGLMTWHWARGSSRAAAAAGH
F7TAU3	F7TAU3	F7TAU3_9BURK	Major facilitator superfamily protein 16 (Fragment)	AXXA_30477	Achromobacter insuavis AXX-A	181	cellular organisms, Bacteria, Proteobacteria, Betaproteobacteria, Burkholderiales, Alcaligenaceae, Achromobacter, Achromobacter insuavis, Achromobacter insuavis AXX-A																A
J4QVZ3	J4QVZ3	J4QVZ3_9BURK	Major facilitator protein	QWC_06044	Achromobacter piechaudii HLE	392	cellular organisms, Bacteria, Proteobacteria, Betaproteobacteria, Burkholderiales, Alcaligenaceae, Achromobacter, Achromobacter piechaudii, Achromobacter piechaudii HLE																>tr|J4QVZ3|J4QVZ3_9BURK Major facilitator protein OS=Achromobacter piechaudii HLE GN=QWC_06044 PE=4 SV=1
A0A0M7D098	A0A0M7D098	A0A0M7D098_9BURK	Putative transporter	ERS370000_00528	Achromobacter sp.	403	cellular organisms, Bacteria, Proteobacteria, Betaproteobacteria, Burkholderiales, Alcaligenaceae, Achromobacter, Achromobacter sp.																MAICQGLFVAAISIDLTLTALTGHMLAPNRTLSTLPFALITVAGAVVTWFASLLMQRIGR
A0A0M7EL96	A0A0M7EL96	A0A0M7EL96_9BURK	Putative transporter	ERS369989_00041	Achromobacter sp.	431	cellular organisms, Bacteria, Proteobacteria, Betaproteobacteria, Burkholderiales, Alcaligenaceae, Achromobacter, Achromobacter sp.																RNGFALGALAGAAGGGLSVWAVFHADFWVFCVGTALVGVFQAFAQYYRLAAADAVEPAAK
A0A0M7F8P8	A0A0M7F8P8	A0A0M7F8P8_9BURK	Putative transporter	ERS370003_01188	Achromobacter sp.	407	cellular organisms, Bacteria, Proteobacteria, Betaproteobacteria, Burkholderiales, Alcaligenaceae, Achromobacter, Achromobacter sp.																SRAISVVMAGGVIAAVVGPALATWSRDLFAPVTFAGAYLMVTLLALLSAALLWGGYRDAE
A0A0M7H2T9	A0A0M7H2T9	A0A0M7H2T9_9BURK	Putative transporter	ERS369982_02402	Achromobacter sp.	408	cellular organisms, Bacteria, Proteobacteria, Betaproteobacteria, Burkholderiales, Alcaligenaceae, Achromobacter, Achromobacter sp.																VPATGGLAQAGLPARPLREVARQPVFVAALANNVVGSVSMMFIMTAAPLAAVACSHSIGD
A0A0M7CB51	A0A0M7CB51	A0A0M7CB51_9BURK	Putative transporter	ERS369984_00426	Achromobacter sp.	408	cellular organisms, Bacteria, Proteobacteria, Betaproteobacteria, Burkholderiales, Alcaligenaceae, Achromobacter, Achromobacter sp.																GANIMQWHLVGMYAPAFFAGALIQRLGLPRVLGAGMLLNVACSLIAMASASLPAFYAALF
A0A0M7HQ76	A0A0M7HQ76	A0A0M7HQ76_9BURK	Putative transporter	ERS370011_03843	Achromobacter sp.	407	cellular organisms, Bacteria, Proteobacteria, Betaproteobacteria, Burkholderiales, Alcaligenaceae, Achromobacter, Achromobacter sp.																CLGVGWNFMFVGGTTLLAQSYRPSERARAQGAAEILRYAATALATLAAGPALDAFGWEAL
A0A167B185	A0A167B185	A0A167B185_9BURK	MFS transporter	A3839_14080	Achromobacter sp. AR476-2	403	cellular organisms, Bacteria, Proteobacteria, Betaproteobacteria, Burkholderiales, Alcaligenaceae, Achromobacter, Achromobacter sp. AR476-2																NAAMLPVVLAAGLMTWWWARGPARGAAVAGPG
A0A0U1Q8C1	A0A0U1Q8C1	A0A0U1Q8C1_9BURK	MFS transporter	YH64_21300	Achromobacter sp. LC458	407	cellular organisms, Bacteria, Proteobacteria, Betaproteobacteria, Burkholderiales, Alcaligenaceae, Achromobacter, Achromobacter sp. LC458																>tr|A0A0M7D098|A0A0M7D098_9BURK Putative transporter OS=Achromobacter sp. GN=ERS370000_00528 PE=4 SV=1
A0A095V6W7	A0A095V6W7	A0A095V6W7_9BURK	MFS transporter	JL37_07150	Achromobacter sp. RTa	403	cellular organisms, Bacteria, Proteobacteria, Betaproteobacteria, Burkholderiales, Alcaligenaceae, Achromobacter, Achromobacter sp. RTa																MTSSTRGLRNARILAVCQGLYIAAISIDLTLTALTGQMLAPHPALATLPFALITVAGAAV
A0A176XRJ4	A0A176XRJ4	A0A176XRJ4_ALCXX	MFS transporter	A7J67_08810	Alcaligenes xylosoxydans xylosoxydans (Achromobacter xylosoxidans)	408	cellular organisms, Bacteria, Proteobacteria, Betaproteobacteria, Burkholderiales, Alcaligenaceae, Achromobacter, Alcaligenes xylosoxydans xylosoxydans (Achromobacter xylosoxidans)																TWYASLLMQRIGRRAGFMLGSLAGAAGGLISVAAVFASDFWLFCLGTALVGVFQAFAQYY
A0A179SX83	A0A179SX83	A0A179SX83_ALCXX	MFS transporter	A6I77_13510	Alcaligenes xylosoxydans xylosoxydans (Achromobacter xylosoxidans)	408	cellular organisms, Bacteria, Proteobacteria, Betaproteobacteria, Burkholderiales, Alcaligenaceae, Achromobacter, Alcaligenes xylosoxydans xylosoxydans (Achromobacter xylosoxidans)																RLAAADAVPAEAKSRAISVVLTGGVIAAIAGPALAAWAKDIFPAAIFSGAYLMVALLGAA
A0A0D6I4V1	A0A0D6I4V1	A0A0D6I4V1_ALCXX	Putative transporter	ERS451415_03993	Alcaligenes xylosoxydans xylosoxydans (Achromobacter xylosoxidans)	408	cellular organisms, Bacteria, Proteobacteria, Betaproteobacteria, Burkholderiales, Alcaligenaceae, Achromobacter, Alcaligenes xylosoxydans xylosoxydans (Achromobacter xylosoxidans)																SALLLIAYRDQEGEGGQPADTQAAGLPARPLGEVMRQPIFVAALANNVVGSVSMMFVMTA
E3HUN5	E3HUN5	E3HUN5_ACHXA	Major facilitator superfamily protein 16	AXYL_01660	Achromobacter xylosoxidans (strain A8)	403	cellular organisms, Bacteria, Proteobacteria, Betaproteobacteria, Burkholderiales, Alcaligenaceae, Achromobacter, Alcaligenes xylosoxydans xylosoxydans (Achromobacter xylosoxidans), Achromobacter xylosoxidans (strain A8)																APLAAVACQHSIADGASIMQWHLIGMYAPAFFAGALINRLGLPRVLGMGMALNAACSLIA
A0A157Q3X9	A0A157Q3X9	A0A157Q3X9_9BORD	Putative transporter	SAMEA1982600_03190	Bordetella ansorpii	432	cellular organisms, Bacteria, Proteobacteria, Betaproteobacteria, Burkholderiales, Alcaligenaceae, Bordetella, Bordetella ansorpii																MQSTSLTAFHAALFCLGVGWNFMFVGGTTLLAQSYRPAERARVQGAAEMLRYATTALATL
A0A157SM47	A0A157SM47	A0A157SM47_9BORD	Putative transporter	SAMEA3906486_03611	Bordetella ansorpii	437	cellular organisms, Bacteria, Proteobacteria, Betaproteobacteria, Burkholderiales, Alcaligenaceae, Bordetella, Bordetella ansorpii																AAGPALARMGWETLNAAMLPIVGLAAVMTGWWAMSRRTERVAA
A0A0H4W1Z9	A0A0H4W1Z9	A0A0H4W1Z9_9BORD	Putative transporter	ACR54_01447	Bordetella hinzii	407	cellular organisms, Bacteria, Proteobacteria, Betaproteobacteria, Burkholderiales, Alcaligenaceae, Bordetella, Bordetella hinzii																>tr|A0A0M7EL96|A0A0M7EL96_9BURK Putative transporter OS=Achromobacter sp. GN=ERS369989_00041 PE=4 SV=1
A9IUE3	A9IUE3	A9IUE3_BORPD	Putative membrane protein	Bpet3192	Bordetella petrii (strain ATCC BAA-461 / DSM 12804 / CCUG 43448)	412	cellular organisms, Bacteria, Proteobacteria, Betaproteobacteria, Burkholderiales, Alcaligenaceae, Bordetella, Bordetella petrii, Bordetella petrii (strain ATCC BAA-461 / DSM 12804 / CCUG 43448)																MSFTPKSASIQWGLSNPRSLFLPMPSSPSPATGRRNARILAVCQGLFIAAISIDLTLTAL
A0A0J6BQV4	A0A0J6BQV4	A0A0J6BQV4_9BORD	MFS transporter	L540_07895	Bordetella pseudohinzii	407	cellular organisms, Bacteria, Proteobacteria, Betaproteobacteria, Burkholderiales, Alcaligenaceae, Bordetella, Bordetella pseudohinzii																TGHMLAPDKALSTLPFALITVAGAVVTWFASLLMQRIGRRNGFALGALAGAAGGGISVWA
A0A0S1XXZ9	A0A0S1XXZ9	A0A0S1XXZ9_9BORD	MFS transporter	ASB57_07095	Bordetella sp. N	418	cellular organisms, Bacteria, Proteobacteria, Betaproteobacteria, Burkholderiales, Alcaligenaceae, Bordetella, Bordetella sp. N																VFHADFWAFCAGTALVGVFQAFAQYYRLAAADAVEPAAKSRAISVVMTGGVIAAIAGPAL
A0A0B6RW80	A0A0B6RW80	A0A0B6RW80_BURGL	Major facilitator superfamily MFS-1 transporter	BGL_1c07600	Burkholderia glumae PG1	417	cellular organisms, Bacteria, Proteobacteria, Betaproteobacteria, Burkholderiales, Burkholderiaceae, Burkholderia, Burkholderia glumae (Pseudomonas glumae), Burkholderia glumae PG1																AAWSRDLFAPVTFAGAYLMVALLALLSAALLFGFYRDTEAPAAAGEVQGGLPARPLRAVA
A0A0P0KYF3	A0A0P0KYF3	A0A0P0KYF3_9BURK	Arabinose efflux permease family protein	bpln_1g07520	Burkholderia plantarii	421	cellular organisms, Bacteria, Proteobacteria, Betaproteobacteria, Burkholderiales, Burkholderiaceae, Burkholderia, Burkholderia plantarii																RQPVFIAALANNVVGSVSMMFIMTAAPLAAVACSHSIGDGANIMQWHLVGMYAPAFFAGA
E1T5Q6	E1T5Q6	E1T5Q6_BURSG	Major facilitator superfamily MFS_1	BC1003_2556	Burkholderia sp. (strain CCGE1003)	428	cellular organisms, Bacteria, Proteobacteria, Betaproteobacteria, Burkholderiales, Burkholderiaceae, Burkholderia, Burkholderia sp. (strain CCGE1003)																LIQRFGLPRVLGAGMLLNVACALIAMASPSLPAFYAALFCLGVGWNFMFVGGTTLLAQSY
W6X227	W6X227	W6X227_9BURK	Major facilitator superfamily MFS_1	PMI06_004205	Burkholderia sp. BT03	418	cellular organisms, Bacteria, Proteobacteria, Betaproteobacteria, Burkholderiales, Burkholderiaceae, Burkholderia, Burkholderia sp. BT03																RPSERARAQGAAEMLRYAATAVATLAAGPALDAFGWEALNAAMLPVVLAAGLMTWHWARG
E8YLM7	E8YLM7	E8YLM7_9BURK	Major facilitator superfamily MFS_1	BC1001_2586	Burkholderia sp. CCGE1001	417	cellular organisms, Bacteria, Proteobacteria, Betaproteobacteria, Burkholderiales, Burkholderiaceae, Burkholderia, Burkholderia sp. CCGE1001																SARAATAAGPA
I2IHK9	I2IHK9	I2IHK9_9BURK	Arabinose efflux permease family protein	BCh11DRAFT_05688	Burkholderia sp. Ch1-1	418	cellular organisms, Bacteria, Proteobacteria, Betaproteobacteria, Burkholderiales, Burkholderiaceae, Burkholderia, Burkholderia sp. Ch1-1																>tr|A0A0M7F8P8|A0A0M7F8P8_9BURK Putative transporter OS=Achromobacter sp. GN=ERS370003_01188 PE=4 SV=1
A0A0M4PER3	A0A0M4PER3	A0A0M4PER3_9BURK	MFS transporter	AC233_13285	Burkholderia sp. HB1	427	cellular organisms, Bacteria, Proteobacteria, Betaproteobacteria, Burkholderiales, Burkholderiaceae, Burkholderia, Burkholderia sp. HB1																MPASPSLAIGRRNARILAVCQGLFIAAISIDLTLTALTGHMLAPDKALSTLPFALITVAG
A0A160FM66	A0A160FM66	A0A160FM66_9BURK	MFS transporter	AYM40_14880	Burkholderia sp. OLGA172	442	cellular organisms, Bacteria, Proteobacteria, Betaproteobacteria, Burkholderiales, Burkholderiaceae, Burkholderia, Burkholderia sp. OLGA172																ALVTWFASLLMQRIGRRNGFALGALAGAAGGGISVWAVFHSDFWMFCAGTALVGVFQAFA
A0A0C4YLA1	A0A0C4YLA1	A0A0C4YLA1_9BURK	Permeases of the major facilitator superfamily	RR42_m4057	Cupriavidus basilensis	404	cellular organisms, Bacteria, Proteobacteria, Betaproteobacteria, Burkholderiales, Burkholderiaceae, Cupriavidus, Cupriavidus basilensis																QYYRLAAADAVEPAAKSRAISVVMTGGVIAAIAGPALAAWSRDLFAPVTFAGAYLMVALL
H1S1N2	H1S1N2	H1S1N2_9BURK	Major facilitator superfamily transporter	OR16_07866	Cupriavidus basilensis OR16	399	cellular organisms, Bacteria, Proteobacteria, Betaproteobacteria, Burkholderiales, Burkholderiaceae, Cupriavidus, Cupriavidus basilensis, Cupriavidus basilensis OR16																ALLSAALLFGFYRDTDAPAAAADAQAGLPARPLGEVARQPVFVAALANNVVGSVSMMFIM
A0A0M4KKZ6	A0A0M4KKZ6	A0A0M4KKZ6_9BURK	MFS transporter, MHS family, proline/betaine transporter	proP CR3_2766	Cupriavidus gilardii CR3	400	cellular organisms, Bacteria, Proteobacteria, Betaproteobacteria, Burkholderiales, Burkholderiaceae, Cupriavidus, Cupriavidus gilardii, Cupriavidus gilardii CR3																TAAPLAAVACSHSIGDGANIMQWHLVGMYAPAFFAGTLIQRFGLPRVLGAGMLLNVACSL
A0A132HBY0	A0A132HBY0	A0A132HBY0_9BURK	Uncharacterized protein	AU374_04840	Cupriavidus metallidurans	402	cellular organisms, Bacteria, Proteobacteria, Betaproteobacteria, Burkholderiales, Burkholderiaceae, Cupriavidus, Cupriavidus metallidurans																IAMASPSLPAFYAALFCLGVGWNFMFVGGTTLLAQSYRPSERARAQGAAEMLRYAATALA
Q1LHN8	Q1LHN8	Q1LHN8_CUPMC	Major facilitator superfamily (MFS) transporter	Rmet_3466	Cupriavidus metallidurans (strain ATCC 43123 / DSM 2839 / NBRC 102507 / CH34) (Ralstonia metallidurans)	402	cellular organisms, Bacteria, Proteobacteria, Betaproteobacteria, Burkholderiales, Burkholderiaceae, Cupriavidus, Cupriavidus metallidurans, Cupriavidus metallidurans (strain ATCC 43123 / DSM 2839 / NBRC 102507 / CH34) (Ralstonia metallidurans)																TLAAGPALDAFGWEALNAAMLPVVLAAGLMTWHWARGSARAAAAGAA
L2EEG3	L2EEG3	L2EEG3_9BURK	Major facilitator superfamily transporter	D769_17439	Cupriavidus sp. HMR-1	402	cellular organisms, Bacteria, Proteobacteria, Betaproteobacteria, Burkholderiales, Burkholderiaceae, Cupriavidus, Cupriavidus sp. HMR-1																>tr|A0A0M7H2T9|A0A0M7H2T9_9BURK Putative transporter OS=Achromobacter sp. GN=ERS369982_02402 PE=4 SV=1
V2J3C1	V2J3C1	V2J3C1_9BURK	MFS transporter	B551_0210385	Cupriavidus sp. HPC(L)	400	cellular organisms, Bacteria, Proteobacteria, Betaproteobacteria, Burkholderiales, Burkholderiaceae, Cupriavidus, Cupriavidus sp. HPC(L)																MPSSPSPATGRRNARILALCQGLFIAAISIDLTLTALTGHMLAPDKALSTLPFALITVAG
A0A069I3P1	A0A069I3P1	A0A069I3P1_9BURK	MFS transporter	CF70_020850	Cupriavidus sp. SK-3	405	cellular organisms, Bacteria, Proteobacteria, Betaproteobacteria, Burkholderiales, Burkholderiaceae, Cupriavidus, Cupriavidus sp. SK-3																AVVTWFASLLMQRIGRRNGFALGALAGAAGGGISVWAVFHADFWAFCAGTALVGVFQAFA
A0A0B5F9M4	A0A0B5F9M4	A0A0B5F9M4_9BURK	Major Facilitator Superfamily protein	LMG16407_02180	Pandoraea apista	425	cellular organisms, Bacteria, Proteobacteria, Betaproteobacteria, Burkholderiales, Burkholderiaceae, Pandoraea, Pandoraea apista																QYYRLAAADAVEPAAKSRAISVVMTGGVIAAIAGPALAAWSRDLFAPVTFAGAYLMVALL
A0A0H3X1F2	A0A0H3X1F2	A0A0H3X1F2_9BURK	MFS transporter	AB870_12885	Pandoraea faecigallinarum	394	cellular organisms, Bacteria, Proteobacteria, Betaproteobacteria, Burkholderiales, Burkholderiaceae, Pandoraea, Pandoraea faecigallinarum																ALLSAALLFGFYRDTEAPVAAGEVQGGLPARPLRAVARQPVFIAALANNVVGSVSMMFIM
A0A0U2W8V6	A0A0U2W8V6	A0A0U2W8V6_9BURK	MFS transporter	AT302_09540	Pandoraea norimbergensis	429	cellular organisms, Bacteria, Proteobacteria, Betaproteobacteria, Burkholderiales, Burkholderiaceae, Pandoraea, Pandoraea norimbergensis																TAAPLAAVACSHSIGDGANIMQWHLVGMYAPAFFAGALIQRFGLPRVLGAGMLLNVACAL
A0A0E3U623	A0A0E3U623	A0A0E3U623_9BURK	MFS transporter	MB84_05970	Pandoraea oxalativorans	419	cellular organisms, Bacteria, Proteobacteria, Betaproteobacteria, Burkholderiales, Burkholderiaceae, Pandoraea, Pandoraea oxalativorans																IAMASPSLPAFYAALFCLGVGWNFMFVGGTTLLAQSYRPSERARAQGAAEMLRYAATAVA
V5UEX1	V5UEX1	V5UEX1_9BURK	MFS transporter	A6P55_12900 X636_11965	Pandoraea pnomenusa	401	cellular organisms, Bacteria, Proteobacteria, Betaproteobacteria, Burkholderiales, Burkholderiaceae, Pandoraea, Pandoraea pnomenusa																TLAAGPALDAFGWEALNAAMLPVVLAAGLMTWHWARGSARAATAAGPA
A0A0B3SPN3	A0A0B3SPN3	A0A0B3SPN3_9BURK	MFS transporter	PJ20_08665	Pandoraea pnomenusa	421	cellular organisms, Bacteria, Proteobacteria, Betaproteobacteria, Burkholderiales, Burkholderiaceae, Pandoraea, Pandoraea pnomenusa																>tr|A0A0M7CB51|A0A0M7CB51_9BURK Putative transporter OS=Achromobacter sp. GN=ERS369984_00426 PE=4 SV=1
V5PWR3	V5PWR3	V5PWR3_9BURK	MFS transporter	U875_22195	Pandoraea pnomenusa 3kgm	401	cellular organisms, Bacteria, Proteobacteria, Betaproteobacteria, Burkholderiales, Burkholderiaceae, Pandoraea, Pandoraea pnomenusa, Pandoraea pnomenusa 3kgm																MPSSPSPATGRRNARILAVCQGLFIAAISIDLTLTALTGHMLAPDKALSTLPFALITVAG
A0A0A8C0W3	A0A0A8C0W3	A0A0A8C0W3_9BURK	MFS transporter	RO07_09845	Pandoraea pulmonicola	417	cellular organisms, Bacteria, Proteobacteria, Betaproteobacteria, Burkholderiales, Burkholderiaceae, Pandoraea, Pandoraea pulmonicola																AVVTWFASLLMQRIGRRNGFALGALAGAAGGGISVWAVFHDHFWAFCAGTALVGVFQAFA
R7X2X7	R7X2X7	R7X2X7_9BURK	Major facilitator superfamily protein	C266_08952	Pandoraea sp. SD6-2	430	cellular organisms, Bacteria, Proteobacteria, Betaproteobacteria, Burkholderiales, Burkholderiaceae, Pandoraea, Pandoraea sp. SD6-2																QYYRLAAADAVEPAAKSRAISVVMTGGVIAAIAGPALAAWSRDLFAPVAFAGAYLMVALL
A0A0A8BKM9	A0A0A8BKM9	A0A0A8BKM9_9BURK	MFS transporter	NA29_05760	Pandoraea sputorum	430	cellular organisms, Bacteria, Proteobacteria, Betaproteobacteria, Burkholderiales, Burkholderiaceae, Pandoraea, Pandoraea sputorum																ALLSAALLFGFYRDTETSVAAGEAQAGLPPRPLRAVARQPVFIAALANNVVGSVSMMFIM
A0A0C5KHN0	A0A0C5KHN0	A0A0C5KHN0_9BURK	MFS transporter	UC34_01635	Pandoraea vervacti	394	cellular organisms, Bacteria, Proteobacteria, Betaproteobacteria, Burkholderiales, Burkholderiaceae, Pandoraea, Pandoraea vervacti																TAAPLAAVACSHSIGDGANIMQWHLVGMYAPAFFAGALIQRFGLAKVLGAGMLLNVACAL
A0A142YS20	A0A142YS20	A0A142YS20_9BURK	MFS transporter	ATN79_04575	Paraburkholderia caribensis	418	cellular organisms, Bacteria, Proteobacteria, Betaproteobacteria, Burkholderiales, Burkholderiaceae, Paraburkholderia, Paraburkholderia caribensis																IAMASPSLPAFYAALFCLGVGWNFMFVGGTTLLAQSYRPSERARAQGAAEMLRYAATAVA
A0A0N7JUB9	A0A0N7JUB9	A0A0N7JUB9_9BURK	Permeases of the major facilitator superfamily	K788_0003433	Paraburkholderia caribensis MBA4	418	cellular organisms, Bacteria, Proteobacteria, Betaproteobacteria, Burkholderiales, Burkholderiaceae, Paraburkholderia, Paraburkholderia caribensis, Paraburkholderia caribensis MBA4																TLAAGPALDAFGWEALNAAMLPVVLAAGLMTWHWARGSARAATAAGPA
A0A0D5VBG1	A0A0D5VBG1	A0A0D5VBG1_9BURK	Major Facilitator Superfamily protein	OI25_2470	Paraburkholderia fungorum	428	cellular organisms, Bacteria, Proteobacteria, Betaproteobacteria, Burkholderiales, Burkholderiaceae, Paraburkholderia, Paraburkholderia fungorum																>tr|A0A0M7HQ76|A0A0M7HQ76_9BURK Putative transporter OS=Achromobacter sp. GN=ERS370011_03843 PE=4 SV=1
B1GA93	B1GA93	B1GA93_9BURK	Major facilitator superfamily MFS_1	BgramDRAFT_6280	Paraburkholderia graminis C4D1M	427	cellular organisms, Bacteria, Proteobacteria, Betaproteobacteria, Burkholderiales, Burkholderiaceae, Paraburkholderia, Paraburkholderia graminis, Paraburkholderia graminis C4D1M																MTPSSLGQRNARILAICQGLYIAAISIDLTLTALTGQMLAPYPALATLPFALITVAGAVV
B1G9T4	B1G9T4	B1G9T4_9BURK	Major facilitator superfamily MFS_1	BgramDRAFT_6136	Paraburkholderia graminis C4D1M	416	cellular organisms, Bacteria, Proteobacteria, Betaproteobacteria, Burkholderiales, Burkholderiaceae, Paraburkholderia, Paraburkholderia graminis, Paraburkholderia graminis C4D1M																TWFASLLMQRIGRRAGFMLGALSGAAGGLISVAAVFHSDFWLFCLGTALVGVFQAFAQYY
K0DS48	K0DS48	K0DS48_9BURK	Major facilitator superfamily protein	BUPH_03159	Paraburkholderia phenoliruptrix BR3459a	383	cellular organisms, Bacteria, Proteobacteria, Betaproteobacteria, Burkholderiales, Burkholderiaceae, Paraburkholderia, Paraburkholderia phenoliruptrix, Paraburkholderia phenoliruptrix BR3459a																RLAAADAVPAEAKSRAISIVLTGGVIAAIAGPALAAWAKDLFPLATFAGAYLMVALLGGA
B2JF52	B2JF52	B2JF52_PARP8	Major facilitator superfamily MFS_1	Bphy_0792	Paraburkholderia phymatum (strain DSM 17167 / CIP 108236 / LMG 21445 / STM815) (Burkholderia phymatum)	419	cellular organisms, Bacteria, Proteobacteria, Betaproteobacteria, Burkholderiales, Burkholderiaceae, Paraburkholderia, Paraburkholderia phymatum, Paraburkholderia phymatum (strain DSM 17167 / CIP 108236 / LMG 21445 / STM815) (Burkholderia phymatum)																SALLLRLGYRDQEGYVQTDAHAQPLPARPLGEVMRQPIFVAALANNVVGSVTMMFIMTAA
B2T5Y0	B2T5Y0	B2T5Y0_PARPJ	Major facilitator superfamily MFS_1	Bphyt_2950	Paraburkholderia phytofirmans (strain DSM 17436 / LMG 22146 / PsJN) (Burkholderia phytofirmans)	418	cellular organisms, Bacteria, Proteobacteria, Betaproteobacteria, Burkholderiales, Burkholderiaceae, Paraburkholderia, Paraburkholderia phytofirmans, Paraburkholderia phytofirmans (strain DSM 17436 / LMG 22146 / PsJN) (Burkholderia phytofirmans)																PLAAVACQHSIGDGANIMQWHLIGMYAPAFFAGALIKRLGLPRVLGLGMLLNTACALIAM
I5CM58	I5CM58	I5CM58_9BURK	Major facilitator transporter	WQE_31491	Paraburkholderia terrae BS001	418	cellular organisms, Bacteria, Proteobacteria, Betaproteobacteria, Burkholderiales, Burkholderiaceae, Paraburkholderia, Paraburkholderia terrae, Paraburkholderia terrae BS001																QSSSLPAFYAALFCLGVGWNFMFVGGTTLLAQSYRPAERARVQGAAEMLRYATTALATLA
Q13VH7	Q13VH7	Q13VH7_BURXL	Major facilitator superfamily (MFS) transporter	Bxe_A1035	Burkholderia xenovorans (strain LB400)	418	cellular organisms, Bacteria, Proteobacteria, Betaproteobacteria, Burkholderiales, Burkholderiaceae, Paraburkholderia, Paraburkholderia xenovorans, Burkholderia xenovorans (strain LB400)																AGPALARFGWENLNAAMLPVVGLAALMTWWWAAPRQAASIKTEGGSR
A0A0F0F3R9	A0A0F0F3R9	A0A0F0F3R9_9BURK	MFS transporter	UB46_37940	Burkholderiaceae bacterium 16	405	cellular organisms, Bacteria, Proteobacteria, Betaproteobacteria, Burkholderiales, Burkholderiaceae, unclassified Burkholderiaceae, Burkholderiaceae bacterium 16																>tr|A0A167B185|A0A167B185_9BURK MFS transporter OS=Achromobacter sp. AR476-2 GN=A3839_14080 PE=4 SV=1
A0A177ZBQ9	A0A177ZBQ9	A0A177ZBQ9_VARPD	MFS transporter	A3K87_14085	Variovorax paradoxus	408	cellular organisms, Bacteria, Proteobacteria, Betaproteobacteria, Burkholderiales, Comamonadaceae, Variovorax, Variovorax paradoxus																MTSSSRGLRNARILAICQGLYIAAISIDLTLTALTGQMLAPHPALATLPFALITVAGAAV
R0G399	R0G399	R0G399_9BURK	Major facilitator superfamily permease	HFRIS_013279	Herbaspirillum frisingense GSF30	412	cellular organisms, Bacteria, Proteobacteria, Betaproteobacteria, Burkholderiales, Oxalobacteraceae, Herbaspirillum, Herbaspirillum frisingense, Herbaspirillum frisingense GSF30																TWYASLLMQRIGRRAGFMLGSLAGAVGGLISVAAVFASDFWLFCLGTALVGVFQAFAQYY
A0A0K2BEJ3	A0A0K2BEJ3	A0A0K2BEJ3_9BURK	MFS transporter	F506_13735	Herbaspirillum hiltneri N3	420	cellular organisms, Bacteria, Proteobacteria, Betaproteobacteria, Burkholderiales, Oxalobacteraceae, Herbaspirillum, Herbaspirillum hiltneri, Herbaspirillum hiltneri N3																RLAAADAVPAEAKSRAISVVLTGGVIAAIAGPALAAWAKDLFPAAIFSGAYLMVALLGAA
A0A0U3K5D3	A0A0U3K5D3	A0A0U3K5D3_9BURK	Permease of the major facilitator superfamily protein	Hrubri_2612	Herbaspirillum rubrisubalbicans M1	416	cellular organisms, Bacteria, Proteobacteria, Betaproteobacteria, Burkholderiales, Oxalobacteraceae, Herbaspirillum, Herbaspirillum rubrisubalbicans, Herbaspirillum rubrisubalbicans M1																SALLLVAYRDQEGNGGQSTDAQGMGLPARPLGEVMRQPIFVAALANNVVGSVSMMFIMTA
D8IWL5	D8IWL5	D8IWL5_HERSS	Permease of the major facilitator superfamily protein	Hsero_2536	Herbaspirillum seropedicae (strain SmR1)	417	cellular organisms, Bacteria, Proteobacteria, Betaproteobacteria, Burkholderiales, Oxalobacteraceae, Herbaspirillum, Herbaspirillum seropedicae, Herbaspirillum seropedicae (strain SmR1)																APLAAVACQHSIADGASIMQWHLIGMYAPAFFAGALINRLGLPRVLGLGMALNAACSFIA
J2L1B1	J2L1B1	J2L1B1_9BURK	Arabinose efflux permease family protein	PMI16_03322	Herbaspirillum sp. CF444	425	cellular organisms, Bacteria, Proteobacteria, Betaproteobacteria, Burkholderiales, Oxalobacteraceae, Herbaspirillum, Herbaspirillum sp. CF444																MQSTSLAAFHAALFCLGVGWNFMFVGGTTLLAQSYRPAERARVQGAAEMLRYATTALATL
I3CVW7	I3CVW7	I3CVW7_9BURK	Major facilitator superfamily permease	GWL_20010	Herbaspirillum sp. GW103	412	cellular organisms, Bacteria, Proteobacteria, Betaproteobacteria, Burkholderiales, Oxalobacteraceae, Herbaspirillum, Herbaspirillum sp. GW103																AAGPALARMGWETLNAAMLPVVGLAALMTGWWALSRRSERAAA
J3CIM1	J3CIM1	J3CIM1_9BURK	Arabinose efflux permease family protein	PMI40_02184	Herbaspirillum sp. YR522	420	cellular organisms, Bacteria, Proteobacteria, Betaproteobacteria, Burkholderiales, Oxalobacteraceae, Herbaspirillum, Herbaspirillum sp. YR522																>tr|A0A0U1Q8C1|A0A0U1Q8C1_9BURK MFS transporter OS=Achromobacter sp. LC458 GN=YH64_21300 PE=4 SV=1
A0A0N0XML6	A0A0N0XML6	A0A0N0XML6_9NEIS	Major Facilitator Superfamily protein	WG78_06440	Amantichitinum ursilacus	393	cellular organisms, Bacteria, Proteobacteria, Betaproteobacteria, Neisseriales, Neisseriaceae, Amantichitinum, Amantichitinum ursilacus																MPPSPSLTIGRRNARILAVCQGLFVAAISIDLTLTALTGHMLAPNKALSTLPFALITVAG
A0A181WZ64	A0A181WZ64	A0A181WZ64_KLEOX	Major facilitator superfamily permease	SAMEA2273573_00056	Klebsiella oxytoca	408	cellular organisms, Bacteria, Proteobacteria, Gammaproteobacteria, Enterobacteriales, Enterobacteriaceae, Klebsiella, Klebsiella oxytoca																ALVTWFASLLMQRIGRRNGFALGALAGAAGGALSVWAVFHADFWVFCAGTALVGVFQAFA
A0A181Y324	A0A181Y324	A0A181Y324_KLEOX	Major facilitator superfamily permease	SAMEA2273876_02856	Klebsiella oxytoca	408	cellular organisms, Bacteria, Proteobacteria, Gammaproteobacteria, Enterobacteriales, Enterobacteriaceae, Klebsiella, Klebsiella oxytoca																QYYRLAAADAVEPAAKSRAISVVMAGGVIAAIAGPALAAWSRDLFAPVTFAGAYLMVTLL
A0A0H3H3Y4	A0A0H3H3Y4	A0A0H3H3Y4_KLEOK	Major facilitator superfamily permease	KOX_11975	Klebsiella oxytoca (strain ATCC 8724 / DSM 4798 / JCM 20051 / NBRC 3318 / NRRL B-199 / KCTC 1686)	408	cellular organisms, Bacteria, Proteobacteria, Gammaproteobacteria, Enterobacteriales, Enterobacteriaceae, Klebsiella, Klebsiella oxytoca, Klebsiella oxytoca (strain ATCC 8724 / DSM 4798 / JCM 20051 / NBRC 3318 / NRRL B-199 / KCTC 1686)																ALLSAALLWGGYRDAEAPAAAGQTQAGLPARPLRDVARQPVFIAALANNVVGSVSMMFIM
A0A0G3RJT0	A0A0G3RJT0	A0A0G3RJT0_KLEPN	MFS transporter permease (Uncharacterized protein)	AGG09_02895 SM87_05866	Klebsiella pneumoniae	411	cellular organisms, Bacteria, Proteobacteria, Gammaproteobacteria, Enterobacteriales, Enterobacteriaceae, Klebsiella, Klebsiella pneumoniae																TAAPLAAVACSHSIGDGANIMQWHLVGMYAPAFFAGTLIQRFGLPRVLGAGMLLNVACSL
A0A0D7EID7	A0A0D7EID7	A0A0D7EID7_RAOOR	MFS transporter permease	OO18_23215	Raoultella ornithinolytica (Klebsiella ornithinolytica)	408	cellular organisms, Bacteria, Proteobacteria, Gammaproteobacteria, Enterobacteriales, Enterobacteriaceae, Raoultella, Raoultella ornithinolytica (Klebsiella ornithinolytica)																IAMASPALPAFYAALFCLGVGWNLMFVGGTTLLAQSYRPSERARAQGAAEMLRYAATALA
A0A038CS87	A0A038CS87	A0A038CS87_RAOOR	MFS transporter permease	DF41_23305	Raoultella ornithinolytica (Klebsiella ornithinolytica)	408	cellular organisms, Bacteria, Proteobacteria, Gammaproteobacteria, Enterobacteriales, Enterobacteriaceae, Raoultella, Raoultella ornithinolytica (Klebsiella ornithinolytica)																TLAAGPALDAFGWEALNAAMLPVVLAAGVMTWWWARGQAMPQASRCG
H3MKP8	H3MKP8	H3MKP8_RAOOR	Uncharacterized protein	HMPREF9690_01801	Raoultella ornithinolytica 10-5246	408	cellular organisms, Bacteria, Proteobacteria, Gammaproteobacteria, Enterobacteriales, Enterobacteriaceae, Raoultella, Raoultella ornithinolytica (Klebsiella ornithinolytica), Raoultella ornithinolytica 10-5246																>tr|A0A095V6W7|A0A095V6W7_9BURK MFS transporter OS=Achromobacter sp. RTa GN=JL37_07150 PE=4 SV=1
A0A085I9V9	A0A085I9V9	A0A085I9V9_RAOPL	Major facilitator superfamily (MFS) transporter	GRPL_04035	Raoultella planticola ATCC 33531	408	cellular organisms, Bacteria, Proteobacteria, Gammaproteobacteria, Enterobacteriales, Enterobacteriaceae, Raoultella, Raoultella planticola (Klebsiella planticola), Raoultella planticola ATCC 33531																MTSPSRGLRNARILAICQGLYIAAISIDLTLTALTGQMLAPHPALATLPFALITVAGAAV
A0A0C1ZPQ9	A0A0C1ZPQ9	A0A0C1ZPQ9_PSEFL	MFS transporter	QS95_14710	Pseudomonas fluorescens	424	cellular organisms, Bacteria, Proteobacteria, Gammaproteobacteria, Pseudomonadales, Pseudomonadaceae, Pseudomonas, Pseudomonas fluorescens group (fluorescent pseudomonads), Pseudomonas fluorescens																TWYASLLMQRIGRRAGFVLGSLAGAAGGLISVAAVFAGDFWLFCLGTALVGVFQAFAQYY
I4WJH1	I4WJH1	I4WJH1_9GAMM	Major facilitator superfamily permease	UU5_02917	Rhodanobacter sp. 115	427	cellular organisms, Bacteria, Proteobacteria, Gammaproteobacteria, Xanthomonadales, Rhodanobacteraceae, Rhodanobacter, Rhodanobacter sp. 115																RLAAADAVPAEAKSRAISVVLTGGVIAAIAGPALAAWAKDLFPAAIFSGAYLMVALLGAA
A0A0F0GH77	A0A0F0GH77	A0A0F0GH77_NOCAE	Uncharacterized protein	UK23_45730	Lechevalieria aerocolonigenes (Nocardia aerocolonigenes) (Saccharothrix aerocolonigenes)	396	cellular organisms, Bacteria, Terrabacteria group, Actinobacteria, Actinobacteria (high G+C Gram-positive bacteria), Pseudonocardiales, Pseudonocardiaceae, Lechevalieria, Lechevalieria aerocolonigenes (Nocardia aerocolonigenes) (Saccharothrix aerocolonigenes)																SALLLVAYRDQDGDGGQPAEAQAGGLPARPLGEVMRQPIFVAALANNVVGSVSMMFVMTA
A0A0D7CSI8	A0A0D7CSI8	A0A0D7CSI8_9ACTN	Uncharacterized protein	SNA_04695	Streptomyces natalensis ATCC 27448	392	cellular organisms, Bacteria, Terrabacteria group, Actinobacteria, Actinobacteria (high G+C Gram-positive bacteria), Streptomycetales, Streptomycetaceae, Streptomyces, Streptomyces natalensis, Streptomyces natalensis ATCC 27448																APLAAVACQHSIADGASIMQWHLIGMYAPAFFAGALINRLGLPRVLGMGMALNAACSLIA
																							MQSSSLAAFHAALFCLGVGWNFMFVGGTTLLAQSYRPAERARVQGAAEMLRYATTALATL
																							AAGPALARMGWEALNAAMLPIVGLAAVMTGWWALSRRTERAAA
																							>tr|E3HUN5|E3HUN5_ACHXA Major facilitator superfamily protein 16 OS=Achromobacter xylosoxidans (strain A8) GN=AXYL_01660 PE=4 SV=1
																							MNASLRGLRNARILAVCQGLYIAAISIDLTLTALTGQMLAPHPALATLPFALITVAGAAV
																							TWYASLLMQRIGRRAGFILGSLAGAAGGLISVAAVFASDFWLFCLGTALVGVFQAFAQYY
																							RLAAADAVPAEAKSRAISVILTGGVIAAIAGPALAAWAKDIFPAAIFSGAYLMVALLGAA
																							SALLLLAYRDQEADGSQPADTQAAGLPARPLGEVMRQPIFVAALANNVVGSVSMMFVMTA
																							APLAAVACQHSIADGASIMQWHLIGMYAPAFFAGALINRLGLPRVLGMGMALNAACSLIA
																							MQSTSLTAFHAALFCLGVGWNFMFVGGTTLLAQSYRPAERARVQGAAEMLRYATTALATL
																							AAGPALARMGWEALNAAMLPIVGLAAVMTGWWALSRRTERVVA
																							>tr|A0A176XRJ4|A0A176XRJ4_ALCXX MFS transporter OS=Alcaligenes xylosoxydans xylosoxydans GN=A7J67_08810 PE=4 SV=1
																							MPPSATSATGSRNARILAICQGLFVAAISIDLTLTALTGHMLAPNKALSTLPFALITVAG
																							ALVTWFASLLMQRIGRRRGFALGALAGAAGGGLSVWAVFHADFWVFCAGTALVGVFQAFA
																							QYYRLAAADAVEPAAKSRAISVVMAGGVIAAIAGPALAAWSRDLFAPVTFAGAYLMVTVL
																							ALLSAALLWGGYRDAEAPAAAGQTQSNLPARPLREVARQPVFVAALANNVVGSVSMMFIM
																							TAAPLAAVACSHSIGDGATIMQWHLVGMYAPAFFAGTLIQRFGLPRVLGAGMLLNVACSL
																							IAMTSPSLLAFYVALFCLGVGWNFMFVGGTTLLAQSYRPSERARAQGAAEMLRYAATALA
																							TLAAGPALDAFGWEALNAAMVPAVLTAGLMTWWWAGSTARGAAMAEPD
																							>tr|A0A179SX83|A0A179SX83_ALCXX MFS transporter OS=Alcaligenes xylosoxydans xylosoxydans GN=A6I77_13510 PE=4 SV=1
																							MPSSPSPATGRANARILALCQGLFIAAISIDLTLTALTGHMLAPDKALSTLPFALITVAG
																							AVVTWFASLLMQRIGRRNGFALGALAGAAGGGISVWAVFHADFWAFCAGTALVGVFQAFA
																							QYYRLAAADAVEPAAKSRAISVVMTGGVIAAIAGPALAAWSRDLFAPVTFAGAYLMVALL
																							ALLSAALLFGFYRDTEAPVAAGEVQGGLPARPLRAVARQPVFIAALANNVVGSVSMMFIM
																							TAAPLAAVACSHSIGDGANIMQWHLVGMYAPAFFAGALIQRFGLPRVLGAGMLLNVACAL
																							IAMASPSLPAFYAALFCLGVGWNFMFVGGTTLLAQSYRPSERARAQGAAEMLRYAATAVA
																							TLAAGPALDAFGWEALNAAMLPVVLAAGLMTWHWARGSARAATAAGPA
																							>tr|A0A0D6I4V1|A0A0D6I4V1_ALCXX Putative transporter OS=Alcaligenes xylosoxydans xylosoxydans GN=ERS451415_03993 PE=4 SV=1
																							MPSSPSPATGRRNARILAVCQGLFIAAISIDLTLTALTGHMLAPDKALSTLPFALITVAG
																							AVVTWFASLLMQRIGRRNGFALGALAGAAGGGISVWAVFHDHFWAFCAGTALVGVFQAFA
																							QYYRLAAADAVEPAAKSRAISVVMTGGVIAAIAGPALAAWSRDLFAPVAFAGAYLMVALL
																							ALLSAALLFGFYRDTETSVAAGEAQAGLPPRPLRAVARQPVFIAALANNVVGSVSMMFIM
																							TAAPLAAVACSHSIGDGANIMQWHLVGMYAPAFFAGALIQRFGLAKVLGAGMLLNVACAL
																							IAMASPSLPAFYAALFCLGVGWNFMFVGGTTLLAQSYRPSERARAQGAAEMLRYAATAVA
																							TLAAGPALDAFGWEVLNAAMLPVVLAAGLMTWHWARGSARAATAAGPA
																							>tr|A0A0N0XML6|A0A0N0XML6_9NEIS Major Facilitator Superfamily protein OS=Amantichitinum ursilacus GN=WG78_06440 PE=4 SV=1
																							MSSRNVRILAVCQALYTSALAADLTLTGLVGYQLAPNKAMATVPFSIITLAAALTTIFAS
																							LWMQRVGRKHGFMLGALVGAAGGGVSVYAILHADFWLFCVGTASVGIYQAFAQYYRLAAA
																							DGVGPQDKGRAIATVLTGGVIAAVCGPALANWSKGLLPGSAFAGAYAVVTILGLIATAVL
																							GVGYRNEAPHSVANVAAEPARPLRAIVRQPRYQAALATNIIGYAVMMFLMTATPLAMMCA
																							HRTVDEGAGVIQWHLVGMYAPALVSGWLIRKLGVTPVVMTGIALSACTGVLAIYGSSLVS
																							WYLALLCLGVGWNFMFVGGSTWLTQSYRPSERGRAQALSEFSTFAATALASLLSGQLLAH
																							TSWITINLLTWPLLGVALLFNLRLLTVRAAQPA
																							>tr|A0A175RHA3|A0A175RHA3_9RHIZ MFS transporter OS=Aureimonas ureilytica GN=NS365_19715 PE=4 SV=1
																							MLSRISSRASISRNATILMICNALFICSISIDLALTGIVGFQLTPIPMLATLPFALITVG
																							AATTTWGAAGLMQRVGRQAGFMIGTSLGVMGGVISVWAVLHGHFWVFCLGTFLVGVWQAF
																							AQYYRLAAADNVSEEDKSKAISWVLAGGLIAALVGPALANWSRGWLGDPFFAGAYVAVAC
																							LALTSLILLLFYRDDANFRTRTHVSGRSVAFGDLLSRPIYQAAVVNSTVSGVVMMFLMTG
																							APIAALGCGLGVEDSTSIIQWHLVGMYGPSFFVGMLISRCGLVRIVHVGNLLTFVSVVLA
																							VTSQTTFAFHAALLTLGVGWNFMFVGGTTLLAKSHTTAEQARAQGFAEFLRFGGTALGAV
																							AAGPLLQSMGWQIMNISVLPLLAAALWFTIKWDGKTTGDQMNG
																							>tr|A0A175QUA1|A0A175QUA1_9RHIZ MFS transporter OS=Aureimonas ureilytica GN=NS226_23040 PE=4 SV=1
																							MFSRISSRASISRNATILMICNALFICSISIDLALTGIVGFQLTPIPMLATLPFALITVG
																							AATTTWGAAGLMQRVGRQAGFMIGTSLGVMGGVISVWAVLHGHFWVFCLGTFMVGVWQAF
																							AQYYRLAAADNVSEEDKSKAISWVLAGGLIAALIGPALANWSRGWLGDPFFAGAYVAVTC
																							LALTSLILLLFYRDEANFRTRAHVLGRSVAFGDLLSRPIYQAAVVNSTVSGVVMMFLMTG
																							APIAALGCGLGVEDSTSIIQWHLVGMYGPSFFVGILISRYGLVRIMHVGNLLTFVSVVLA
																							VASQTTFAFHAALLTLGVGWNFMFVGGTTLLAKSHTTDEQARAQGFAEFLRFGGTALGAV
																							AAGPLLQSMGWQIMNIIVLPLLAAALWFTIKWDGKTTGDQMNG
																							>tr|A0A157Q3X9|A0A157Q3X9_9BORD Putative transporter OS=Bordetella ansorpii GN=SAMEA1982600_03190 PE=4 SV=1
																							MSASTLSSSPGAPGSPAGPRSAGPQPSDRGPTESPQGRHNAWVLAICQGLFTAAISIDLT
																							LTALTGHMLAPDKALATLPFALITVAGAVVTWFAAQLMQRIGRRAGFVLGAVSGCAGGLI
																							SVWAVFHSLFWVFCAGTALVGVFQAFAQYYRLAAADAVPAQAKSRAISTVLAGGVIAALA
																							GPALAAWSKDLFPVALFAGAYLMVALLGLASAMLLALAYRDGEAAATADVAAEPARPLRE
																							VARQPIFVAAAANNVVGSVSMMFIMTAAPLAAVACHHSIDDGAGIMQWHLVGMYAPAFFA
																							GALIRRVGLAPVLGTGMALNVACSLIAMSSPSLPAFYAALFCLGVGWNFMFVGGTTLLAQ
																							SYRPAERARAQGTAELLRYAFTAAATLGAGPLLDRYGWEALNAAMLPVVALAAAMTAWWV
																							WSERRAGRRVAA
																							>tr|A0A157SM47|A0A157SM47_9BORD Putative transporter OS=Bordetella ansorpii GN=SAMEA3906486_03611 PE=4 SV=1
																							MSASTLPSSPGAPGSPPGPPSPGPRQAVPQPADHGPTESPQGRRNAWVLAICQGLFTAAI
																							SIDLTLTALTGHMLAPDKALATLPFALITVAGAVVTWFAAQLMQRIGRRAGFVLGALSGC
																							AGGLISVWAVFHSLFWVFCAGTALVGVFQAFAQYYRLAAADAVPAQAKSRAISTVLAGGV
																							IAALAGPALAAWSKDLFPVALFAGAYLMVALLGLASAALLALAYRDVEAAATADVAAEPA
																							RPLREVARQPIFVAAAANNVVGSVSMMFIMTAAPLAAVACHHSIDDGAGIMQWHLVGMYA
																							PAFFAGALIRRVGLAPVLGAGMALNVACSLIAMSSPSLPAFYAALFCLGVGWNFMFVGGT
																							TLLAQSYRPAERARAQGTAELLRYAFTAAATLGAGPLLDRYGWEALNAAMLPVVALAAAM
																							TAWWVWSERRAGGRVAA
																							>tr|A0A0H4W1Z9|A0A0H4W1Z9_9BORD Putative transporter OS=Bordetella hinzii GN=ACR54_01447 PE=4 SV=1
																							MTSSSLGERNARILAICQGLYIAAISIDLTLTALTGQMLAPYPALATLPFALITVAGAVV
																							TWFASLLMQRIGRRAGFMLGALTGAAGGLISVAAVFHSDFWLFCLGTALVGVFQAFAQYY
																							RLAAADAVPAEAKSRAISIVLTGGVIAAIAGPALAAWAKDLFPLATFAGAYLMVALLGGA
																							SALLLLLGYRDQEAPAQADVHDQPLPARALGEVMRQPIFVAALANNVVGSVTMMFIMTAA
																							PLAAVACQHSIGDGANIMQWHLIGMYAPAFFAGALIKRLGLPRVLGLGMLLNAACSVIAM
																							QSTSLPAFYAALFCLGVGWNFMFVGGTTLLAQSYRPAERARVQGAAEMLRYITTALATLA
																							AGPALARFGWDSLNAAMLPVVGLAALMTWWWAAPRPAAGVKVQGGSQ
																							>tr|A9IUE3|A9IUE3_BORPD Putative membrane protein OS=Bordetella petrii (strain ATCC BAA-461 / DSM 12804 / CCUG 43448) GN=Bpet3192 PE=4 SV=1
																							MTALARLHAGRRNARVLAICQGLYIAAISIDLTLTALTGHMLAPDKALATLPFALITVAG
																							AAVTWFASLLMQRIGRRAGFALGGLAGTAGGLLSVWAVFHADFWLFCAGTALVGVFQAFA
																							QYYRLAAADAVEAAAKARAIAVVMAGGVIAAVAGPALAAWSRDLFPLATFAGAYLMVALL
																							GAATVALLLAAYRDLPDVPADPASPREASAPARPLRVVARQPIFVAALANNVVGSVSMMF
																							VMTAAPLAAVACHHSIDDGANIMQWHLIGMYGPAFFAGALVKRWGLPTMLGLGMAINVAS
																							AGVAIASTSLPAFYAALFFLGVGWNFMFVGGTTLLAQSYRPAERGRAQGAAEMLRYAATA
																							LATLAAGPALDRYGWQAVNTAMLPVVGLAALMTAWWVRSERRGRGNPARAAA
																							>tr|A0A0J6BQV4|A0A0J6BQV4_9BORD MFS transporter OS=Bordetella pseudohinzii GN=L540_07895 PE=4 SV=1
																							MTPSSLGQRNARILAICQGLYIAAISIDLTLTALTGQMLAPYPALATLPFALITVAGAVV
																							TWFASLLMQRIGRRAGFMLGALSGAAGGLISVAAVFHSDFWLFCLGTALVGVFQAFAQYY
																							RLAAADAVPAEAKSRAISIVLTGGVIAAIAGPALAAWAKDLFPLATFAGAYLMVALLGGA
																							SALLLRLGYRDQEGYVQTDAHAQPLPARPLGEVMRQPIFVAALANNVVGSVTMMFIMTAA
																							PLAAVACQHSIGDGANIMQWHLIGMYAPAFFAGALIKRLGLPRVLGLGMLLNTACALIAM
																							QSSSLPAFYAALFCLGVGWNFMFVGGTTLLAQSYRPAERARVQGAAEMLRYATTALATLA
																							AGPALARFGWENLNAAMLPVVGLAALMTWWWAAPRQAASIKTEGGSR
																							>tr|A0A0S1XXZ9|A0A0S1XXZ9_9BORD MFS transporter OS=Bordetella sp. N GN=ASB57_07095 PE=4 SV=1
																							MNFPRTDPAASGEPAGNRRNATVLALAQGLFTASIAVDLTLTGLTGYQLAPDKSLATLPF
																							ALITVAAAVVTLFASLLMQRVGRRWGFVIGALTCGIGGLISVWAVIHEDFWLFCLGTAGV
																							GVFQAFAQYYRLAAADAVAESQKARVISLVMTGGVIAAILGPALAAWSRDLMPTVFAGSY
																							LMVALLGFLSALLLGIGYRDIPLAVVPKHEAELPQRPVATVLRQPISLAALANNAIGGVV
																							MMFTMTAAPLAAVACHHTIDDGANIIQWHLVGMYAPSFFAGRLIKRFGLPAVLFAGMALS
																							ALCGIVAVASTSLPSFYVALLCLGIGWNFMYVGGTTLLASSHRPSERARVQGTAELIRYI
																							LTAAATLGAGPVFEHFGWTNLNLITFPMLILAAALTLLWVRADRRAKAMPANVVSSSQ
																							>tr|A0A0B6RW80|A0A0B6RW80_BURGL Major facilitator superfamily MFS-1 transporter OS=Burkholderia glumae PG1 GN=BGL_1c07600 PE=4 SV=1
																							MTPRPEPAPPPPLPPAAPARRSNAFVLAVAQGLFTAAIAIDLTLTGLTGYQLAPDKSLAT
																							LPFATITVSGAVATLFASLLMQRIGRRRGFVIGAATCALGGAISVWAVWHAAFWLFCLGT
																							AAVGVFQAFAQYYRLAAADSVEGDDKARAISLVLAGGVIAAILGPMLAAWSKTLLPALFA
																							GSYLMVAILGVASALLLAVGYRDTPPASAAPGADAPARALRTVFRQPISLAALANNVIGG
																							MVMMFVMTAAPLAAVACHHSIDDGAGIIQWHLVGMYGPSFFAGRLIKRFGMPAVLFAGMA
																							LSAAAAVIAALSATLPAFYVALLSLGIGWNFMYVGGTTLLASSHTPSERARVQGTAELVR
																							YLFTALATLGAGPVLERFGWVDLNLVTFPLLAVAAAMTLAWVRTQRGTRAAGTTKSA
																							>tr|A0A0P0KYF3|A0A0P0KYF3_9BURK Arabinose efflux permease family protein OS=Burkholderia plantarii GN=bpln_1g07520 PE=4 SV=1
																							MARNMTTRPEPAPPPPLPPAAPARRSNAFVLAVAQGLFTAAIAIDLTLTGLTGYQLAPDK
																							SLATLPFATITVSGAVATLFASLLMQRIGRRRGFVIGAATCALGGAISVWAVWHAAFWLF
																							CLGTAAVGVFQAFAQYYRLAAADSVEGDDKARAISLVLAGGVIAAILGPMLAAWSKTLLP
																							ALFAGSYLMVAILGVASALLLAVGYRDTPPASAAPGADAPARALRTVFRQPISLAALANN
																							VIGGMVMMFVMTAAPLAAVACHHSIDDGAGIIQWHLVGMYGPSFFAGRLIKRFGMPAVLF
																							AGMALSAAAAVIASLSATLPAFYVALLSLGIGWNFMYVGGTTLLASSHTPSERARVQGTA
																							ELVRYLFTALATLGAGPVLERFGWVDLNLVTFPLLAVAAAMTLAWVRTQRGTRAAGTTKS
																							A
																							>tr|E1T5Q6|E1T5Q6_BURSG Major facilitator superfamily MFS_1 OS=Burkholderia sp. (strain CCGE1003) GN=BC1003_2556 PE=4 SV=1
																							MPPATSATPASPAHPGSSVCDPTTILHGPDPHGRRAARVLAVCQALYTSSVSIDLTLTGL
																							VGYTLADDKALATLPFSLITVAAALTTIFASFLMARIGRRAGFVLGAGVGALGGAVSVWA
																							IFHHDFWAFCAGTATVGVFQAFAQYYRLAAADAVGLDGKSRAISTVLTGGVVAAVCGPLL
																							AAWSKDWLAPVAFAGSYALVTGLGLASIVLLMLLYRDMTPAPAAAAPHDAARPLGEIVRQ
																							PIFAAALANNALGYAVMMFVMTATPIAAVACGHSIGDGAAIIQWHLVGMFAPSLFSARLI
																							KRFGVLPVIGAGIVLSALCGVFALRSTDLAHFYAALACLGVGWNFMFVGGSTLLAQSYRP
																							SERAKTQATSEFTTFACSALGSLFAGQLLARFGWATINAAIFPLLGVAALATLAYARSAK
																							RRAAPGVA
																							>tr|W6X227|W6X227_9BURK Major facilitator superfamily MFS_1 OS=Burkholderia sp. BT03 GN=PMI06_004205 PE=4 SV=1
																							MPPSPTAAPAVRSDVPGHADPHGRRAARVLAVCQALYTSSVSIDLTLTGLVGYTLAADKS
																							LATLPFSLITVAAALTTVFASFLMARIGRRAGFLLGAAIGAAGGAISVYAIFQQSFWAFC
																							AGTATVGVFQAFAQYYRLAAADAVPADAKSRAISTVLTGGVVAAVLGPALAAWSKDWLAP
																							VAFAGSYALVTGLGLLSMALLASLYRDAAPHMDAAAHREPARPWRAIVRQPIFVAALANN
																							ALGYAVMMFVMTATPIAAVACGHSIGDGAQIIQWHLVGMFAPSFFSARLIARFGVLRVIG
																							AGIVLSALCGVLALRSTDLPHFYAALACLGVGWNLMFVGGTTLLAQSYRPSERAKTQATS
																							EFTTFAFSALGSLCAGQMLAHLGWAAINVAIFPFLALAGLATIAFAWSRRRVVAASGM
																							>tr|E8YLM7|E8YLM7_9BURK Major facilitator superfamily MFS_1 OS=Burkholderia sp. CCGE1001 GN=BC1001_2586 PE=4 SV=1
																							MAAPATGSAPPAADRHGSDPEGRRAARVLAVCQALYTSSVSIDLTLTGLVGYTLADDKAL
																							ATLPFSLITVAAALTTIFASFLMARIGRRAGFVLGAGVGALGGAVSVWAIFHHDFWAFCA
																							GTATVGVFQAFAQYYRLAAADAVGLEGKSRAISTVLTGGVVAAVCGPLLAAWSKDWLAPV
																							AFAGSYALVTGLGLASIVLLMLLYRDMAPVPAAVASHDAPRPLGEIVRQPIFAAALANNA
																							LGYAVMMFVMTATPIAAVACGHSIGDGAAIIQWHLVGMFAPSLFSARLIGRFGVLPVIGA
																							GIVLSALCGVFALRSTDLAHFYAALACLGVGWNFMFVGGSTLLAQSYRPSERARTQATSE
																							FTTFVCSALGSLFAGQLLARFGWATINAAIFPLLAVAALATLAYARSARRRAAAGVV
																							>tr|I2IHK9|I2IHK9_9BURK Arabinose efflux permease family protein OS=Burkholderia sp. Ch1-1 GN=BCh11DRAFT_05688 PE=4 SV=1
																							MPPSAASAVPAHSTGLHDADPHGRRAACVLAVCQALYTSSVSIDLTLTGLVGYTLADDKA
																							LATLPFSLITVAVALTTIFASFLMARIGRRAGFVLGAGVGALGGAVSVWAIFHQSFWVFC
																							AGTATVGVFQAFAQYYRLAAADAVGIEGKSRAISTVLAGGVVAAVCGPLLAAWSKDWLAP
																							VAFAGSYALVTGFGLVSVALLALLYRDAAPAVGTAARHDAARPLGEIVRQPIFAAALANN
																							ALGYAVMMFVMTATPIAAVACGHTIGDGAAIIQWHLVGMFAPSLFSASLIKRCGVLPVIG
																							AGIALSAACGVLALRSTDLPHFYAALACLGVGWNFMFVGGSTLLAQSYRPSERAKTQATS
																							EFTTFAFSALGSLFAGQLLARFGWATINAAIFPLLGAAALATLGYAWSRKRQVMEEVS
																							>tr|A0A0M4PER3|A0A0M4PER3_9BURK MFS transporter OS=Burkholderia sp. HB1 GN=AC233_13285 PE=4 SV=1
																							MPPAASASTSTPSTASTFSDHATDLRGPDPHGRRAARVLAVCQALYTSSVSIDLTLTGLV
																							GYTLADDKALATLPFSLITVAAALTTVFASFLMARIGRRAGFVLGAGVGALGGAVSVWAI
																							FHHDFWAFCAGTATVGVFQAFAQYYRLAAADAVGLEGKSRAISTVLTGGVVAAVCGPLLA
																							AWSKDWLAPVAFAGSYALVTGLGLASIVLLMLLYRDMAPAPAAATSDDAARPLREIVRQP
																							IFAAALANNALGYAVMMFVMTATPIAAVACGHSIGDGAAIIQWHLVGMFAPSLFSARLIR
																							RFGVLPVIGAGIALSALCGVFALRSTDLPHFYAALACLGVGWNFMFVGGSTLLAQSYRPS
																							ERARTQATSEFTTFACSALGSLFAGQLLARFGWAAINAAIFPLLGVAALATLAYARSLKR
																							RAASGVA
																							>tr|A0A160FM66|A0A160FM66_9BURK MFS transporter OS=Burkholderia sp. OLGA172 GN=AYM40_14880 PE=4 SV=1
																							MPPSAASSTASSTASSIAPPTAPPPASAAVSSLAAGQTGAGHSDPDGRRAARVLAVCQAL
																							YTSSVSIDLTLTGLVGYTLADDKALATLPFSLITVAAALTTIFASFLMARIGRRAGFVLG
																							AGVGALGGVVSVWAIFHHSFWAFCAGTATVGVFQAFAQYYRLAAADAVGIEGKSRAISTV
																							LTGGVVAAVCGPLLAAWSKEWLAPVAFAGSYALVTGFGLVSIAMLAFLYRDAAPPASVAV
																							THEPARPLGEIVQQPIFAAALANNALGYAVMMFVMTATPIAAVACGHTIGDGAAIIQWHL
																							VGMFAPSLFSARLIRRFGVLPVIGAGIALSALCGVLALRSTDLPHFYAALACLGVGWNFM
																							FVGGSTLLAQSYRPSERAKTQATSEFTTFAFSALGSLFAGQLLARFGWATINAAIFPLLG
																							MAALATLGYAWSSKRQLAKGGS
																							>tr|Q13VH7|Q13VH7_BURXL Major facilitator superfamily (MFS) transporter OS=Burkholderia xenovorans (strain LB400) GN=Bxe_A1035 PE=4 SV=1
																							MPPSAASAVPAHSIGPHEADPHGRRAARVLAVCQALYTSSVSIDLTLTGLVGYTLADDKA
																							LATLPFSLITVAAALTTIFASFLMARIGRRVGFVLGAGVGALGGAVSVWAIFHQSFWVFC
																							AGTATVGVFQAFAQYYRLAAADAVGTEGKSRAISTVLAGGVVAAICGPLLAAWSKDWLAP
																							VAFAGSYALVTGFGLVSVALLALLYRDAAPAVGTAARHDAARPLGEIVRQPIFAAALANN
																							ALGYAVMMFVMTATPIAAVACGHTIGDGAAIIQWHLVGMFAPSLFSARLIKRFGVLPVIG
																							VGIALSAACGVLALRSTDLPHFYAALACLGVGWNFMFVGGSTLLAQSYRPSERAKTQAAS
																							EFTTFAFSALGSLFAGQLLARFGWATINAAIFPLLGAAALATLGYAWSRKRQVMEEVS
																							>tr|A0A0F0F3R9|A0A0F0F3R9_9BURK MFS transporter OS=Burkholderiaceae bacterium 16 GN=UB46_37940 PE=4 SV=1
																							MARPAMSQARALAICQALFTSALSVDLTLTGLVGYTLAPDKALATLPFALITVASALTAI
																							AAAFLIERLGRRAAFSLGGLACCAGGLVSVWAIAHHDFAAFCVGTALVGVFQAFARFYRL
																							AAADAAAPADKPRAISTVLTGGVVAAVCGPAIAAWSSDLMVAQPFAGSYAVVSVFGLATV
																							LLLVFGYREPPAQAAAAVAAGHGDTALPARPLAEIARQPVFLAAFANNGIGNAVMMFVMT
																							ATPIAAVACSHTIKQGAQIIEWHLVGMYAPSFFSGWLLQRFGRGPMLMCGIALAAMGSLV
																							ALASTALPAFYVALLCLGVGWNFMFVGGTTLLAESYRPAERARTQALAEFSAAALTALAT
																							LAAGQVLYRHGWQAVNLAVLPALGVALLVTLGWQRQAPRAAALAG
																							>tr|H1S1N2|H1S1N2_9BURK Major facilitator superfamily transporter OS=Cupriavidus basilensis OR16 GN=OR16_07866 PE=4 SV=1
																							MSQARVLVLCQALFTSALSVDLTLTGLVGYTLAPDKALATLPFALITVASALTAIAAAFL
																							IERLGRRIAFSLGGLACCAGGLVSVWAISHHDFVAFCVGTALVGVFQAFARFYRLAAADA
																							AAPVDKPRAISTVLTGGVVAAVCGPAIAAWSSDLMVAQPFAGSYAVVALFGMATVVLLAF
																							GYREPNPHAAAAPAEPGATALPARPLAQIARQPVFLAAFANNGIGNAVMMFVMTATPIAA
																							VACSHTIAQGAQIIEWHLVGMYAPSFFSGWLLQRFGRGPMLMCGIALAAMGSLVALASTA
																							LPAFYAALLCLGIGWNFMFVGGTTLLAESYRPAERARTQALAEFSAAALTALATLAAGQV
																							LYRYGWQAVNLAVLPALAVALLLTLGWQRSAPRAVVLAG
																							>tr|A0A0C4YLA1|A0A0C4YLA1_9BURK Permeases of the major facilitator superfamily OS=Cupriavidus basilensis GN=RR42_m4057 PE=4 SV=1
																							MARPAMSQARVLAICQALFTSALSVDLTLTGLVGYTLAPDKALATLPFALITVASALTAI
																							AAAFLIERLGRRIAFSLGGLACCAGGLVSVWAISHHDFVAFCVGTALVGVFQAFARFYRL
																							AAADAAAPVDKPRAISTVLTGGVVAAVCGPAIAAWSSDLMVAQPFAGSYAVVAVFGMATV
																							LLLALGYREPKAHAGAVAADHGAAALPARPLAEIARQPVFLAAFANNGIGNAVMMFVMTA
																							TPIAAVACSHTLTQGAQIIEWHLVGMYAPSFFSGWLLQRFGRGPMLMCGIALAAMGSLVA
																							LASTALPAFYVALLCLGIGWNFMFVGGTTLLAESYRPAERARTQALAEFCAAALTALATL
																							AAGQVLYRYGWQAVNLAVLPALAVALLVTLGWRRSMPRAAVLAG
																							>tr|A0A0M4KKZ6|A0A0M4KKZ6_9BURK MFS transporter, MHS family, proline/betaine transporter OS=Cupriavidus gilardii CR3 GN=proP PE=4 SV=1
																							MKPMSPMSHARVLAICQALFTSALSVDLTLTGLVGYTLAPDKALATVPFALITVASAVTA
																							IAAAFLIERLGRRLAFCLGGIACTAGGLISVWAIAHHDFLAFCAGTALVGVFQAFARFYR
																							LAAADAAPAADKPRAISAVLTGGVVAAVCGPAIAAWSTDLMSPLPFAGSYAVVAAFGVAT
																							VLLLAFAYREPPPPPAGSNPDSQLPARPLGQIVRQPVFLAAFANNGIGNAVMMFVMTATP
																							IAAVACNHTIAQGAQIIEWHLVGMYAPSFVSGWLLQRFGNPAMLMAGIGLSALSSVIALA
																							STSLPAFYAALLCLGVGWNFMFVGGTTLLTSSYRDAERARTQAVAEFSTAVLTAAATLAA
																							GQILHHYGWDAVNLAALPALAVALLITLGWQRRSRALAPV
																							>tr|Q1LHN8|Q1LHN8_CUPMC Major facilitator superfamily (MFS) transporter OS=Cupriavidus metallidurans (strain ATCC 43123 / DSM 2839 / NBRC 102507 / CH34) GN=Rmet_3466 PE=4 SV=1
																							MASHALRQARVLALCQALYTSALSVDLTLTGLVGYTLAPNKALATLPFALITVASALTAI
																							AAAFLIERLGRRPAFCLGGLACMAGGLVSVLAIWRHDFVLFCLGTALVGVFQAFARFYRL
																							AAADAAPLAEKPRAISAVLTGGVVAAVCGPAIAAWSADMMQPLPFAGSYAVVAVFGALSV
																							AVLALAYREPPATAHAAAAVDNLPARPLGEIFRQPVFLASFANNGIGNAVMMFMMTATPI
																							AAVACQHTIKQGAQIIEWHLVGMYAPSFFSGWLLQRFGNPVMLVSGIALSALAAIVALCS
																							TTLPAFYLALLCLGVGWNFMFVGGTTLLTSSYRPAERARTQAASEFSAAALTALATLAAG
																							QVLNQWGWQGVNLAVLPALAVALAVTLAWQRQERLAPSAAGV
																							>tr|A0A132HBY0|A0A132HBY0_9BURK Uncharacterized protein OS=Cupriavidus metallidurans GN=AU374_04840 PE=4 SV=1
																							MASHALRQARVLALCQALYTSALSVDLTLTGLVGYTLAPNKALATLPFALITVASALTAI
																							AAAFLIERLGRRPAFCLGGLACMAGGLVSVLAIWRHDFVLFCLGTALVGVFQAFARFYRL
																							AAADAAPLAEKPRAISAVLTGGVVAAVCGPAIAAWSADMMQPLPFAGSYAVVAVFGALSV
																							AVLALAYREPPATAHAAAAVDNLPARPLGEIFRQPVFLASFANNGIGNAVMMFMMTATPI
																							AAVACQHTIKQGAQIIEWHLVGMYAPSFFSGWLLQRFGNPVMLVSGIALSALAAIVALCS
																							TTLPAFYLALLCLGVGWNFMFVGGTTLLTSSYRPAERARTQAASEFSAAALTALATLAAG
																							QVLNQWGWQGVNLAVLPALAVALAVTLAWQRQERLAPSAAGV
																							>tr|L2EEG3|L2EEG3_9BURK Major facilitator superfamily transporter OS=Cupriavidus sp. HMR-1 GN=D769_17439 PE=4 SV=1
																							MASHALRQARVLALCQALYTSALSVDLTLTGLVGYTLAPNKALATLPFALITVASALTAI
																							AAAFLIERLGRRPAFCLGALACMAGGLISVLAIWRHDFVLFCLGTALVGVFQAFARFYRL
																							AAADAAPLAEKPRAISVVLTGGVVAAVCGPAIAAWSADMMQPLPFAGSYAVVAVFGALSV
																							AVLALAYREPPAVAHAEAAVDNLPARPLGEIVRQPVFLASFANNGIGNAVMMFMMTATPI
																							AAVACQHTIKQGAQIIEWHLVGMYAPSFFSGWLLQRFGNPVMLVSGIALSALAAIVALCS
																							TTLPAFYLALLCLGVGWNFMFVGGTTLLTSSYRPAERARTQAASEFSTAALTALATLAAG
																							QVLNQWGWQGVNLAVLPALAVALAVTLAWQRQERLAPSAAGV
																							>tr|V2J3C1|V2J3C1_9BURK MFS transporter OS=Cupriavidus sp. HPC(L) GN=B551_0210385 PE=4 SV=1
																							MKPMSPMTHARVLAICQALFTSALSVDLTLTGLVGYTLAPDKALATVPFALITVASAVTA
																							IAAAFLIERLGRRLAFCLGGIACTAGGLISVWAIARHDFLAFCAGTALVGVFQAFARFYR
																							LAAADAAPAADKPRAISAVLTGGVVAAVCGPAIAAWSTDLMSPLPFAGSYAVVAAFGVAT
																							VLLLAFAYREPPPPPAGSNPESQLPARPLGEIVRQPVFLAAFANNGIGNAVMMFVMTATP
																							IAAVACNHTIAQGAQIIEWHLVGMYAPSFVSGWLLQRFGNPAMLMAGIGLSALSSVIALA
																							STSLPAFYAALLCLGVGWNFMFVGGTTLLTSSYRDAERARTQAVAEFSTAVLTAAATLAA
																							GQILHHYGWDAVNLAALPALAVALLITLGWQRRSRALAPV
																							>tr|A0A069I3P1|A0A069I3P1_9BURK MFS transporter OS=Cupriavidus sp. SK-3 GN=CF70_020850 PE=4 SV=1
																							MARPAMSQARVLAICQALFTSALSVDLTLTGLVGYTLAPDKALATLPFALITVASALTAI
																							AAAFLIERLGRRAAFSLGGLACCAGGLVSVWAIAHHDFAAFCVGTALVGVFQAFARFYRL
																							AAADAAAPADKPRAISTVLTGGVVAAVCGPAIAAWSSDLMVAQPFAGSYAVVSVFGLATV
																							LLLVFGYQEPPAQAAAAVAAGHGDTALPARPLAGIARQPVFLAAFANNGIGNAVMMFVMT
																							ATPIAAVACSHTIKQGAQIIEWHLVGMYAPSFFSGWLLQRFGRGPMLMCGIALAAMSSLV
																							ALASTALPAFYVALLCLGVGWNFMFVGGTTLLAESYRPAERARTQALAEFSAAALTALAT
																							LAAGQVLYRYGWQAVNLAVLPALGVALLVTLGWQRQAPRAAALAG
																							>tr|A0A0Q6PMG0|A0A0Q6PMG0_9RHIZ MFS transporter OS=Devosia sp. Root105 GN=ASC68_25775 PE=4 SV=1
																							MLRRQQPENAMSAAPQNSIGIRNARVLALCQGLYVCAISVDLTLTGIAGYQLAPDKALAT
																							LPFALITVGAAVVTVLAAFIMARFGRRLGFALGAACGALGGVVSVWAIVLGDFWLFCLGT
																							AGVGAFQGFSQFYSIAAADGVEAARKSRVISTVLAGGVIAAIAGPVLANWTRDLMPTAPF
																							AGAYAMVAALAFASTLIFLAVYRDTEPVDATATSDLGPARPLAEIVRQPMLLAGVATTMA
																							ASASMLLVMTAAPLAALACGFTIDDGAGIIQWHLIGMFAPSFVTGRLAARFGVPTVLFAG
																							LALTAAGAATALASTALLAFYVALFAIGIGWNFMIVAGTTLLSQSYRPNERAKTQALTGL
																							MGNLAATCSTLSAGAVLTGFGWEIINIGVAPLLAIAVLVVVWWLTVRTQQKRAELA
																							>tr|R0G399|R0G399_9BURK Major facilitator superfamily permease OS=Herbaspirillum frisingense GSF30 GN=HFRIS_013279 PE=4 SV=1
																							MRFPSAASAGSRNAAVLALCQGLFTCAISIDLTLTALTGWQLAPDKALATLPFALITVAG
																							AVVTWFAAFLIQRLGRRWSFVLGAASCCVGGLISVWSVFHGQFWTFCAGTALVGVFQAFA
																							QYYRLAAADAVSEATKSRAISTVLAGGVIAALVGPALAAWSKDWFPTALFAGAYLVVAAM
																							GLLSVLVLILFYRDQADHLAAAAATGVELAPARPLSAIARTPVFMASVANNVAGSMVMMF
																							IMTAAPLAAVACHHGIDDGAAIIQWHLVGMYAPSFFAGRLIQRFGLGSVLLAGLAMNLGC
																							ALIAMLSTTLPAFYVALLLLGVGWNFMFVGGTTLLAQSYTPSERAKTQGLAELMRYAATA
																							LATLGAGPLLARFGWETLNAAILPVLLVSALVTGRWMLAQRAGRATLAAGLR
																							>tr|A0A0K2BEJ3|A0A0K2BEJ3_9BURK MFS transporter OS=Herbaspirillum hiltneri N3 GN=F506_13735 PE=4 SV=1
																							MHRQEDVDRTSLPDSHGSGYRNARILAICQGLFTCAISIDLTLTALTGYQLAPDKSLATL
																							PFALITVAGAVVTWFAAFLIQRLGRRLSFALGALAGAIGGAISVWSVFHGHFWSFCIGTA
																							GVGVFQAFAQYYRLAAADAVSAEFKSRAISTVLTGGVIAAVLGPALASWSKDLFPTALFS
																							GAYLMVALLSLLSMVVLLAFYRDTEAAGGAAQAVAETDAPPRSTAEIARQPVFAAALANN
																							VVGSMVMMFIMTAAPLAAVACHHGIDDGANIIQWHLVGMYAPSFFAGALIRRFGLGPIVL
																							AGVALNLACALIAMASTSLPAFYVALLCLGVGWNFMFVGGTTLLAQSYRPSERARTQGLS
																							EFLRYAATALATLAAGPLLEHYGWSALNLAILPLLLICAVVSVWWMLANAAAARNVATAS
																							>tr|A0A0U3K5D3|A0A0U3K5D3_9BURK Permease of the major facilitator superfamily protein OS=Herbaspirillum rubrisubalbicans M1 GN=Hrubri_2612 PE=4 SV=1
																							MRHTPAIPSTIPPGSHNAAILALCQGLFTCAISIDLTLTALTGWQLAPDKALATLPFALI
																							TVAGAVVTWFAAFLIQRLGRRWAFVLGAASCCVGGLISVWSVFHAQFWSFCAGTALVGVF
																							QAFAQYYRLAAADAVSEAAKSRAISTVLAGGVIAALVGPALAAWSKDWFPTALFAGAYLV
																							VASMGLLSVLVLLLFYRDQEQPGAAAAMTSAEAAPPRPLTRIARTPVFLASVANNVAGSM
																							VMMFIMTAAPLAAVACHHGIDDGAAIIQWHLIGMYAPSFFAGRLIQRFGLGSVLLAGLGM
																							NLGCALIAMCSTTLPAFYVALLLLGVGWNFMFVGGTTLLAQSYTPSERAKTQGLAELMRY
																							AATALATLGAGPLLARFGWESLNAAILPVLLVSALFTLRWMLAQRTQGAALAGGLR
																							>tr|D8IWL5|D8IWL5_HERSS Permease of the major facilitator superfamily protein OS=Herbaspirillum seropedicae (strain SmR1) GN=Hsero_2536 PE=4 SV=1
																							MTTATSTALPASAPDASGARNARVLALCQGLFTCAISIDLTLTALTGWQLAPDKSLATLP
																							FALITVAGAVVTWFAAFLIQRLGRRWSFVLGAASCCVGGLVSVWSVWQGHFWSFCAGTAL
																							VGVFQAFAQYYRLAAADAVPEAAKSRAIATVLAGGVIAALVGPALAAWSKDWIPTALFAG
																							AYLVVAAMGLLSVLALLLFYRDQPVAAVRTESDGAPARALGQIVRTPVFLASVANNVAGS
																							MVMMFIMTAAPLAAVACHHGIDDGAAIIQWHLMGMYAPSFFAGRLVQRVGLGPVLLAGLA
																							MNLGCAVVAMLSTTLPAFYLALLLLGVGWNFMFVGGTTLLAQSYAPSERAKTQGFSELLR
																							YAATALATLGAGPLLARFGWQTLNLAILPVLLLSALATLHWMRGQRRAATLPPAGLR
																							>tr|J2L1B1|J2L1B1_9BURK Arabinose efflux permease family protein OS=Herbaspirillum sp. CF444 GN=PMI16_03322 PE=4 SV=1
																							MPTPHQAKNDSRPFLPEADETGSVKAGYRNARILAICQGLFTCAISIDLTLTALTGYQLA
																							PDKSLATLPFALITVAGAVVTWFAAFLIQRLGRRLSFALGALAGAIGGAISVWSVFHGHF
																							WSFCVGTAGVGVFQAFAQYYRLAAADAVGPELKSKAISTVLTGGVIAAVLGPALAAWSKD
																							LFPTALFSGAYLMVALLSLLSMVVLLAFYRDVENTGAAIDTAVSTPQEPPRSTGEIARQP
																							VFIAALANNVVGSMVMMFIMTAAPLAAVACHHGINDGANIIQWHLVGMYAPSFFAGHLIK
																							RFGLGAIVLCGVLLNLACAVIAMASTGLPAFYLALLCLGVGWNFMFVGGTTLLAQSYRPN
																							ERARAQGLSEFLRYAATALATLAAGPLLEHYGWSALNIAILPLLAICAILSMRWMAASSA
																							RAATA
																							>tr|I3CVW7|I3CVW7_9BURK Major facilitator superfamily permease OS=Herbaspirillum sp. GW103 GN=GWL_20010 PE=4 SV=1
																							MLSCLSAAARDGRRNAAVLAVCQGLFTCAISIDLTLTALTGWQLAPDKALATLPFALITV
																							AGAVVTWFAAFLIQRLGRRWSFVLGAASCCIGGLISVWSVWHAQFWTFCVGTALVGVFQA
																							FAQYYRLAAADAVEETAKSRAISTVLAGGVIAALIGPALAAWSKDWFAAALFAGAYLVVA
																							GMGLLSALVLLLFYRDQAGPVAVTSAEALTPARPLSAIVRTPIFMASVANNVAGSMVMMF
																							IMTAAPLAAVACHHGIDDGAAIIQWHLVGMYAPSFFAARLIQRMGLGSVLLAGLGMNLGC
																							ALIAMFSTTLPAFYVALLLLGTGWNFMFVGGTTLLAQSYAPSERAKTQGLAELMRYAATA
																							LATLGAGPLLARFGWETLNTAILPVLLLSALVTLRWMWSRRAAQTALAAGLR
																							>tr|J3CIM1|J3CIM1_9BURK Arabinose efflux permease family protein OS=Herbaspirillum sp. YR522 GN=PMI40_02184 PE=4 SV=1
																							MSSVLPLADSPAAPDPGRRNAAVLAVCQGLYTCAISIDLTLTALTGWQLAPDKALATLPF
																							ALITVAGAVVTWFAAFLIQRLGRRLSFALGAASCAAGGLISVWSVWHGDFWLFCGGTALV
																							GVFQAFAQYYRLAAADAVAAEYKSRAISVVLAGGVIAAIVGPALAAWSRDLFAQAMFAGA
																							YLVVAAMGALSVLVLLLGYRDTSPVAPAPAVGQGAAARPLGRIVRSPVFLAALANNVGGS
																							MVMMFIMTAAPLAAVACHYSIDDGAAIIQWHLVGMYAPSFFAGHLIKRLGLGPVLLAGLA
																							LNLGCALSAMASTSLPAFYVALLLLGVGWNFMFVGGTTLLAQAYAPAERAKTQGLSELLR
																							YASTALATLGAGPLLARAGWQSLNLAIVPVLAICAVATVAWMRAQRQPDQVMPSQTGGAA
																							>tr|A0A0H3H3Y4|A0A0H3H3Y4_KLEOK Major facilitator superfamily permease OS=Klebsiella oxytoca (strain ATCC 8724 / DSM 4798 / JCM 20051 / NBRC 3318 / NRRL B-199 / KCTC 1686) GN=KOX_11975 PE=4 SV=1
																							MRYIPGRIPVILAVSNLFFTCAVSVDLTIATLVGYQLAPSAQLATVPFALITVAGAFSSL
																							FAAGMIGRGNEKLAFILGSLCGTSGGLLSFLAVLKGSFLLFCTGCFLVGVYQAFSQYYRL
																							VAADHSPPEVKGQSISLVMIGGVVAAILGPLLTIVARDIPGLPRFAGVYLVVAGLGILSA
																							LNLALFLERSKRDIPSPDTRAIPGVSPTSRELMKRPDYRTAWFHLVIGSFVMLFLMTAAP
																							LSVTHHHSMNDGALVIQLHLLGMYVPSLFTGLLIRKLGLTVLLYAGIALNISAVVINLTG
																							ETMLAYSLSLLLVGVGWNFMFVGGSTLLSLSYRDNERKKAQGLAETSRFVFSAIATSGAG
																							VMLALLGWKLLGLMMIPVLLVCLVSTWQYSQAMRKASGTASRPAEDGS
																							>tr|A0A181WZ64|A0A181WZ64_KLEOX Major facilitator superfamily permease OS=Klebsiella oxytoca GN=SAMEA2273573_00056 PE=4 SV=1
																							MRYIPGRIPVILAVSNLFFTCAVSVDLTIATLVGYQLAPSDELATVPFALITVAGAFSSL
																							FAAGMIGRGNEKLAFMLGSGCGTAGGLLSFVAVLKGSFLLFCTGCFLVGVYQAFSQYYRL
																							VAADHSPPEVKGQSISLVMVGGVVAAILGPLLTIVARDVPGLPRFAGVYLVVAALGILSA
																							LNLALFFGHAKKYSPTPDTAAPSERSPTSRELMKRPDYRTAWFHLVVGSLVMLFLMTAAP
																							LSVTHHHSMNDGALVIQLHLLGMYVPSLFTGLLIRKVGLTVLLYSGIALNMSAIVVNLTG
																							ETMLAYSLSLLLVGVGWNFMFVGGSTLLSLSYRGHERKKAQGLAETSRFIFSAIATSGAG
																							VMLALLGWKLLGLMMLPVLLICLVSTWQYDQAIRKARRTASRTAEDGS
																							>tr|A0A181Y324|A0A181Y324_KLEOX Major facilitator superfamily permease OS=Klebsiella oxytoca GN=SAMEA2273876_02856 PE=4 SV=1
																							MRYIPGRIPAILAVSNLFFTCAVSVDLTIATLVGYQLAPSDELATVPFALITVAGAFSSL
																							FAAGMIGRGNEKLAFILGSVCGTAGGLLSFLAVLKGSFLLFCTGCFLVGVYQAFSQYYRL
																							VAADHSPPEVKGQSISLVMIGGVVAAILGPLLTIIARDVPGLPRFAGVYLVVATLGIMSA
																							LNLALFFGRSKKYPSAPDTAAPPVRSPTSRELMKRPDYRTAWFHLVVGSLVMLFLMTAAP
																							LSVTHHHSMNDGALVIQLHLLGMYVPSLFTGLLIRKVGITVLLYAGIALNMSAIMVNLTG
																							ETMLAYGLSLLLVGVGWNFMFVGGSTLLSLSYRDHERKKAQGLAETSRFIFSAIATSGAG
																							VMLALLGWKLLGLMMLPVLLICLVSTWQYGHAVRKERATASRSAEDGS
																							>tr|A0A0G3RJT0|A0A0G3RJT0_KLEPN MFS transporter permease OS=Klebsiella pneumoniae GN=AGG09_02895 PE=4 SV=1
																							MRYIPGRIPVILAVSNLFFTCAVSVDLTIATLVGYQLAPTDELATVPFALITVAGAFSSL
																							FAAGMIGRGNEKLAFILGSLCGTAGGLLSFLAVLKGSFLLFCTGCFLVGVYQAFSQYYRL
																							VAADHSPPEVKGQSISLVMIGGVVAAILGPLLTIVARDIPGLPRFAGVYLVVAGLGILSA
																							LNLALFLERSKRDVSSPDSRAIQRVSPTSRELMKRPDYRTAWFHLVIGSFVMLFLMTAAP
																							LSVTHHHSMNDGALVIQLHLLGMYVPSLFTGLLIRKVGLTVLLYAGIALNLAAVVINLTG
																							ETMLAYGLSLLLVGVGWNFMFVGGSTLLSLSYRDNERKKAQGLAETSRFIFSAIATSGAG
																							VMLALLGWKLLGLMMIPALLVCLASTWQYSRTIRKERTGTSRPAADGSSTR
																							>tr|A0A0F0GH77|A0A0F0GH77_NOCAE Uncharacterized protein OS=Lechevalieria aerocolonigenes GN=UK23_45730 PE=4 SV=1
																							MSISAPAGQRARNMSLLTAAQTLYQCCISVDLTLTGIVGLSLAPSPVLATVPFALISIVS
																							WLTTYPASAFMRGHGRRAGFLLGSLAAVIGGLISVLAVTLHSYLLFCAGVACIGVFQALA
																							GYYRYTAADISPADQRAKAISTVLSGGILAAVTGPFLATAVSDALPVVFAGSYALVTALG
																							LASTAVVAGMTVDSASNAVEEAALAGEPRTLREIARQPVFLAGVAGAGAGYFTMTLAMTA
																							APIAASGSGHSVHDAASVIQWHMVGMYATAFVSGRLTARIGAARTVLVGVVINAAGALIA
																							LSSSSHIAFMVALALIGIGWNLMFVSGTTLLAGSYLPHERTVTQGVSEMFTLGASALGAL
																							TAGPLLSATSWPTVNAFLLVPLAISAVFAALHLVRK
																							>tr|A0A0B5F9M4|A0A0B5F9M4_9BURK Major Facilitator Superfamily protein OS=Pandoraea apista GN=LMG16407_02180 PE=4 SV=2
																							MTEAIAGRAAPPSEPGHAEHQRRRMGRRYAAVLAACQALYTAALSVDLTLTGLVGYMLAS
																							DKGYATLPFSLITVASAITTIFASMLIQRFGQRLGFALGALFGTVGGLVSVVAIYERHFA
																							MFCAGTACVGVFQAFARYYRLAAADVVPVEDKPRAISIVLTGGVLAAVIGPALAAGSKDW
																							LAPVTFAGSYLVVTLLSGISLLLLVGFLRNLPVHTASGVAGDAAALPARPLGEIMRQPIY
																							MAALANNLIGFMVMMFVMTATPIAAVACGHSIDDGAHIIEWHLVGMYAPSFFSGHLVKRW
																							GVVPVLLAGIAMSGLCGVLALMSTSLPYFYAALAFLGVGWNFMFVGGTTLLTMSYRPAER
																							ARAQAANEFITFAGTAISSLFAGQLLARFGWATINQATFPLLAVAALATVWYALDAKRRP
																							AHAPA
																							>tr|A0A0H3X1F2|A0A0H3X1F2_9BURK MFS transporter OS=Pandoraea faecigallinarum GN=AB870_12885 PE=4 SV=2
																							MLAACQALYTAALSVDLTLTGLVGYMLASDKGYATLPFSLITVASAITTIVASMLIQRFG
																							QRFGFALGALFGTVGGLVSVMAIYERHFAMFCAGTACVGVFQAFARYYRLAAADVVPVED
																							KPRAISVVLTGGVLAAVIGPALAAGSKDWLAPVTFAGSYLVVTILSGVSLVLLAGFLRDL
																							PVHAAPGSAGDAAALPARSLGEIMRQPIYVAALANNLIGFMVMMFVMTATPIAAVACGHS
																							IDDGAHIIEWHLVGMYAPSFFSGHLVKRWGVVPVLLLGIAMSALCGVLALMSTSLAYFYA
																							ALAFLGVGWNFMFVGGTTLLTMSYRPAERARAQAANEFITFAGTALASLFAGQLLARFGW
																							STINQATFPLLLIAALATVWYALDAKRRPAQVAA
																							>tr|A0A0U2W8V6|A0A0U2W8V6_9BURK MFS transporter OS=Pandoraea norimbergensis GN=AT302_09540 PE=4 SV=1
																							MTDAVAGRTAPPSDPDQSSEPAARRARQLGRRYAAVLAACQALYTAALSVDLTLTGLVGY
																							VLASDKGYATLPFSLITVASAITTIFASMLIQRIGQRFGFALGAAFGTVGGLVSVMAIYQ
																							QHFAMFCAGTACVGVFQAFARYYRLAAADVVPVEDKPRAISIVLTGGVIAAVIGPALAAG
																							SKDWLAPVTFAGSYLVVTLLSGISLLLLLGFLRDLPVHVATGTAGDAAALPARGLGEIMR
																							QPIYMAALANNLIGFMVMMFVMTATPIAAVACGHSIDDGAHIIEWHLVGMYAPSFFSGHL
																							VKRWGVVPVLFIGIGMSALCGVLALMSTSLPYFYAALAFLGVGWNFMFVGGTTLLTLSYR
																							PAERARAQAANEFITFAGTALASLFAGQLLARFGWATINQATFPLLAIAALATLWYAVDA
																							RRRTVAATA
																							>tr|A0A0E3U623|A0A0E3U623_9BURK MFS transporter OS=Pandoraea oxalativorans GN=MB84_05970 PE=4 SV=1
																							MTDTVAGRSAPPSDPAEHQRRRLGRRYAAVLAACQALYTAALSVDLTLTGLVGYMLASDK
																							GYATLPFSLITVASAITTIFASMLIQRFGQRLGFALGALFGTVGGLVSVMAIYEKHFAMF
																							CAGTACVGVFQAFARYYRLAAADVVPVEDKPRAISVVLTGGVLAAVIGPALAAGSKDWLA
																							PVTFAGSYLVVTILSGISLLLLVGFLRDLPVHAAGGGAELPARALGEIMRQPIYVAALAN
																							NLIGFMVMMFVMTATPIAAVACGHSIDDGAHIIEWHLVGMYAPSFFSGHLVKRWGVVPVL
																							LLGIGMSALCGVLALMSTSLAYFYAALAFLGVGWNFMFVGGTTLLTMSYRPAERARAQAA
																							NEFITFAGTALASLFAGQLLARFGWATINQATFPLLAIAALATVWYAVDAKRRPAHATA
																							>tr|V5PWR3|V5PWR3_9BURK MFS transporter OS=Pandoraea pnomenusa 3kgm GN=U875_22195 PE=4 SV=1
																							MGRRYAAVLAACQALYTAALSVDLTLTGLVGYMLASDKGYATLPFSLITVASAITTIFAS
																							MLIQRFGQRIGFALGALFGTVGGLVSVMAIYERHFAMFCAGTACVGVFQAFARYYRLAAA
																							DVVPVEDKPRAISVVLTGGVLAAVIGPALAAGSKDWLAPVTFAGSYLVVTLLSGISLLLL
																							VGFLRDLPVHAAVGAAGNADALPARPLGEIMRQPIYLAALANNLIGFMVMMFVMTATPIA
																							AVACGHSIDDGAHIIEWHLVGMYAPSFFSGHLVKRWGVVPVLLAGIAMSALCGVLALTST
																							SLPYFYAALAFLGVGWNFMFVGGTTLLTMSYRPAERARAQAANEFITFAGTALASLFAGQ
																							LLARFGWATINQATFPLLALAALATVWYALDARRRPAQATA
																							>tr|V5UEX1|V5UEX1_9BURK MFS transporter OS=Pandoraea pnomenusa GN=A6P55_12900 PE=4 SV=1
																							MGRRYAAVLAACQALYTAALSVDLTLTGLVGYMLASDKGYATLPFSLITVASAITTIFAS
																							MLIQRFGQRIGFALGALFGTVGGLVSVMAIYERHFAMFCAGTACVGVFQAFARYYRLAAA
																							DVVPVEDKPRAISVVLTGGVLAAVIGPALAAGSKDWLAPVTFAGSYLVVTLLSGISLLLL
																							VGFLRDLPVHAAVGAAGNADALPARPLGEIMRQPIYVAALANNLIGFMVMMFVMTATPIA
																							AVACGHSIDDGAHIIEWHLVGMYAPSFFSGHLVKRWGVVPVLLAGIAMSALCGVLALTST
																							SLPYFYAALAFLGVGWNFMFVGGTTLLTMSYRPAERARAQAANEFITFAGTALASLFAGQ
																							LLARFGWATINQATFPLLALAALATVWYALDARRRPAQATA
																							>tr|A0A0B3SPN3|A0A0B3SPN3_9BURK MFS transporter OS=Pandoraea pnomenusa GN=PJ20_08665 PE=4 SV=1
																							MAGRTAPPTEPGHAEMQRRKMGRRYAAVLAACQALYTAALSVDLTLTGLVGYMLASDKGY
																							ATLPFSLITVASAITTIFASMLIQRFGQRLGFALGALFGTVGGLVSVVAIYERHFAMFCA
																							GTACVGVFQAFARYYRLAAADVVPVEDKPRAISIVLTGGVLAAVIGPALAAGSKDWLAPV
																							TFAGSYLVVTLLSGISLLLLVGFLRNLPVHAASGAAADAAALPARPLGEIMRQPIYMAAL
																							ANNLIGFMVMMFVMTATPIAAVACGHSIDDGAHIIEWHLVGMYAPSFFSGHLVKRWGVVP
																							VLLAGIAMSALCGVLALMSTSLPYFYAALAFLGVGWNFMFVGGTTLLTLSYRPAERARAQ
																							AANEFITFAGTAISSLFAGQLLARFGWATINQATFPLLAIAALATVWYAVDAKRRPAHVP
																							A
																							>tr|A0A0A8C0W3|A0A0A8C0W3_9BURK MFS transporter OS=Pandoraea pulmonicola GN=RO07_09845 PE=4 SV=1
																							MAGRAAPPSEPGHVRKLGRRYAAVLAACQALYTAALSVDLTLTGLVGYMLASDKGYATLP
																							FSLITVASAITTIFASMLIQRMGQRFGFALGAGFGTLGGLVSVMAIYQGHFAMFCAGTAC
																							VGVFQAFARYYRLAAADVVPLEDKPRAISVVLTGGVLAAVIGPALAAGSKDWLAPVTFAG
																							SYLVVTLLSGVSLVLLVGFLRDLPVHAAGGPAGDAGALPARPLGEIMRQPIYMAALANNL
																							IGFMVMMFVMTATPIAAVACGHSIDDGAHIIEWHLVGMYAPSFFSGHLVKRWGVVPVLLA
																							GIAMSALCGVLALASTSLPYFYAALAFLGVGWNFMFVGGTTLLTMSYRPAERARAQAANE
																							FITFAGTALASLFAGQLLARFGWATINQATFPLLALAALATVWYAVDAKRRETPVTA
																							>tr|R7X2X7|R7X2X7_9BURK Major facilitator superfamily protein OS=Pandoraea sp. SD6-2 GN=C266_08952 PE=4 SV=1
																							MFDITLMTDAIAGRTAPPSDPGHAERQRRMGRRYAAVLAACQALYTAALSVDLTLTGLVG
																							YMLASDKGYATLPFSLITVASAITTIFASMLIQRFGQRAGFTLGALFGTAGGLVSVMAIY
																							ERHFAMFCAGTACVGVFQAFARYYRLAAADVVPVEDKPRAISIVLTGGVLAAVIGPALAA
																							GSKDWLAPVTFAGSYLVVTLLSGISLLLLVGFLRNLPVHTASGAAGDVAALPARPLGEIM
																							RQPIYMAALANNLIGFMVMMFVMTATPIAAVACGHSIDDGARIIEWHLVGMYAPSFFAGH
																							LVKRWGVVPVLLAGIAMSALCGVLALMSTSLPYFYAALAFLGVGWNFMFVGGTTLLTLSY
																							RPSERARAQAANEFITFAGTALASLFAGQLLARFGWATINQATFPLLALAALATVWYALD
																							AKRRPVQAPA
																							>tr|A0A0A8BKM9|A0A0A8BKM9_9BURK MFS transporter OS=Pandoraea sputorum GN=NA29_05760 PE=4 SV=1
																							MTDTVARRPAPPSEPAAPPSEPAGHQRRRLGRRYAAVLAACQALYTAALSVDLTLTGLVG
																							YMLASDKGYATLPFSLITVASAITTIFASMLIQRFGQRLGFALGALFGTVGGLVSVMAIY
																							EKHFAMFCAGTACVGVFQAFARYYRLAAADVVPVEDKPRAISVVLTGGVLAAVIGPALAA
																							GSKDWLAPVTFAGSYLVVTILSGISLLLLVGFLRDLPVHAAGGVAGGAAELPARPLGEIM
																							RQPIYVAALANNLIGFMVMMFVMTATPIAAVACGHSIDDGAHIIEWHLVGMYAPSFFSGH
																							LVKRWGVVPVLLLGIGMSALCGVLALMSTSLAYFYAALAFLGVGWNFMFVGGTTLLTMSY
																							RPAERARAQAANEFITFAGTALASLFAGQLLARFGWATINQATFPLLTIAALATVWYAVD
																							AKRRPAHATA
																							>tr|A0A0C5KHN0|A0A0C5KHN0_9BURK MFS transporter OS=Pandoraea vervacti GN=UC34_01635 PE=4 SV=1
																							MLAACQALYTAALSVDLTLTGLVGYMLASDKGYATLPFSLITVASAITTIFASMLIQRFG
																							QRIGFALGALFGTVGGLVSVLAIYERHFAMFCAGTACVGVFQAFARYYRLAAADVVPVED
																							KPRAISIVLTGGVLAAVVGPALAAGSKDWLAPVTFAGSYLVVTILSGISLILLAGFLRDL
																							PVHSAVGATGSAAELPARPLGEIMRQPIYVAALANNLIGFMVMMFVMTATPIAAVACGHS
																							IDDGAHIIEWHLVGMYAPSFFSGHLVKRWGVVPVLLLGIAMSALCGVLALMSTSLAYFYA
																							ALAFLGVGWNFMFVGGTTLLTMSYRPAERARAQAANEFITFAGTALASLFAGQLLARFGW
																							STINQATFPLLLIAALATVWYALDAKRRPTQAAA
																							>tr|A0A0N7JUB9|A0A0N7JUB9_9BURK Permeases of the major facilitator superfamily OS=Paraburkholderia caribensis MBA4 GN=K788_0003433 PE=4 SV=1
																							MPPPIPTAPAVRADVPGHADPHGRRAARVLAVCQALYTSSVSIDLTLTGLVGYTLAADKS
																							LATLPFSLITVAAALTTVFASFLMARIGRRAGFLLGAAIGAAGGAISVYAIFQQSFWAFC
																							AGTATVGVFQAFAQYYRLAAADAVPADAKSRAISTVLTGGVVAAVLGPALAAWSKDWLAP
																							VAFAGSYALVTGLGLLSMALLASLYRDAAPHMDAAAHREPARPWRAIVRQPIFVAALANN
																							ALGYAVMMFVMTATPIAAVACGHSIGDGAQIIQWHLVGMFAPSFFSARLIARFGVLRVIG
																							AGIVLSALCGVLALRSTDLPHFYAALACLGVGWNLMFVGGTTLLAQSYRPSERAKTQATS
																							EFTTFAFSALGSLCAGQMLAHLGWTAINVAIFPFLALAALATITFAWSRRQVVAASGM
																							>tr|A0A142YS20|A0A142YS20_9BURK MFS transporter OS=Paraburkholderia caribensis GN=ATN79_04575 PE=4 SV=1
																							MPPPIPTASAVRADVPGHADPHGRRAARVLAVCQALYTSSVSIDLTLTGLVGYTLAADKS
																							LATLPFSLITVAAALTTVFASFLMARIGRRAGFLLGAGIGAAGGAISVYAIFQQSFWAFC
																							AGTATVGVFQAFAQYYRLAAADAVPADAKSRAISTVLTGGVVAAVLGPALAAWSKDWLAP
																							VAFAGSYALVTGLGLLSMALLASLYRDAAPHMDAAAHREPARPWRAIVRQPIFVAALANN
																							ALGYAVMMFVMTATPIAAVACGHSIGDGAQIIQWHLVGMFAPSFFSARLIARFGVLRVIG
																							AGIVLSALCGVLALRSTDLPHFYAALACLGVGWNLMFVGGTTLLAQSYRPSERAKTQATS
																							EFTTFAFSALGSLCAGQMLAHLGWAAINVAIFPFLALAALATITFAWSRRQVVAASGM
																							>tr|A0A0D5VBG1|A0A0D5VBG1_9BURK Major Facilitator Superfamily protein OS=Paraburkholderia fungorum GN=OI25_2470 PE=4 SV=1
																							MPPAASSTASSAPSTAARFTASQTGSGHSDPNGRRAARVLAICQALYTSSVSIDLTLTGL
																							VGYTLADDKAFATLPFSLITVAAALTTIFASFLMARIGRRAGFVLGAGVGALGRAVSVWA
																							IFHHSFWAFCTGTATVGVFQAFAQYYRLAAADAVGIEGKSRAISTVLTGGVVAAVCGPLL
																							AAWSKDWLAPVAFAGSYALVTGFGLVSIAMLALLYRDAAPHASAAVTQDAARPLGEIVRQ
																							PIFAAALANNALGYAVMMFVMTATPIAAVACGHTIGDGAGIIQWHLVGMFAPSLFSARLI
																							QRFGVLPVIGAGIVLSAMCGVLALRSTDLPHFYAALACLGVGWNFMFVGGSTLLAQSYRP
																							SERAKTQATSEFTTFAFSALGSLFAGQLLARFGWATINAAIFPLLGIAALATLGYACSSK
																							RQLAKGVS
																							>tr|B1GA93|B1GA93_9BURK Major facilitator superfamily MFS_1 OS=Paraburkholderia graminis C4D1M GN=BgramDRAFT_6280 PE=4 SV=1
																							MPPAASASASAPSTASTFSDHAADLRGPDPHGRRAARVLAVCQALYTSSVSIDLTLTGLV
																							GYTLADDKALATLPFSLITVAAALTTVFASFLMARIGRRAGFVLGAGVGALGGAVSVWAI
																							FHHDFWAFCAGTATVGVFQAFAQYYRLAAADAVGLEGKSRAISTVLTGGVVAAVCGPLLA
																							AWSKDWLAPVAFAGSYALVTGLGLASIVLLMLLYRDMAPALAAATSDDAARPLREIVRQP
																							IFAAALANNALGYAVMMFVMTATPIAAVACGHSIGDGAAIIQWHLVGMFAPSLFSARLIR
																							RFGVLPVIGAGIALSALCGVFALRSTDLPHFYAALACLGVGWNFMFVGGSTLLAQSYRPS
																							ERARTQATSEFTTFACSALGSLFAGQLLARFGWAAINAAIFPLLGVAALATLAYARSLKR
																							RAASGVA
																							>tr|B1G9T4|B1G9T4_9BURK Major facilitator superfamily MFS_1 OS=Paraburkholderia graminis C4D1M GN=BgramDRAFT_6136 PE=4 SV=1
																							MATRKKEATSFDTGVRQSNAVVLSVAQGLYTAAVAIDLTLTGLTGYQLAPDKSLATLPFA
																							LITVASAIATLFASLLMQKIGRRRGFVIGAATGALGGLVSVWAILQNDFWWFCLGTAAVG
																							IFQAFAQYYRLAAADSVAPQQKAKAISMVLAGGVIAAILGPALAAWSKNLFPTLFAGSYL
																							MVFLLGVGSILVLVFGFRDVEAEIIPADEAAVARSLTTVFRQPISLAALANNVIGGVVMM
																							FVMTAAPLAAVANHHSIDDGANIIQWHLVGMFAPSFVAGHLIKRYGMPSVLFAGMLLSAA
																							CTFIASASSSLPAFYVALLCLGIGWNFMFVGGTALLASSHTPAERAKVQGVAELVRNIFT
																							AAASLVAGPILERFGWVNLNLVNVPLLVVAAALTVFWMRTERSSERVVSDSPAASR
																							>tr|K0DS48|K0DS48_9BURK Major facilitator superfamily protein OS=Paraburkholderia phenoliruptrix BR3459a GN=BUPH_03159 PE=4 SV=1
																							MYTSSVSIDLTLTGLVGYTLADDKALATLPFSLITVAAALTTIFASFLMARIGRRAGFVL
																							GAGVGALGGAVSVWAIFHHDFWAFCAGTATVGVFQAFAQYYRLAAADAVGLEGKSRAIST
																							VLTGGVVAAVCGPLLAAWSKDWLAPVAFAGSYALVTGLGLASIVLLMLLYRDMAPVPAAV
																							ASHDAPRPLGEIVRQPIFAAALANNALGYAVMMFVMTATPIAAVACGHSIGDGAAIIQWH
																							LVGMFAPSLFSARLIGRFGVLPVIGAGIMLSALCGVFALRSTDLAHFYAALACLGVGWNF
																							MFVGGSTLLAQSYRPSERARTQATSEFATFACSALGSLFAGQLLARFGWATINAAIFPLL
																							AVAALATLAYARSARRRAAAGVA
																							>tr|B2JF52|B2JF52_PARP8 Major facilitator superfamily MFS_1 OS=Paraburkholderia phymatum (strain DSM 17167 / CIP 108236 / LMG 21445 / STM815) GN=Bphy_0792 PE=4 SV=1
																							MSSSSTAAPAVRPLVPAGYGAAQGRRAARVLAVCQALYTSSVSIDLTLTGLVGYTLADDK
																							SLATLPFSLITVAAALTTVFASFLMARIGRRAGFLLGAGIGAAGGAISVYAIFHHSFWAF
																							CAGTATVGVFQAFAQYYRLAAADAVPVEAKSRAISTVLTGGVVAAVLGPALAAWSKGWLA
																							PVAFAGSYALVMGLGLLSVLLVAGLYRDAAPQADATSHREPARPWRAIVRQPIFVAALAN
																							NALGYAVMMIVMTATPIAAVACGHSIGDGAQIIQWHLVGMFAPSFFSARLIARFGVLRVI
																							GAGIVLSALCGVLALRSTDLPHFYAALACLGVGWNLMFVGGTTLLAQSYRPSERAKTQAT
																							SEFTTFAFSAIGSLCAGQMLAHFGWAAINAAIFPFLALAALATLAFAWSGKRVAAASNL
																							>tr|B2T5Y0|B2T5Y0_PARPJ Major facilitator superfamily MFS_1 OS=Paraburkholderia phytofirmans (strain DSM 17436 / LMG 22146 / PsJN) GN=Bphyt_2950 PE=4 SV=1
																							MPPSAASTVPAHAPGLRDTDPHDRRAARVLAVCQALYTSSVSIDLTLTGLVGYTLADDKA
																							LATLPFSLITVAAALTTIFASFLMARIGRRAGFVLGAGVGALGGAISVWAIFHHSFWAFC
																							AGTSTVGVFQAFAQYYRLAAADAVGIDDKSRAISTVLAGGVVAAVCGPLLAAWSKDWLAP
																							VAFAGSYALVTGFGLLSIALLTLLYRDAAPTASTAATHEAARPLGEIVRQPIFAAALANN
																							ALGYAVMMFVMTATPIAAVACGHTIGDGAQVIQWHLVGMFAPSLFSARLIKHFGVLRVIG
																							AGIALSALCGVLALRSTDLPHFYAALACLGVGWNFMFVGGSTLLAQSYRPSERAKTQATS
																							EFTTFAFSALGSLFAGQLLARFGWATINAAIFPLLAAAALATLGYAWSRKRRLMAEVS
																							>tr|I5CM58|I5CM58_9BURK Major facilitator transporter OS=Paraburkholderia terrae BS001 GN=WQE_31491 PE=4 SV=1
																							MPPSPTAAPAVRSDVPGHADPHGRRAARELAVCQALYTSSVSIDLTLTGLVGYTLAADKS
																							LATLPFSLITVAAALTTVFASFLMARIGRRAGFLLGAAIGAAGGAISVYAIFQQSFWAFC
																							AGTATVGVFQAFAQYYRLAAAAAVPADAKSRAISTVLTGGVVAAVLGPALAAWSKDWLAP
																							VAFAGSYALVTGLGLLSMALLASLYRDAAPHMDAAAHREPARPWRAIVRQPIFVAALANN
																							ALGYAVMMFVMTATPIAAVACGHSIGDGAQIIQWHLVGMFAPSFFSARLIARFGVLRVIG
																							AGIVLSALCGVLALRSTDLPHFYAALACLGVGWNLMFVGGTTLLAQSYRPSERAKTQATS
																							EFTTFAFSALGSLCAGQMLAHLGWAAINVAIFPFLALAGLATIAFAWSRRRVVAASGM
																							>tr|A0A0C1ZPQ9|A0A0C1ZPQ9_PSEFL MFS transporter OS=Pseudomonas fluorescens GN=QS95_14710 PE=4 SV=1
																							MSTSKSSEDIPAPEKSSSRSNVAVLAIAQGLFTAAIAIDLTLTGLTGYQLAPDKSLATLP
																							FALITVAGAIATYFASTLMQTIGRRRGFVLGAFTCAIGGSISVWAVFLNSFWLFCIGTAA
																							VGIFQAFAQYYRLAATDSEPDDRKARAISLVLAGGVIAAILGPLLASWSTNLFATLFAGS
																							YLMVCLLGIASAALLWLGYEDALPESLELHGHEQPPRKLLTIFRQPVSLAALANNVIGGV
																							VMMFIMTATPLAAVASNHSINDGASIIQWHLVGMYAPSLFAGRLISRFGLPSILFLGIAL
																							SAACGLIAHCSDSLAAFYIALLFLGVGWNFMFVGGTVLLTASHHPSEKARVQGVAEFIRY
																							TFTAFATLAAGPLLQSLGWKGMNDMIFPLLAVCAVITLWWVCIERRIKNATSEHVSGSEN
																							RSAT
																							>tr|A0A0D7EID7|A0A0D7EID7_RAOOR MFS transporter permease OS=Raoultella ornithinolytica GN=OO18_23215 PE=4 SV=1
																							MRYIPGRIPVILAVSNLFFTCAVSVDLTIATLVGYQLAPSDELATVPFALITVAGAFSSL
																							FAAGMIGRGNEKLAFMLGSGCGTAGGLLSFVAVLKGSFLLFCTGCFLVGVYQAFSQYYRL
																							VAADHSPPEVKGQSISLVMVGGVVAAILGPLLTIVARDVPGLPRFAGVYLVVAALGILSA
																							LNLALFFGHAKKYSPTPDTAAPSERSPTSRELMKRPDYRTAWFHLVVGSLVMLFLMTAAP
																							LSVTHHHSMNDGALVIQLHLLGMYVPSLFTGLLIRKVGLTVLLYSGIALNMSAIVVNLTG
																							ETMLAYSLSLLLVGVGWNFMFVGGSTLLSLSYRGHERKKAQGLAETSRFIFSAIATSGAG
																							VMLALLGWKLLGLMMLPVLLICLVSTWQYDQAIRKARRTASRTAEDGS
																							>tr|A0A038CS87|A0A038CS87_RAOOR MFS transporter permease OS=Raoultella ornithinolytica GN=DF41_23305 PE=4 SV=1
																							MRYIPGRIPAILAVSNLFFTCAVSVDLTIATLVGYQLAPSDELATVPFALITVAGAFSSL
																							FAAGMIGRGNEKLAFMLGSVCGTAGGLLSFLAVLKGSFLLFCTGCFLVGVYQAFSQYYRL
																							VAADHSPPEVKGQSISLVMIGGVVAAILGPLLTIIARDVPGLPRFAGVYLVVAALGIMSA
																							LNLALFFGRSKKYPSAPDTAAPPVRSPTSRELMKRPDYRTAWFHLVVGSLVMLFLMTAAP
																							LSVTHHHSMNDGALVIQLHLLGMYVPSLFTGLLIRKVGITVLLYAGIALNMSAIMVNLTG
																							ETMLAYGLSLLLVGVGWNFMFVGGSTLLSLSYRDHERKKAQGLAETSRFIFSAIATSGAG
																							VMLALLGWKLLGLMMLPVLLICLVSTWQYGHAVRKERATASRSAEDGS
																							>tr|H3MKP8|H3MKP8_RAOOR Uncharacterized protein OS=Raoultella ornithinolytica 10-5246 GN=HMPREF9690_01801 PE=4 SV=1
																							MRYIPGRIPVILAVSNLFFTCAVSVDLTIATLVGYQLAPSDELATVPFALITVAGAFSSL
																							FAAGMIGRGNEKLAFMLGSGCGTAGGLLSFLAVLKGSFLLFCTGCFLVGVYQAFSQYYRL
																							VAADHSPPEVKGQSISLVMVGGVVAAILGPLLTIVARDVPGLPHFAGVYLVVAALGILSA
																							LNLALFFGHAKKYSPTPDTAAPSERSPTSRELMKRPDYRAAWFHLVVGSLVMLFLMTAAP
																							LSVTHHHSMNDGALVIQLHLLGMYVPSLFTGLLIRKVGLTVLLYSGIALNMSAIVVNLTG
																							ETMLAYSLSLLLVGVGWNFMFVGGSTLLSLSYRDHERKKAQGLAETSRFIFSAIATSGAG
																							VMLALLGWKLLGLMMLPVLLICLVSTWQYDQAIRKARRTASRTAEDGS
																							>tr|A0A085I9V9|A0A085I9V9_RAOPL Major facilitator superfamily (MFS) transporter OS=Raoultella planticola ATCC 33531 GN=GRPL_04035 PE=4 SV=1
																							MRYIPGRIPAILAVSNLFFTCAVSVDLTIATLVGYQLAPSDELATVPFALITVAGAFSSL
																							FAAGMIGRGNEKLAFILGSVCGTAGGLLSFLAVLKGSFLLFCTGCFLVGVYQAFSQYYRL
																							VAADHTPPEVKGQSISLVMIGGVVAAILGPLLTIIARDVPGLPRFAGVYLVVAALGIMSA
																							LNLALFFGRSKKYPSAPDTAAPPVRSPTSRELMKRPDYRTAWFHLVVGSLVMLFLMTAAP
																							LSVTHHHSMNDGALVIQLHLLGMYVPSLFTGLLIRKVGITVLLYAGIALNMSAIMVNLTG
																							ETMLAYGLSLLLVGVGWNFMFVGGSTLLSLSYRDHERKKAQGLAETSRFIFSAIATSGAG
																							VMLALLGWKLLGLMMLPVLLICLVSTWQYGHAVRKERATASRSAEDGS
																							>tr|A0A0Q6Q9N5|A0A0Q6Q9N5_9RHIZ MFS transporter OS=Rhizobium sp. Root1203 GN=ASC97_17250 PE=4 SV=1
																							MNDMDKGRRNARILALCQALYVCAISVDLTLTSITGYQLAPDKFLATLPFALITVGAAVV
																							TVFAAFIIERLGRRIGFALGALCGAAGGLVSVWSIVHGNFWLFCLGTAGVGAFQGFAQFF
																							AIAAADSVPKDYKSRAISTVLAGGVIAAIVGPVLASKAKDIAFDTVFAGSYLLVAALAVM
																							SALIFLLFYRDVDMVDAQSKGEDRAARPLRAIAGQPIFVAGVATTMAASATMLIVMTASP
																							LAAVACGFSIDDGASIIQWHLFGMFAPSLFAGRLVARFGVMRMLCVGTVLMACCVAIATS
																							SETLLAFHLALLALGVGWNIMIVCGTTLLAQSYRANERGKAQALSGLLGNIAATFATLTS
																							GAVLEGFGWSILNLLVLPPLAVCLLLVLRWRGTSRATFGEGIA
																							>tr|I4WJH1|I4WJH1_9GAMM Major facilitator superfamily permease OS=Rhodanobacter sp. 115 GN=UU5_02917 PE=4 SV=1
																							MKRFGKHPRRGSSRRVASARDATPTLRSNAFVLAIAQGLFTAAIAIDLTLTGLTGYQLAP
																							DKSLATLPFAMITVAGAVTTLLASILMQRIGRRWGFVTGAVFCATGGAISVWSVFHANFW
																							LFCLGTAAVGVFQAFAQYYRLAAADSVDVAHKASVISMVLAGGVIAAVIGPALAAWSKNL
																							FSTLFAGSYLVVSVLGVASAVLLAVGFRDTEPGTGVSDDAALPARRLRIVFSQPISLAAL
																							ANTVIGGVVMMFVMTATPLAAIDSHRTINDGAHIIQWHLVGMYAPSFFAGRLIKRFGMSP
																							VLFAGMVLTATCGLIAAMSTSLTAFYLALFCLGMGWNFMFVGGTTLLASCHTPPERARVQ
																							GVAELVRYGLTAVAALGAGPVLERFGWLDLNIITFPLLAIAAVMTLIWMRADRAGKAVTS
																							HDVQRAG
																							>tr|A0A0D7CSI8|A0A0D7CSI8_9ACTN Uncharacterized protein OS=Streptomyces natalensis ATCC 27448 GN=SNA_04695 PE=4 SV=1
																							MLTTSQMLYYFGISIDLTLTGLVGLKLAPVPALATLPFALISVGSWCATYPASAFMRRYG
																							RKAGFLVGSGAAMLGGLASVTALYTQQFVLFCCGIACIGVYQAFAGYYRYAAADIHPPEQ
																							RGKAISTVLSGGVIAAVIGPFLATTVKDVLPVEFAGSYALVTVLALISLGVLSLLTADGP
																							AAPAPATAGPEPEESRAARTLKEIARQPVFLAGAVGSCVGYFVMSSLMTAAPLAAVRAGH
																							TVHDGAQVIQWHMVGMYATAFVSGRLTKKIGAGWTLLIGGAISALGTAVAMAGPSHMNFM
																							IALGLIGVGWNLMYVSGSALVANSYRPQERSVIQGVGEIFTLGGSAVGSLSAGPVLDALG
																							WTPMNAALLAPIALSALITLGYLLRSRTTRRG
																							>tr|A0A177ZBQ9|A0A177ZBQ9_VARPD MFS transporter OS=Variovorax paradoxus GN=A3K87_14085 PE=4 SV=1
																							MTDTATISTGRRDARVLAICQGLYTAAVSIDLTLTALTGHMLAPDKSLATLPFALITVAG
																							AVVTWFASLLMQRIGRRGGFALGALAGTAGGLVSVWAVFHDSFWVFCAGTALVGVYQGFA
																							QFYRLAAADGVAVADKSRAVSTVLAGGVIAAVAGPALAAWSKDLFPPVLFAGAYLMVAVL
																							GAISVVLIVALYRDTQMQAAASGPVDTRPARPLGEIARQPIFIAALANNVVGSVSMMFVM
																							TAAPLAAVACNHSIDDGAGIMQWHLVGMYAPALFAGALIQRWGLPRVVSLGMVLNVVCSV
																							LAMSSTTLPAFYAALFCLGVGWNFMFVGGTTLLAQSYRPQERGRAQGAAELLRNVCTAFA
																							TLAAGPALDHFGWAPLNAAMLPVVLLAAAMTFVWARSTRAERLPSLRG
																							>tr|A0A141RD88|A0A141RD88_9BACT MFS_1 (Fragment) OS=uncultured bacterium PE=4 SV=1
																							VGGVVAAILGPLLTIVARDVPGLPRFAGVYLVVAALGILSALNLALFFGHAKKYSPTPDT
																							AAPSERSPTSRELMKRPDYRAAWFHLVVGSLVMLFLMTAAPLSVTHHHSMNDGALVIQLH
																							LLGMYVPSLFTGLLIRKVGLTVLLYSGIALNMSAIVVNLTGETMLAYSLSLLLVGVGWNF
																							MFVGGSTLLSLSYRDHERKKAQGLAETSRFIFSAIATSGAGVMLALLGWKLLGLMMLPVL
																							LICLVSTWQYDQAIRKARRTASRTAEDGS

## Sheet: 1D
yourlist:M20161014C2335653E4FA1B8AECF5153189FA788F2C26A7G	Entry name	Protein names	Gene names	Organism	Length	Taxonomic lineage (ALL)
C7PFI4	C7PFI4_CHIPD	Major facilitator superfamily MFS_1	Cpin_5978	Chitinophaga pinensis (strain ATCC 43595 / DSM 2588 / NCIB 11800 / UQM 2034)	397	cellular organisms, Bacteria, FCB group, Bacteroidetes/Chlorobi group, Bacteroidetes, Chitinophagia, Chitinophagales, Chitinophagaceae, Chitinophaga, Chitinophaga pinensis, Chitinophaga pinensis (strain ATCC 43595 / DSM 2588 / NCIB 11800 / UQM 2034)																			>tr|B0VBK9|B0VBK9_ACIBY Putative tetracycline resistance protein OS=Acinetobacter baumannii (strain AYE) GN=ABAYE2235 PE=4 SV=1
A0A0K9Y3A8	A0A0K9Y3A8_9FLAO	MFS transporter permease	AC804_00750	Chryseobacterium sp. Hurlbut01	398	cellular organisms, Bacteria, FCB group, Bacteroidetes/Chlorobi group, Bacteroidetes, Flavobacteriia, Flavobacteriales, Flavobacteriaceae, Chryseobacterium, Chryseobacterium sp. Hurlbut01																			MLQNTMHRQVLILASSQSLFQTVSVMVMTIGGLAGANIANTPTLATLPIASMFLGTALIM
A0A0W8EQ15	A0A0W8EQ15_ELIMR	MFS transporter permease	AMC91_16650	Elizabethkingia miricola (Chryseobacterium miricola)	398	cellular organisms, Bacteria, FCB group, Bacteroidetes/Chlorobi group, Bacteroidetes, Flavobacteriia, Flavobacteriales, Flavobacteriaceae, Elizabethkingia, Elizabethkingia miricola (Chryseobacterium miricola)																			FPASMLMAHIGRRNGFLFGAFLGVLGGIIASIGIFYSSLMLLALGTLCVGAYQSFAQFYR
A0A0Q5UFR4	A0A0Q5UFR4_9FLAO	MFS transporter permease	ASG38_08845	Flavobacterium sp. Leaf359	397	cellular organisms, Bacteria, FCB group, Bacteroidetes/Chlorobi group, Bacteroidetes, Flavobacteriia, Flavobacteriales, Flavobacteriaceae, Flavobacterium, Flavobacterium sp. Leaf359																			FAASEVANDAFRSRAISWVMAGGIVAALIGPTLARFGGPLFQHLEYIGSFLIISIISLVA
C2FSX1	C2FSX1_9SPHI	Transporter, major facilitator family protein	HMPREF0765_0427	Sphingobacterium spiritivorum ATCC 33300	394	cellular organisms, Bacteria, FCB group, Bacteroidetes/Chlorobi group, Bacteroidetes, Sphingobacteriia, Sphingobacteriales, Sphingobacteriaceae, Sphingobacterium, Sphingobacterium spiritivorum, Sphingobacterium spiritivorum ATCC 33300																			MGILSNLHIADTVEQKSNFTAGRPWQQIVFQPTYLVALFGAITGYGIMILGMTATPIAMR
D7VMX5	D7VMX5_9SPHI	Transporter, major facilitator family protein	HMPREF0766_12345	Sphingobacterium spiritivorum ATCC 33861	394	cellular organisms, Bacteria, FCB group, Bacteroidetes/Chlorobi group, Bacteroidetes, Sphingobacteriia, Sphingobacteriales, Sphingobacteriaceae, Sphingobacterium, Sphingobacterium spiritivorum, Sphingobacterium spiritivorum ATCC 33861																			HSHHELGSITTVIQLHVLGMFLPSFFTGNLIARFGVLKIMFAGLLLFACYIGFALSGIQF
A0A0Q6ALK2	A0A0Q6ALK2_9BRAD	MFS transporter	ASG57_17740	Bradyrhizobium sp. Leaf396	408	cellular organisms, Bacteria, Proteobacteria, Alphaproteobacteria, Rhizobiales, Bradyrhizobiaceae, Bradyrhizobium, Bradyrhizobium sp. Leaf396																			TSFAISLILLGVGWNFLFIGSTSLLTGTYSVAEKAKAQAINDMTVFVVGLICSFSAGALL
A0A0F5QLT1	A0A0F5QLT1_9RHIZ	MFS transporter	WH87_02300	Devosia epidermidihirudinis	394	cellular organisms, Bacteria, Proteobacteria, Alphaproteobacteria, Rhizobiales, Hyphomicrobiaceae, Devosia, Devosia epidermidihirudinis																			DLFGWKAMNMALIPWLVITAASLFWLSQKREKQLA
A0A0F5FF61	A0A0F5FF61_9RHIZ	MFS transporter	VE25_19315	Devosia geojensis	391	cellular organisms, Bacteria, Proteobacteria, Alphaproteobacteria, Rhizobiales, Hyphomicrobiaceae, Devosia, Devosia geojensis																			>tr|B0VLP3|B0VLP3_ACIBS Putative tetracycline resistance protein OS=Acinetobacter baumannii (strain SDF) GN=ABSDF1552 PE=4 SV=1
A0A0F5LV98	A0A0F5LV98_9RHIZ	MFS transporter	VW29_03650	Devosia limi DSM 17137	391	cellular organisms, Bacteria, Proteobacteria, Alphaproteobacteria, Rhizobiales, Hyphomicrobiaceae, Devosia, Devosia limi, Devosia limi DSM 17137																			MHRQVLILASSQSLFQTVSVMVMTIGGLAGANIANTPTLSTLPIASMFLGTALMMFPASI
A0A087LSF4	A0A087LSF4_9RHIZ	MFS transporter	JP75_25270	Devosia riboflavina	394	cellular organisms, Bacteria, Proteobacteria, Alphaproteobacteria, Rhizobiales, Hyphomicrobiaceae, Devosia, Devosia riboflavina																			LMAHIGRRNGFLFGAFLGVLGGIIASIGIFYSSLSLLALGTLCVGAYQSFAQFYRFAASE
A0A087LXW0	A0A087LXW0_9RHIZ	MFS transporter	JP75_21160	Devosia riboflavina	394	cellular organisms, Bacteria, Proteobacteria, Alphaproteobacteria, Rhizobiales, Hyphomicrobiaceae, Devosia, Devosia riboflavina																			VANDAFRSRAISWVLAGGIVAALIGPTLARFGGPLFQHLEYIGSFLIISIISLVAMGILS
A0A087LW07	A0A087LW07_9RHIZ	MFS transporter	JP74_00070	Devosia sp. 17-2-E-8	402	cellular organisms, Bacteria, Proteobacteria, Alphaproteobacteria, Rhizobiales, Hyphomicrobiaceae, Devosia, Devosia sp. 17-2-E-8																			SLHIADTVEQKSDFTAGRPWQQIVFQPTYLVALFGAITGYGIMILGMTATPIAMRHSHHE
A0A024KFQ8	A0A024KFQ8_9RHIZ	Major facilitator superfamily MFS_1		Devosia sp. DBB001	393	cellular organisms, Bacteria, Proteobacteria, Alphaproteobacteria, Rhizobiales, Hyphomicrobiaceae, Devosia, Devosia sp. DBB001																			LGSITTVIQLHVLGMFLPSFFTGNLIARFGVLKIMFAGLLLFACYIGFALSGIQFTSFAI
A0A085FIC1	A0A085FIC1_9RHIZ	Major facilitator superfamily MFS_1	FF80_00659	Devosia sp. LC5	393	cellular organisms, Bacteria, Proteobacteria, Alphaproteobacteria, Rhizobiales, Hyphomicrobiaceae, Devosia, Devosia sp. LC5																			SLILLGVGWNFLFIGSTSLLTGTYSVAEKAKAQAINDMTVFVVGLICSFSAGALLDLFGW
A0A085FGL4	A0A085FGL4_9RHIZ	Major facilitator superfamily MFS_1	FF80_00881	Devosia sp. LC5	455	cellular organisms, Bacteria, Proteobacteria, Alphaproteobacteria, Rhizobiales, Hyphomicrobiaceae, Devosia, Devosia sp. LC5																			KAMNIALIPWLVIAAASLFWLSQKREKQFV
A0A0L6K292	A0A0L6K292_9RHIZ	MFS transporter	AKG12_22380	Agrobacterium sp. SUL3	398	cellular organisms, Bacteria, Proteobacteria, Alphaproteobacteria, Rhizobiales, Rhizobiaceae, Rhizobium/Agrobacterium group, Agrobacterium, Agrobacterium sp. SUL3																			>tr|A0A009HBS8|A0A009HBS8_ACIBA Major Facilitator Superfamily protein OS=Acinetobacter baumannii 118362 GN=J517_0514 PE=4 SV=1
N6UW48	N6UW48_9RHIZ	Putative tetracycline resistance protein	RHSP_58556	Rhizobium freirei PRF 81	409	cellular organisms, Bacteria, Proteobacteria, Alphaproteobacteria, Rhizobiales, Rhizobiaceae, Rhizobium/Agrobacterium group, Rhizobium, Rhizobium freirei, Rhizobium freirei PRF 81																			MLQNTMHRQVLILASSQSLFQTVSVMVMTIGGLAGANIANTPTLATLPIASMFLGTALMM
G9AHM1	G9AHM1_RHIFH	MFS permease	SFHH103_06093	Rhizobium fredii (strain HH103) (Sinorhizobium fredii)	399	cellular organisms, Bacteria, Proteobacteria, Alphaproteobacteria, Rhizobiales, Rhizobiaceae, Sinorhizobium/Ensifer group, Sinorhizobium, Sinorhizobium fredii group, Rhizobium fredii (Sinorhizobium fredii), Rhizobium fredii (strain HH103) (Sinorhizobium fredii)																			FPASMLMARVGRRNGFLFGAFLGVLGGIIASIGIFYSSLMLLALGTLCVGAYQSFAQFYR
C3KNV3	C3KNV3_SINFN	MFS permease	NGR_b02970	Sinorhizobium fredii (strain NBRC 101917 / NGR234)	409	cellular organisms, Bacteria, Proteobacteria, Alphaproteobacteria, Rhizobiales, Rhizobiaceae, Sinorhizobium/Ensifer group, Sinorhizobium, Sinorhizobium fredii group, Rhizobium fredii (Sinorhizobium fredii), Sinorhizobium fredii (strain NBRC 101917 / NGR234)																			FAASEVANDAFRSRAISWVMAGGIVAALIGPTLARFGGPLFQHLEYIGSFLIISIISLVA
A0A0B4BVF9	A0A0B4BVF9_9RHOB	MFS transporter	RA20_04675	Leisingera sp. ANG-Vp	393	cellular organisms, Bacteria, Proteobacteria, Alphaproteobacteria, Rhodobacterales, Rhodobacteraceae, Leisingera, Leisingera sp. ANG-Vp																			MGILSSLHIADTVEQKSDFTAGRPWQQIVFQPTYLVALFGAVTGYGIMILGMTATPIAMR
S5Y063	S5Y063_PARAH	Major facilitator family protein	JCM7686_pAMI4p242	Paracoccus aminophilus JCM 7686	407	cellular organisms, Bacteria, Proteobacteria, Alphaproteobacteria, Rhodobacterales, Rhodobacteraceae, Paracoccus, Paracoccus aminophilus, Paracoccus aminophilus JCM 7686																			HSHHELGSITTVIQLHVLGMFLPSFFTGHLIARFGVLKIMFAGLLLFTCYIGFALSGIQF
A0A0V0Q2U0	A0A0V0Q2U0_9RHOB	MFS transporter (Fragment)	AQY21_08965	Paracoccus sp. MKU1	306	cellular organisms, Bacteria, Proteobacteria, Alphaproteobacteria, Rhodobacterales, Rhodobacteraceae, Paracoccus, Paracoccus sp. MKU1																			ASFAISLILLGVGWNFLFIGSTSLLTGTYSVAEKAKAQAINDMTVFVVGLICSFSAGALL
A0A0D2W3D7	A0A0D2W3D7_9PROT	MFS transporter	N826_29965	Skermanella aerolata KACC 11604	396	cellular organisms, Bacteria, Proteobacteria, Alphaproteobacteria, Rhodospirillales, Rhodospirillaceae (purple nonsulfur bacteria), Skermanella, Skermanella aerolata, Skermanella aerolata KACC 11604																			DLFGWKAMNIALIPWLVIAAASLFWLSQKREKQFV
W9HBC0	W9HBC0_9PROT	MFS transporter	N825_19105	Skermanella stibiiresistens SB22	398	cellular organisms, Bacteria, Proteobacteria, Alphaproteobacteria, Rhodospirillales, Rhodospirillaceae (purple nonsulfur bacteria), Skermanella, Skermanella stibiiresistens, Skermanella stibiiresistens SB22																			>tr|A0A011EIK0|A0A011EIK0_9GAMM Major Facilitator Superfamily protein OS=Acinetobacter sp. 1245249 GN=J623_1528 PE=4 SV=1
W8X8W0	W8X8W0_CASDE	Major facilitator superfamily MFS_1	BN940_06461	Castellaniella defragrans 65Phen	398	cellular organisms, Bacteria, Proteobacteria, Betaproteobacteria, Burkholderiales, Alcaligenaceae, Castellaniella, Castellaniella defragrans (Alcaligenes defragrans), Castellaniella defragrans 65Phen																			MLQNTMHRQVLILASSQSLFQTVSVMVMTIGGLAGANIANTPTLATLPIASMFLGTALMM
A0A016XDA0	A0A016XDA0_9BURK	MFS transporter	AZ34_02435	Hylemonella gracilis str. Niagara R	391	cellular organisms, Bacteria, Proteobacteria, Betaproteobacteria, Burkholderiales, Comamonadaceae, Hylemonella, Hylemonella gracilis, Hylemonella gracilis str. Niagara R																			FPASMLMARVGRRNGFLFGAFLGVLGGIIAAIGIFYSSLILLALGTLCVGAYQSFAQFYR
A0A085GA24	A0A085GA24_9ENTR	Major facilitator superfamily (MFS) transporter	GBAG_2680	Buttiauxella agrestis ATCC 33320	377	cellular organisms, Bacteria, Proteobacteria, Gammaproteobacteria, Enterobacteriales, Enterobacteriaceae, Buttiauxella, Buttiauxella agrestis, Buttiauxella agrestis ATCC 33320																			FAASEVANDAFRSRAISWVMAGGIVAALIGPTLARFGGPLFQHLEYIGSFLIISIISFVA
A0A089U9R9	A0A089U9R9_9ENTR	MFS transporter	LH23_02390	Cedecea neteri	395	cellular organisms, Bacteria, Proteobacteria, Gammaproteobacteria, Enterobacteriales, Enterobacteriaceae, Cedecea, Cedecea neteri																			MGILSSLHIANTVEQKSDFTAGRPWQQIVFQPTYLVALFGAVTGYGIMILGMTATPIAMR
K8AR65	K8AR65_9ENTR	Major facilitator superfamily MFS_1	BN134_3934	Cronobacter dublinensis 1210	404	cellular organisms, Bacteria, Proteobacteria, Gammaproteobacteria, Enterobacteriales, Enterobacteriaceae, Cronobacter, Cronobacter dublinensis, Cronobacter dublinensis 1210																			HSHHELGSITTVIQLHVLGMFLPSFFTGNLIARFGVLKIMFAGLLLFACYIGFALSGIQF
K8AUQ5	K8AUQ5_9ENTR	Putative membrane protein	BN134_403	Cronobacter dublinensis 1210	391	cellular organisms, Bacteria, Proteobacteria, Gammaproteobacteria, Enterobacteriales, Enterobacteriaceae, Cronobacter, Cronobacter dublinensis, Cronobacter dublinensis 1210																			ASFAISLILLGVGWNFLFIGSTSLLTGTYTAAEKAKAQAINDMTVFVVGLICSFSAGALL
A0A0K2P2W7	A0A0K2P2W7_9ENTR	MFS transporter	AFK67_11870	Cronobacter dublinensis subsp. dublinensis LMG 23823	402	cellular organisms, Bacteria, Proteobacteria, Gammaproteobacteria, Enterobacteriales, Enterobacteriaceae, Cronobacter, Cronobacter dublinensis, Cronobacter dublinensis subsp. dublinensis, Cronobacter dublinensis subsp. dublinensis LMG 23823																			DLFGWEAMNIALIPWLVIAACSLLWLSKRRPEALI
A0A0K2P0Y7	A0A0K2P0Y7_9ENTR	MFS transporter	AFK67_08195	Cronobacter dublinensis subsp. dublinensis LMG 23823	391	cellular organisms, Bacteria, Proteobacteria, Gammaproteobacteria, Enterobacteriales, Enterobacteriaceae, Cronobacter, Cronobacter dublinensis, Cronobacter dublinensis subsp. dublinensis, Cronobacter dublinensis subsp. dublinensis LMG 23823																			>tr|A0A009H0K1|A0A009H0K1_9GAMM Major Facilitator Superfamily protein OS=Acinetobacter sp. 1295259 GN=J507_2619 PE=4 SV=1
A0A0F0T165	A0A0F0T165_ENTCL	MFS transporter	SS44_21310	Enterobacter cloacae subsp. cloacae	396	cellular organisms, Bacteria, Proteobacteria, Gammaproteobacteria, Enterobacteriales, Enterobacteriaceae, Enterobacter, Enterobacter cloacae complex, Enterobacter cloacae, Enterobacter cloacae subsp. cloacae																			MLQNTMHRQVLILASSQSLFQTVSVMVMTIGGLAGANIANTPTFATLPIASMFLGTALMM
W1G2K0	W1G2K0_ECOLX	Major facilitator superfamily MFS_1		Escherichia coli ISC11	167	cellular organisms, Bacteria, Proteobacteria, Gammaproteobacteria, Enterobacteriales, Enterobacteriaceae, Escherichia, Escherichia coli, Escherichia coli ISC11																			FPASILMAHIGRRNGFLFGAFLGVLGGIIASIGIFYSSLSLLALGTLCIGAYQSFAQFYR
S1I9G4	S1I9G4_ECOLX	Uncharacterized protein	A1WS_04841	Escherichia coli KTE107	402	cellular organisms, Bacteria, Proteobacteria, Gammaproteobacteria, Enterobacteriales, Enterobacteriaceae, Escherichia, Escherichia coli, Escherichia coli KTE107																			FAASEVANDAFRSRAISWVMAGGIVAALIGPTLARFGGPLFQHLEYIGSFLIISIISLVA
A0A090VVH9	A0A090VVH9_ESCVU	Uncharacterized protein	EV102420_15_00890	Escherichia vulneris NBRC 102420	412	cellular organisms, Bacteria, Proteobacteria, Gammaproteobacteria, Enterobacteriales, Enterobacteriaceae, Escherichia, Escherichia vulneris, Escherichia vulneris NBRC 102420																			MGILSSLHIVNTVEQKSDFTAGRPWQQIVFQPTYLVALFGAVTGYGIMILGMTATPIAMR
A0A0D5WZ98	A0A0D5WZ98_9ENTR	MFS transporter	VW41_20605	Klebsiella michiganensis	395	cellular organisms, Bacteria, Proteobacteria, Gammaproteobacteria, Enterobacteriales, Enterobacteriaceae, Klebsiella, Klebsiella michiganensis																			HSHHELGSITTVIQLHVLGMFLPSFFTGNLIARFGVLKIMFAGLLLFACYIGFALSGSQF
A0A0F5Y797	A0A0F5Y797_9ENTR	MFS transporter	EP46_09395	Pantoea sp. 3.5.1	396	cellular organisms, Bacteria, Proteobacteria, Gammaproteobacteria, Enterobacteriales, Enterobacteriaceae, Pantoea, Pantoea sp. 3.5.1																			TSFAISLILLGVGWNFLFIGSTSLLTGTYSVAEKAKAQAINDMTVFVVGLICSFSAGALL
A0A0N9NRI4	A0A0N9NRI4_PECCA	Major Facilitator Superfamily protein		Pectobacterium carotovorum (Erwinia carotovora)	178	cellular organisms, Bacteria, Proteobacteria, Gammaproteobacteria, Enterobacteriales, Enterobacteriaceae, Pectobacterium, Pectobacterium carotovorum (Erwinia carotovora)																			DLFGWKAMNMALIPWLVIVTVSLFWLSPKREKQFV
A0A0N9MZ89	A0A0N9MZ89_PECCA	Major Facilitator Superfamily protein		Pectobacterium carotovorum (Erwinia carotovora)	204	cellular organisms, Bacteria, Proteobacteria, Gammaproteobacteria, Enterobacteriales, Enterobacteriaceae, Pectobacterium, Pectobacterium carotovorum (Erwinia carotovora)																			>tr|A0A009IPZ7|A0A009IPZ7_ACIBA Sugar (And other) transporter family protein OS=Acinetobacter baumannii 1295743 GN=J512_1838 PE=4 SV=1
A0A0U5TTA0	A0A0U5TTA0_SERMA	Major Facilitator Superfamily	ERS381490_00628	Serratia marcescens	398	cellular organisms, Bacteria, Proteobacteria, Gammaproteobacteria, Enterobacteriales, Enterobacteriaceae, Serratia, Serratia marcescens																			MLQNTMHRQVLILASSQSLFQTVSVMVMTIGGLAGANIANTPTLATLPIASMFLGTALMM
A0A059ZLM1	A0A059ZLM1_ACIBA	MFS transporter	A7A43_16710 TE32_11380	Acinetobacter baumannii	395	cellular organisms, Bacteria, Proteobacteria, Gammaproteobacteria, Pseudomonadales, Moraxellaceae, Acinetobacter, Acinetobacter calcoaceticus/baumannii complex, Acinetobacter baumannii																			FPASILMAHIGRRNGFLFGAFLGVLGGIIASIGIFYSSLSLLALGTLCVGAYQSFAQFYR
A0A0J8V487	A0A0J8V487_ACIBA	MFS transporter	APD06_13735	Acinetobacter baumannii	395	cellular organisms, Bacteria, Proteobacteria, Gammaproteobacteria, Pseudomonadales, Moraxellaceae, Acinetobacter, Acinetobacter calcoaceticus/baumannii complex, Acinetobacter baumannii																			FAASEVANDAFRSRAISWVMAGGIVAALIGPTLARFGGPLFQHLEYIGSFLIISIISLVA
A0A0X3QLE6	A0A0X3QLE6_ACIBA	MFS transporter	AQ480_13445	Acinetobacter baumannii	395	cellular organisms, Bacteria, Proteobacteria, Gammaproteobacteria, Pseudomonadales, Moraxellaceae, Acinetobacter, Acinetobacter calcoaceticus/baumannii complex, Acinetobacter baumannii																			MGILSSLHIADTVEQKSNFTAGRPWQQIVFQPTYLVALFGAVTGYGIMILGMTATPIAMR
A0A0Q1NM17	A0A0Q1NM17_ACIBA	MFS transporter	APD31_08365	Acinetobacter baumannii	395	cellular organisms, Bacteria, Proteobacteria, Gammaproteobacteria, Pseudomonadales, Moraxellaceae, Acinetobacter, Acinetobacter calcoaceticus/baumannii complex, Acinetobacter baumannii																			HSHHELGSITTVIQLHVLGMFLPSFFTGNLITRFGVLKIMFAGLLLFVCYIGFALSGIQF
A0A090BBK5	A0A090BBK5_ACIBA	Major facilitator superfamily transporter permease	IOMTU433_2234	Acinetobacter baumannii	395	cellular organisms, Bacteria, Proteobacteria, Gammaproteobacteria, Pseudomonadales, Moraxellaceae, Acinetobacter, Acinetobacter calcoaceticus/baumannii complex, Acinetobacter baumannii																			TSFAISLILLGVGWNFLFIGSTSLLTGTYSVAEKAKAQAINDMTVFVVGLICSFSAGALL
A0A0E1FK03	A0A0E1FK03_ACIBA	MFS transporter	IX87_03140	Acinetobacter baumannii	395	cellular organisms, Bacteria, Proteobacteria, Gammaproteobacteria, Pseudomonadales, Moraxellaceae, Acinetobacter, Acinetobacter calcoaceticus/baumannii complex, Acinetobacter baumannii																			DLFGWKAMNMALIPWLVIAAASLFWLSQKREKQFV
A0A0Q3UFH4	A0A0Q3UFH4_ACIBA	MFS transporter	AQ482_02645	Acinetobacter baumannii	395	cellular organisms, Bacteria, Proteobacteria, Gammaproteobacteria, Pseudomonadales, Moraxellaceae, Acinetobacter, Acinetobacter calcoaceticus/baumannii complex, Acinetobacter baumannii																			>tr|A0A009KLT7|A0A009KLT7_ACIBA Major Facilitator Superfamily protein OS=Acinetobacter baumannii 1419130 GN=J518_2023 PE=4 SV=1
A0A160C4P0	A0A160C4P0_ACIBA	MFS transporter	AWN74_06215	Acinetobacter baumannii	395	cellular organisms, Bacteria, Proteobacteria, Gammaproteobacteria, Pseudomonadales, Moraxellaceae, Acinetobacter, Acinetobacter calcoaceticus/baumannii complex, Acinetobacter baumannii																			MLQNTMHRQVLILASSQSLFQTVSVMVMTIGGLAGANIANTPTLATLPIASMFLGTASMM
A0A0W3DWQ2	A0A0W3DWQ2_ACIBA	MFS transporter	AL489_16500	Acinetobacter baumannii	395	cellular organisms, Bacteria, Proteobacteria, Gammaproteobacteria, Pseudomonadales, Moraxellaceae, Acinetobacter, Acinetobacter calcoaceticus/baumannii complex, Acinetobacter baumannii																			FPASMLMASVGRRNGFLFGAFLGVLGGIIASIGIFYSSLMLLALGTLCVGAYQSFAQFYR
A0A0J8TKW7	A0A0J8TKW7_ACIBA	Major Facilitator Superfamily protein	AB988_3172	Acinetobacter baumannii	395	cellular organisms, Bacteria, Proteobacteria, Gammaproteobacteria, Pseudomonadales, Moraxellaceae, Acinetobacter, Acinetobacter calcoaceticus/baumannii complex, Acinetobacter baumannii																			FAASEVATDAFRSRAISWVMAGGIVAALIGPTLARFGGPLFQHLEYIGSFLIISIISLVA
A0A0D5YII0	A0A0D5YII0_ACIBA	MFS permease	ABUW_2403	Acinetobacter baumannii	395	cellular organisms, Bacteria, Proteobacteria, Gammaproteobacteria, Pseudomonadales, Moraxellaceae, Acinetobacter, Acinetobacter calcoaceticus/baumannii complex, Acinetobacter baumannii																			MGILSSLHIADTVEQKSDFTAGRPWQQIVFQPTYLVALFGAITGYGIMILGMTATPIAMR
A0A0H4UB87	A0A0H4UB87_ACIBA	MFS transporter	ACX60_11040	Acinetobacter baumannii	395	cellular organisms, Bacteria, Proteobacteria, Gammaproteobacteria, Pseudomonadales, Moraxellaceae, Acinetobacter, Acinetobacter calcoaceticus/baumannii complex, Acinetobacter baumannii																			HAHHELGSITTVIQLHVLGMFLPSFFTGHLIARFGVLKIMFAGLLLFACYIGFALSGIQF
A0A0J8T876	A0A0J8T876_ACIBA	Major Facilitator Superfamily protein	AB895_3046	Acinetobacter baumannii	395	cellular organisms, Bacteria, Proteobacteria, Gammaproteobacteria, Pseudomonadales, Moraxellaceae, Acinetobacter, Acinetobacter calcoaceticus/baumannii complex, Acinetobacter baumannii																			TSFAISLILLGVGWNFLFIGSTSLLTGTYSVAEKAKAQAINDMTVFVVGLICSFSAGALL
A0A127DW01	A0A127DW01_ACIBA	MFS transporter	AZE33_08550	Acinetobacter baumannii	395	cellular organisms, Bacteria, Proteobacteria, Gammaproteobacteria, Pseudomonadales, Moraxellaceae, Acinetobacter, Acinetobacter calcoaceticus/baumannii complex, Acinetobacter baumannii																			DLFGWKAMNMALIPWLLIAAASLFWLSQKREKQLA
B0VBK9	B0VBK9_ACIBY	Putative tetracycline resistance protein	ABAYE2235	Acinetobacter baumannii (strain AYE)	395	cellular organisms, Bacteria, Proteobacteria, Gammaproteobacteria, Pseudomonadales, Moraxellaceae, Acinetobacter, Acinetobacter calcoaceticus/baumannii complex, Acinetobacter baumannii, Acinetobacter baumannii (strain AYE)																			>tr|A0A009L1A2|A0A009L1A2_ACIBA Major Facilitator Superfamily protein OS=Acinetobacter baumannii 1419130 GN=J518_0678 PE=4 SV=1
B0VLP3	B0VLP3_ACIBS	Putative tetracycline resistance protein	ABSDF1552	Acinetobacter baumannii (strain SDF)	390	cellular organisms, Bacteria, Proteobacteria, Gammaproteobacteria, Pseudomonadales, Moraxellaceae, Acinetobacter, Acinetobacter calcoaceticus/baumannii complex, Acinetobacter baumannii, Acinetobacter baumannii (strain SDF)																			MLQNTMHRQVFILASSQSLFQTVSVMVMTIGGLAGANIANTPTLATLPIASMFLGTAMMM
A0A009HBS8	A0A009HBS8_ACIBA	Major Facilitator Superfamily protein	J517_0514	Acinetobacter baumannii 118362	395	cellular organisms, Bacteria, Proteobacteria, Gammaproteobacteria, Pseudomonadales, Moraxellaceae, Acinetobacter, Acinetobacter calcoaceticus/baumannii complex, Acinetobacter baumannii, Acinetobacter baumannii 118362																			FPASMWMAKVGRRNGFLCGALLGILGGIIAAIGIVYSSLYLLALGTFCVGAYQSFAQFYR
A0A009IPZ7	A0A009IPZ7_ACIBA	Sugar (And other) transporter family protein	J512_1838	Acinetobacter baumannii 1295743	395	cellular organisms, Bacteria, Proteobacteria, Gammaproteobacteria, Pseudomonadales, Moraxellaceae, Acinetobacter, Acinetobacter calcoaceticus/baumannii complex, Acinetobacter baumannii, Acinetobacter baumannii 1295743																			FAASEVADDAFRSRAISFVMAGGVVAALIGPVLARFGGPLFNHLEYVGSFLIITIVSLIA
A0A009KLT7	A0A009KLT7_ACIBA	Major Facilitator Superfamily protein	J518_2023	Acinetobacter baumannii 1419130	395	cellular organisms, Bacteria, Proteobacteria, Gammaproteobacteria, Pseudomonadales, Moraxellaceae, Acinetobacter, Acinetobacter calcoaceticus/baumannii complex, Acinetobacter baumannii, Acinetobacter baumannii 1419130																			MGILSRLHIPDQVEVKTSFNAGRPWHQIVFQPTYLVALLGAITGYGIMILGMTATPIAMR
A0A009L1A2	A0A009L1A2_ACIBA	Major Facilitator Superfamily protein	J518_0678	Acinetobacter baumannii 1419130	396	cellular organisms, Bacteria, Proteobacteria, Gammaproteobacteria, Pseudomonadales, Moraxellaceae, Acinetobacter, Acinetobacter calcoaceticus/baumannii complex, Acinetobacter baumannii, Acinetobacter baumannii 1419130																			HSHHELGAITTVIQLHVLGMFLPSFFTGNLIARFGVLKIMFAGVVLFACYIAFALSGLQF
A0A062L2R4	A0A062L2R4_ACIBA	Major Facilitator Superfamily protein	J715_1189	Acinetobacter baumannii 1571545	395	cellular organisms, Bacteria, Proteobacteria, Gammaproteobacteria, Pseudomonadales, Moraxellaceae, Acinetobacter, Acinetobacter calcoaceticus/baumannii complex, Acinetobacter baumannii, Acinetobacter baumannii 1571545																			HSFAISLILLGVGWNFLFIGSTSLLTGTYTNEEKAKAQAINDMTVFVVGLICSFSAGALL
A0A062FZQ2	A0A062FZQ2_ACIBA	Major Facilitator Superfamily protein	J530_3177	Acinetobacter baumannii 15827	368	cellular organisms, Bacteria, Proteobacteria, Gammaproteobacteria, Pseudomonadales, Moraxellaceae, Acinetobacter, Acinetobacter calcoaceticus/baumannii complex, Acinetobacter baumannii, Acinetobacter baumannii 15827																			DMIGWKTMNIALIPWLVITIAALFWLHYKNLRSIKA
A0A062G2D8	A0A062G2D8_ACIBA	Major Facilitator Superfamily protein (Fragment)	J530_3152	Acinetobacter baumannii 15827	243	cellular organisms, Bacteria, Proteobacteria, Gammaproteobacteria, Pseudomonadales, Moraxellaceae, Acinetobacter, Acinetobacter calcoaceticus/baumannii complex, Acinetobacter baumannii, Acinetobacter baumannii 15827																			>tr|A0A010IS95|A0A010IS95_9GAMM Major Facilitator Superfamily protein OS=Acinetobacter sp. 1542444 GN=J580_0288 PE=4 SV=1
A0A062IPX8	A0A062IPX8_ACIBA	Major Facilitator Superfamily protein	J596_0967	Acinetobacter baumannii 21072	395	cellular organisms, Bacteria, Proteobacteria, Gammaproteobacteria, Pseudomonadales, Moraxellaceae, Acinetobacter, Acinetobacter calcoaceticus/baumannii complex, Acinetobacter baumannii, Acinetobacter baumannii 21072																			MLQNTMHRQVLILASSLSLYQTVSIMVMTIGGLAGANISNTPILATLPIASMFLGTALMM
A0A062SR39	A0A062SR39_ACIBA	Major Facilitator Superfamily protein	J812_2189	Acinetobacter baumannii 25977_9	395	cellular organisms, Bacteria, Proteobacteria, Gammaproteobacteria, Pseudomonadales, Moraxellaceae, Acinetobacter, Acinetobacter calcoaceticus/baumannii complex, Acinetobacter baumannii, Acinetobacter baumannii 25977_9																			FPASMLMAHVGRRKGFLFGAFLGVIGGIIAAIGIFYSSPTFLALGTLCVGAYQSFAQFYR
A0A062SRG4	A0A062SRG4_ACIBA	Major Facilitator Superfamily protein (Fragment)	J812_2719	Acinetobacter baumannii 25977_9	201	cellular organisms, Bacteria, Proteobacteria, Gammaproteobacteria, Pseudomonadales, Moraxellaceae, Acinetobacter, Acinetobacter calcoaceticus/baumannii complex, Acinetobacter baumannii, Acinetobacter baumannii 25977_9																			FAASEVADDAFRSRAISWVMAGGIVAALIGPTLARFGGPLFQHLEYIGSFLIISIISLVA
A0A062DQQ3	A0A062DQQ3_ACIBA	Major Facilitator Superfamily protein	J524_0721	Acinetobacter baumannii 496487	395	cellular organisms, Bacteria, Proteobacteria, Gammaproteobacteria, Pseudomonadales, Moraxellaceae, Acinetobacter, Acinetobacter calcoaceticus/baumannii complex, Acinetobacter baumannii, Acinetobacter baumannii 496487																			MGILSSLHIANTVEQKSDFTAGRPWQQIVFQPTYLVALFGAVTGYGIMILGMTATPIAMR
A0A013S1J9	A0A013S1J9_ACIBA	Major Facilitator Superfamily protein	J658_0761	Acinetobacter baumannii 573719	395	cellular organisms, Bacteria, Proteobacteria, Gammaproteobacteria, Pseudomonadales, Moraxellaceae, Acinetobacter, Acinetobacter calcoaceticus/baumannii complex, Acinetobacter baumannii, Acinetobacter baumannii 573719																			HSHHELGTITTVIQLHVLGMFLPSFFTGHLIARFGVLKIMFVGLILFASYIGFSLSGIQF
A0A009PI08	A0A009PI08_ACIBA	Major Facilitator Superfamily protein	J506_1598	Acinetobacter baumannii 625974	395	cellular organisms, Bacteria, Proteobacteria, Gammaproteobacteria, Pseudomonadales, Moraxellaceae, Acinetobacter, Acinetobacter calcoaceticus/baumannii complex, Acinetobacter baumannii, Acinetobacter baumannii 625974																			ASFAISLILLGVGWNFLFIGSTSLLTGTYTAAEKAKAQAINDMTVFVVGLICSFSAGALL
A0A062F7E9	A0A062F7E9_ACIBA	Major Facilitator Superfamily protein	J567_2926	Acinetobacter baumannii 754286	395	cellular organisms, Bacteria, Proteobacteria, Gammaproteobacteria, Pseudomonadales, Moraxellaceae, Acinetobacter, Acinetobacter calcoaceticus/baumannii complex, Acinetobacter baumannii, Acinetobacter baumannii 754286																			DLFGWEAMNIALIPWLVIAACSLLWLSKRRPEALI
A0A062EZL8	A0A062EZL8_ACIBA	Major Facilitator Superfamily protein	J560_0723	Acinetobacter baumannii 855125	395	cellular organisms, Bacteria, Proteobacteria, Gammaproteobacteria, Pseudomonadales, Moraxellaceae, Acinetobacter, Acinetobacter calcoaceticus/baumannii complex, Acinetobacter baumannii, Acinetobacter baumannii 855125																			>tr|A0A022J0A7|A0A022J0A7_9GAMM Major Facilitator Superfamily protein OS=Acinetobacter sp. 1564232 GN=J622_02703 PE=4 SV=1
A0A062FJY4	A0A062FJY4_ACIBA	Major Facilitator Superfamily protein	J532_1515	Acinetobacter baumannii 940793	395	cellular organisms, Bacteria, Proteobacteria, Gammaproteobacteria, Pseudomonadales, Moraxellaceae, Acinetobacter, Acinetobacter calcoaceticus/baumannii complex, Acinetobacter baumannii, Acinetobacter baumannii 940793																			MLQNTMHRQVLILASSQSLFQTVSVMVMTIGGLAGANIANTPTLATLPIASMFLGTALMM
A0A009RGK5	A0A009RGK5_ACIBA	Major Facilitator Superfamily protein	J552_0877	Acinetobacter baumannii 951631	395	cellular organisms, Bacteria, Proteobacteria, Gammaproteobacteria, Pseudomonadales, Moraxellaceae, Acinetobacter, Acinetobacter calcoaceticus/baumannii complex, Acinetobacter baumannii, Acinetobacter baumannii 951631																			FPASMLMARVGRRNGFLFGAFLGVLGGIIAAIGIFYSSLILLALGTLCVGAYQSFAQFYR
A0A009TRQ5	A0A009TRQ5_ACIBA	Major Facilitator Superfamily protein	J529_0151	Acinetobacter baumannii 99063	395	cellular organisms, Bacteria, Proteobacteria, Gammaproteobacteria, Pseudomonadales, Moraxellaceae, Acinetobacter, Acinetobacter calcoaceticus/baumannii complex, Acinetobacter baumannii, Acinetobacter baumannii 99063																			FAASEVANDAFRSRAISWVMAGGIVAALIGPTLARFGGPLFQHLEYIGSFLIISIISFVA
D0C878	D0C878_ACIBA	Transporter, major facilitator family protein (Uncharacterized protein)	F911_02329 HMPREF0010_00958	Acinetobacter baumannii ATCC 19606 = CIP 70.34 = JCM 6841	395	cellular organisms, Bacteria, Proteobacteria, Gammaproteobacteria, Pseudomonadales, Moraxellaceae, Acinetobacter, Acinetobacter calcoaceticus/baumannii complex, Acinetobacter baumannii, Acinetobacter baumannii ATCC 19606 = CIP 70.34 = JCM 6841																			MGILSSLHIANTVEQKSDFTAGRPWQQIVFQPTYLVALFGAVTGYGIMILGMTATPIAMR
U1VR25	U1VR25_ACIBA	MFS transporter	N173_16650	Acinetobacter baumannii EGD-HP18	395	cellular organisms, Bacteria, Proteobacteria, Gammaproteobacteria, Pseudomonadales, Moraxellaceae, Acinetobacter, Acinetobacter calcoaceticus/baumannii complex, Acinetobacter baumannii, Acinetobacter baumannii EGD-HP18																			HSHHELGSITTVIQLHVLGMFLPSFFTGNLIARFGVLKIMFAGLLLFACYIGFALSGIQF
G2JGH5	G2JGH5_ACIBA	Major facilitator superfamily permease	ABZJ_01620	Acinetobacter baumannii MDR-ZJ06	395	cellular organisms, Bacteria, Proteobacteria, Gammaproteobacteria, Pseudomonadales, Moraxellaceae, Acinetobacter, Acinetobacter calcoaceticus/baumannii complex, Acinetobacter baumannii, Acinetobacter baumannii MDR-ZJ06																			ASFAISLILLGVGWNFLFIGSTSLLTGTYTAAEKAKAQAINDMTVFVVGLICSFSAGALL
A0A0J0ZX56	A0A0J0ZX56_ACIBA	Transporter, major facilitator domain protein	T630_1570	Acinetobacter baumannii MRSN 3527	395	cellular organisms, Bacteria, Proteobacteria, Gammaproteobacteria, Pseudomonadales, Moraxellaceae, Acinetobacter, Acinetobacter calcoaceticus/baumannii complex, Acinetobacter baumannii, Acinetobacter baumannii MRSN 3527																			DLFGWEAMNIALIPWLVIAACSLLWLSKRRPEALI
A0A171F155	A0A171F155_ACIBA	Transporter, major facilitator family protein	ACINNAV82_1621	Acinetobacter baumannii Naval-82	395	cellular organisms, Bacteria, Proteobacteria, Gammaproteobacteria, Pseudomonadales, Moraxellaceae, Acinetobacter, Acinetobacter calcoaceticus/baumannii complex, Acinetobacter baumannii, Acinetobacter baumannii Naval-82																			>tr|A0A010LNH7|A0A010LNH7_9GAMM Major Facilitator Superfamily protein OS=Acinetobacter sp. 1566109 GN=J582_0282 PE=4 SV=1
A0A0E1PUF9	A0A0E1PUF9_ACIBA	Major facilitator superfamily transporter permease	AB237_2081	Acinetobacter baumannii NCGM 237	395	cellular organisms, Bacteria, Proteobacteria, Gammaproteobacteria, Pseudomonadales, Moraxellaceae, Acinetobacter, Acinetobacter calcoaceticus/baumannii complex, Acinetobacter baumannii, Acinetobacter baumannii NCGM 237																			MLQNTMHRQVLILASSQSLFQTVSVMVMTIGGLAGANISNTPTLATLPIASMFLGTALMM
A0A158LTN4	A0A158LTN4_ACIBA	Uncharacterized protein	F962_02267	Acinetobacter baumannii NIPH 190	395	cellular organisms, Bacteria, Proteobacteria, Gammaproteobacteria, Pseudomonadales, Moraxellaceae, Acinetobacter, Acinetobacter calcoaceticus/baumannii complex, Acinetobacter baumannii, Acinetobacter baumannii NIPH 190																			FPASMLMARIGRRNGFLFGAFLGVLGGIIASIGIFYSSLILLALGTLCVGAYQSFAQFYR
N9I132	N9I132_ACIBA	Uncharacterized protein	F922_02172	Acinetobacter baumannii NIPH 201	395	cellular organisms, Bacteria, Proteobacteria, Gammaproteobacteria, Pseudomonadales, Moraxellaceae, Acinetobacter, Acinetobacter calcoaceticus/baumannii complex, Acinetobacter baumannii, Acinetobacter baumannii NIPH 201																			FAASEVADDAFRSRAISWVMAGGIVAALIGPTLARFGGPLFQHVEYVGSFLIISIISLVA
S3TED6	S3TED6_ACIBA	Uncharacterized protein	F910_02347	Acinetobacter baumannii NIPH 410	395	cellular organisms, Bacteria, Proteobacteria, Gammaproteobacteria, Pseudomonadales, Moraxellaceae, Acinetobacter, Acinetobacter calcoaceticus/baumannii complex, Acinetobacter baumannii, Acinetobacter baumannii NIPH 410																			MGILSSLHIADTVEQKSDFTAGRPWHQIVFQPTYLVALFGAITGYGIMILGMTATPIAMR
N8Y060	N8Y060_ACIBA	Uncharacterized protein	F961_01585	Acinetobacter baumannii NIPH 60	395	cellular organisms, Bacteria, Proteobacteria, Gammaproteobacteria, Pseudomonadales, Moraxellaceae, Acinetobacter, Acinetobacter calcoaceticus/baumannii complex, Acinetobacter baumannii, Acinetobacter baumannii NIPH 60																			HSQHELGTITTVIQLHVLGMFLPSFFTGNLIARFGVLKIMFAGLLLFACYIGFALSGIQF
N9J9H8	N9J9H8_ACIBA	Uncharacterized protein	F918_02124	Acinetobacter baumannii NIPH 601	395	cellular organisms, Bacteria, Proteobacteria, Gammaproteobacteria, Pseudomonadales, Moraxellaceae, Acinetobacter, Acinetobacter calcoaceticus/baumannii complex, Acinetobacter baumannii, Acinetobacter baumannii NIPH 601																			TSFAISLILLGVGWNFLFIGSTSLLTGTYSAIEKAKAQAINDMTVFVVGLICSFSAGALL
N9KYK4	N9KYK4_ACIBA	Uncharacterized protein	F913_02678	Acinetobacter baumannii NIPH 80	395	cellular organisms, Bacteria, Proteobacteria, Gammaproteobacteria, Pseudomonadales, Moraxellaceae, Acinetobacter, Acinetobacter calcoaceticus/baumannii complex, Acinetobacter baumannii, Acinetobacter baumannii NIPH 80																			DLFGWKAMNIALIPWLMIAAASLFWLSQKREKQFV
K1EW60	K1EW60_ACIBA	Transporter, major facilitator family protein	ACINWC692_1599	Acinetobacter baumannii WC-692	395	cellular organisms, Bacteria, Proteobacteria, Gammaproteobacteria, Pseudomonadales, Moraxellaceae, Acinetobacter, Acinetobacter calcoaceticus/baumannii complex, Acinetobacter baumannii, Acinetobacter baumannii WC-692																			>tr|A0A062L2R4|A0A062L2R4_ACIBA Major Facilitator Superfamily protein OS=Acinetobacter baumannii 1571545 GN=J715_1189 PE=4 SV=1
L9MMR3	L9MMR3_ACIBA	Transporter, major facilitator family protein	ACINWCA92_1588	Acinetobacter baumannii WC-A-92	395	cellular organisms, Bacteria, Proteobacteria, Gammaproteobacteria, Pseudomonadales, Moraxellaceae, Acinetobacter, Acinetobacter calcoaceticus/baumannii complex, Acinetobacter baumannii, Acinetobacter baumannii WC-A-92																			MLQNTMHRQVLILASSQSLFQTVSVMVMTIGGLAGANIANTPTLATLPIASMFLGTALMM
A0A0A8XMD5	A0A0A8XMD5_ACICA	Uncharacterized protein	P23_3114	Acinetobacter calcoaceticus	368	cellular organisms, Bacteria, Proteobacteria, Gammaproteobacteria, Pseudomonadales, Moraxellaceae, Acinetobacter, Acinetobacter calcoaceticus/baumannii complex, Acinetobacter calcoaceticus																			FPASILMAHIGRRNGFLFGAFLGVLGGIIASIGIFYSSLMLLALGTLCVGAYQYFAQFYR
N9D5Q5	N9D5Q5_ACICA	Uncharacterized protein	F937_02927	Acinetobacter calcoaceticus ANC 3680	312	cellular organisms, Bacteria, Proteobacteria, Gammaproteobacteria, Pseudomonadales, Moraxellaceae, Acinetobacter, Acinetobacter calcoaceticus/baumannii complex, Acinetobacter calcoaceticus, Acinetobacter calcoaceticus ANC 3680																			FAASEVANDAFRSRAISWVMAGGIVAALIGPTLARFGGPLFQHLEYIGSFLIISIISLVA
R8Y479	R8Y479_ACICA	Uncharacterized protein	F935_01644	Acinetobacter calcoaceticus ANC 3811	395	cellular organisms, Bacteria, Proteobacteria, Gammaproteobacteria, Pseudomonadales, Moraxellaceae, Acinetobacter, Acinetobacter calcoaceticus/baumannii complex, Acinetobacter calcoaceticus, Acinetobacter calcoaceticus ANC 3811																			MGILSSLHIADTVEQKSDFTAGRPWQQIVFQPTYLVALFGAVTGYGIMILGMTATPIAMR
D0S331	D0S331_ACICA	Transporter, major facilitator family protein	HMPREF0012_00717	Acinetobacter calcoaceticus RUH2202	395	cellular organisms, Bacteria, Proteobacteria, Gammaproteobacteria, Pseudomonadales, Moraxellaceae, Acinetobacter, Acinetobacter calcoaceticus/baumannii complex, Acinetobacter calcoaceticus, Acinetobacter calcoaceticus RUH2202																			HSHHELGSITTVIQLHVLGMFLPSFFTGNLIARFGVLKIMFAGLLLFACYIGFALSGIQF
A0A0R1BSQ8	A0A0R1BSQ8_9GAMM	MFS transporter	APC94_10750	Acinetobacter nosocomialis	395	cellular organisms, Bacteria, Proteobacteria, Gammaproteobacteria, Pseudomonadales, Moraxellaceae, Acinetobacter, Acinetobacter calcoaceticus/baumannii complex, Acinetobacter nosocomialis																			TSFAISLILLGVGWNFLFIGSTSLLTGTYSVAEKAKAQAINDMTVFVVGLICSFSAGALL
A0A0A7XJP6	A0A0A7XJP6_9GAMM	MFS transporter	RR32_10820	Acinetobacter nosocomialis	395	cellular organisms, Bacteria, Proteobacteria, Gammaproteobacteria, Pseudomonadales, Moraxellaceae, Acinetobacter, Acinetobacter calcoaceticus/baumannii complex, Acinetobacter nosocomialis																			DLFGWKAMNIALIPWLVIAAASLFWLSQKREKQFV
A0A0E2G8K4	A0A0E2G8K4_9GAMM	Uncharacterized protein	F958_02935	Acinetobacter nosocomialis NIPH 386	395	cellular organisms, Bacteria, Proteobacteria, Gammaproteobacteria, Pseudomonadales, Moraxellaceae, Acinetobacter, Acinetobacter calcoaceticus/baumannii complex, Acinetobacter nosocomialis, Acinetobacter nosocomialis NIPH 386																			>tr|A0A062FZQ2|A0A062FZQ2_ACIBA Major Facilitator Superfamily protein OS=Acinetobacter baumannii 15827 GN=J530_3177 PE=4 SV=1
A0A0R0RM59	A0A0R0RM59_ACIPI	MFS transporter	APC53_12545	Acinetobacter pittii (Acinetobacter genomosp. 3)	395	cellular organisms, Bacteria, Proteobacteria, Gammaproteobacteria, Pseudomonadales, Moraxellaceae, Acinetobacter, Acinetobacter calcoaceticus/baumannii complex, Acinetobacter pittii (Acinetobacter genomosp. 3)																			MLQNTMHRQVLILASSQSLFQTVSVMVMTIGGLAGANIANTPTLATLPIASMFLGTALMM
A0A0R0RFP3	A0A0R0RFP3_ACIPI	MFS transporter	APD36_18155	Acinetobacter pittii (Acinetobacter genomosp. 3)	395	cellular organisms, Bacteria, Proteobacteria, Gammaproteobacteria, Pseudomonadales, Moraxellaceae, Acinetobacter, Acinetobacter calcoaceticus/baumannii complex, Acinetobacter pittii (Acinetobacter genomosp. 3)																			FPASMLMARVGRRNGFLFGAFLGVLGGIIASIGIFYSSLMLLALGTLCVGAYQSFAQFYR
A0A143IYR5	A0A143IYR5_ACIPI	Major Facilitator Superfamily protein	IEC338SC_1969	Acinetobacter pittii (Acinetobacter genomosp. 3)	395	cellular organisms, Bacteria, Proteobacteria, Gammaproteobacteria, Pseudomonadales, Moraxellaceae, Acinetobacter, Acinetobacter calcoaceticus/baumannii complex, Acinetobacter pittii (Acinetobacter genomosp. 3)																			FAASEVANDAFRSRAISWVMAGGIVAALIGPTLARFGGPLFQHLEYIGSFLIISIISLVA
A0A0Q2AQV7	A0A0Q2AQV7_ACIPI	MFS transporter	APB94_14750	Acinetobacter pittii (Acinetobacter genomosp. 3)	395	cellular organisms, Bacteria, Proteobacteria, Gammaproteobacteria, Pseudomonadales, Moraxellaceae, Acinetobacter, Acinetobacter calcoaceticus/baumannii complex, Acinetobacter pittii (Acinetobacter genomosp. 3)																			MGILSNLHIADIVEQKSNFTAGRPWQQIVFQPTYLVALFGAITGYGIMILGMTATPIAMR
A0A143IZU6	A0A143IZU6_ACIPI	Major Facilitator Superfamily protein	IEC338SC_2325	Acinetobacter pittii (Acinetobacter genomosp. 3)	396	cellular organisms, Bacteria, Proteobacteria, Gammaproteobacteria, Pseudomonadales, Moraxellaceae, Acinetobacter, Acinetobacter calcoaceticus/baumannii complex, Acinetobacter pittii (Acinetobacter genomosp. 3)																			HSHHELGSITTVIQLHVLGMFLPSFFTGHLIARFGVLKIMFAGLLLFACYIGFALSGIQF
F0KL20	F0KL20_ACICP	Uncharacterized protein	BDGL_000805	Acinetobacter calcoaceticus (strain PHEA-2)	395	cellular organisms, Bacteria, Proteobacteria, Gammaproteobacteria, Pseudomonadales, Moraxellaceae, Acinetobacter, Acinetobacter calcoaceticus/baumannii complex, Acinetobacter pittii (Acinetobacter genomosp. 3), Acinetobacter calcoaceticus (strain PHEA-2)																			TSFAISLILLGVGWNFLFIGSTSLLTGTYSVAEKAKAQAINDMTVFVVSLICSFSAGALL
R8YK13	R8YK13_ACIPI	Uncharacterized protein	F931_01303	Acinetobacter pittii ANC 4050	395	cellular organisms, Bacteria, Proteobacteria, Gammaproteobacteria, Pseudomonadales, Moraxellaceae, Acinetobacter, Acinetobacter calcoaceticus/baumannii complex, Acinetobacter pittii (Acinetobacter genomosp. 3), Acinetobacter pittii ANC 4050																			DLFGCTCC
R8YSC8	R8YSC8_ACIPI	Uncharacterized protein	F929_02264	Acinetobacter pittii ANC 4052	395	cellular organisms, Bacteria, Proteobacteria, Gammaproteobacteria, Pseudomonadales, Moraxellaceae, Acinetobacter, Acinetobacter calcoaceticus/baumannii complex, Acinetobacter pittii (Acinetobacter genomosp. 3), Acinetobacter pittii ANC 4052																			>tr|A0A062G2D8|A0A062G2D8_ACIBA Major Facilitator Superfamily protein (Fragment) OS=Acinetobacter baumannii 15827 GN=J530_3152 PE=4 SV=1
A0A011EIK0	A0A011EIK0_9GAMM	Major Facilitator Superfamily protein	J623_1528	Acinetobacter sp. 1245249	395	cellular organisms, Bacteria, Proteobacteria, Gammaproteobacteria, Pseudomonadales, Moraxellaceae, Acinetobacter, Acinetobacter calcoaceticus/baumannii complex, Acinetobacter sp. 1245249																			LARFGGPLFQHLEYIGSFLIISIISLVAMGILSNLHIADIVEQKSNFTAGRPWQQIVFQP
A0A009H0K1	A0A009H0K1_9GAMM	Major Facilitator Superfamily protein	J507_2619	Acinetobacter sp. 1295259	395	cellular organisms, Bacteria, Proteobacteria, Gammaproteobacteria, Pseudomonadales, Moraxellaceae, Acinetobacter, Acinetobacter calcoaceticus/baumannii complex, Acinetobacter sp. 1295259																			TYLVALFGAITGYGIMILGMTATPIAMRHSHHELGSITTVIQLHVLGMFLPSFFTGHLIA
A0A010IS95	A0A010IS95_9GAMM	Major Facilitator Superfamily protein	J580_0288	Acinetobacter sp. 1542444	395	cellular organisms, Bacteria, Proteobacteria, Gammaproteobacteria, Pseudomonadales, Moraxellaceae, Acinetobacter, Acinetobacter calcoaceticus/baumannii complex, Acinetobacter sp. 1542444																			RFGVLKIMFAGLLLFACYIGFALSGIQFTSFAISLILLGVGWNFLFIGSTSLLTGTYSVA
A0A022J0A7	A0A022J0A7_9GAMM	Major Facilitator Superfamily protein	J622_02703	Acinetobacter sp. 1564232	395	cellular organisms, Bacteria, Proteobacteria, Gammaproteobacteria, Pseudomonadales, Moraxellaceae, Acinetobacter, Acinetobacter calcoaceticus/baumannii complex, Acinetobacter sp. 1564232																			EKAKAQAINDMTVFVVSLICSFSAGALLDLFGWKAMNMALIPWLVIAAASLFWLSQKREK
A0A010LNH7	A0A010LNH7_9GAMM	Major Facilitator Superfamily protein	J582_0282	Acinetobacter sp. 1566109	395	cellular organisms, Bacteria, Proteobacteria, Gammaproteobacteria, Pseudomonadales, Moraxellaceae, Acinetobacter, Acinetobacter calcoaceticus/baumannii complex, Acinetobacter sp. 1566109																			QFV
A0A140QQ83	A0A140QQ83_9GAMM	Major Facilitator Superfamily protein	J633_3021	Acinetobacter sp. 216872	395	cellular organisms, Bacteria, Proteobacteria, Gammaproteobacteria, Pseudomonadales, Moraxellaceae, Acinetobacter, Acinetobacter calcoaceticus/baumannii complex, Acinetobacter sp. 216872																			>tr|A0A062IPX8|A0A062IPX8_ACIBA Major Facilitator Superfamily protein OS=Acinetobacter baumannii 21072 GN=J596_0967 PE=4 SV=1
A0A014E444	A0A014E444_9GAMM	Major Facilitator Superfamily protein	J804_0843	Acinetobacter sp. 25977_1	395	cellular organisms, Bacteria, Proteobacteria, Gammaproteobacteria, Pseudomonadales, Moraxellaceae, Acinetobacter, Acinetobacter calcoaceticus/baumannii complex, Acinetobacter sp. 25977_1																			MLQNTMHRQVLILASSQSLFQTVSVMVMTIGGLAGAHIANTPTLSTLPIASMFLGTALMM
A0A014FDN0	A0A014FDN0_9GAMM	Major Facilitator Superfamily protein	J813_0698	Acinetobacter sp. 25977_10	395	cellular organisms, Bacteria, Proteobacteria, Gammaproteobacteria, Pseudomonadales, Moraxellaceae, Acinetobacter, Acinetobacter calcoaceticus/baumannii complex, Acinetobacter sp. 25977_10																			FPASILMAHIGRRNGFLFGAFLGVLGGIIASIGIFYSSLMVLALGTLCVGAYQSFAQFYR
A0A014D1F2	A0A014D1F2_9GAMM	Major Facilitator Superfamily protein	J805_0569	Acinetobacter sp. 25977_2	395	cellular organisms, Bacteria, Proteobacteria, Gammaproteobacteria, Pseudomonadales, Moraxellaceae, Acinetobacter, Acinetobacter calcoaceticus/baumannii complex, Acinetobacter sp. 25977_2																			FAASEVANDAFRSRAISWVMAGGIVAALIGPTLARFGGPLFQHLEYIGSFLIISIISLVA
A0A014CH69	A0A014CH69_9GAMM	Major Facilitator Superfamily protein	J806_0547	Acinetobacter sp. 25977_3	395	cellular organisms, Bacteria, Proteobacteria, Gammaproteobacteria, Pseudomonadales, Moraxellaceae, Acinetobacter, Acinetobacter calcoaceticus/baumannii complex, Acinetobacter sp. 25977_3																			MGILSSLHIADTVEQKSDFTAGRPWQQIVFQPTYLVALFGAITGYGIMILGMTATPIAMR
A0A014DIF0	A0A014DIF0_9GAMM	Major Facilitator Superfamily protein	J807_1649	Acinetobacter sp. 25977_4	395	cellular organisms, Bacteria, Proteobacteria, Gammaproteobacteria, Pseudomonadales, Moraxellaceae, Acinetobacter, Acinetobacter calcoaceticus/baumannii complex, Acinetobacter sp. 25977_4																			HSHHELGSITTVIQLHVLGMFLPSFFTGHLIARFGVLKIMFAGLLLFACYIGFALSGIQF
A0A014CPU4	A0A014CPU4_9GAMM	Major Facilitator Superfamily protein	J809_1511	Acinetobacter sp. 25977_6	395	cellular organisms, Bacteria, Proteobacteria, Gammaproteobacteria, Pseudomonadales, Moraxellaceae, Acinetobacter, Acinetobacter calcoaceticus/baumannii complex, Acinetobacter sp. 25977_6																			ASFAISLILLGVGWNFLFIGSTSLLTGTYTAAEKAKAQAINDMTVFVVGLICSFSAGALL
A0A014CLL1	A0A014CLL1_9GAMM	Major Facilitator Superfamily protein	J810_1422	Acinetobacter sp. 25977_7	395	cellular organisms, Bacteria, Proteobacteria, Gammaproteobacteria, Pseudomonadales, Moraxellaceae, Acinetobacter, Acinetobacter calcoaceticus/baumannii complex, Acinetobacter sp. 25977_7																			DLFGWEAMNIALVPWLVIAACSLLWLSKRRQETLI
A0A014B424	A0A014B424_9GAMM	Major Facilitator Superfamily protein	J811_0681	Acinetobacter sp. 25977_8	395	cellular organisms, Bacteria, Proteobacteria, Gammaproteobacteria, Pseudomonadales, Moraxellaceae, Acinetobacter, Acinetobacter calcoaceticus/baumannii complex, Acinetobacter sp. 25977_8																			>tr|A0A140QQ83|A0A140QQ83_9GAMM Major Facilitator Superfamily protein OS=Acinetobacter sp. 216872 GN=J633_3021 PE=4 SV=1
A0A062BNC7	A0A062BNC7_9GAMM	Major Facilitator Superfamily protein	J577_2110	Acinetobacter sp. 263903-1	393	cellular organisms, Bacteria, Proteobacteria, Gammaproteobacteria, Pseudomonadales, Moraxellaceae, Acinetobacter, Acinetobacter calcoaceticus/baumannii complex, Acinetobacter sp. 263903-1																			MLQNTMHRQVLILASSQSLYQTVSIMVMTIGGLAGANISNTPILATLPIASMFLGTALMM
A0A062N823	A0A062N823_9GAMM	Major Facilitator Superfamily protein	J732_0587	Acinetobacter sp. 796380-1375	395	cellular organisms, Bacteria, Proteobacteria, Gammaproteobacteria, Pseudomonadales, Moraxellaceae, Acinetobacter, Acinetobacter calcoaceticus/baumannii complex, Acinetobacter sp. 796380-1375																			FPASMLMAHVGRRKGFLFGAFLGVIGGIIAAIGIFYSSLTLLALGTLCVGAYQSFAQFYR
A0A009RWD8	A0A009RWD8_9GAMM	Sugar (And other) transporter family protein	J536_1453	Acinetobacter sp. 809848	393	cellular organisms, Bacteria, Proteobacteria, Gammaproteobacteria, Pseudomonadales, Moraxellaceae, Acinetobacter, Acinetobacter calcoaceticus/baumannii complex, Acinetobacter sp. 809848																			FAASEVADDAFRSRAISWVMAGGIVAALIGPTLARFGGPLFQHLEYIGSFLIISIISLVA
A0A013SGJ8	A0A013SGJ8_9GAMM	Major Facilitator Superfamily protein	J663_2244	Acinetobacter sp. 826659	395	cellular organisms, Bacteria, Proteobacteria, Gammaproteobacteria, Pseudomonadales, Moraxellaceae, Acinetobacter, Acinetobacter calcoaceticus/baumannii complex, Acinetobacter sp. 826659																			MGILSSLHIANTVEQKSNFTAGRPWQKIVFQPTYLVALFGAVTGYGIMILGMTATPIAMR
L9MEB5	L9MEB5_9GAMM	Transporter, major facilitator family protein	ACIN5021_1743	Acinetobacter sp. OIFC021	395	cellular organisms, Bacteria, Proteobacteria, Gammaproteobacteria, Pseudomonadales, Moraxellaceae, Acinetobacter, Acinetobacter calcoaceticus/baumannii complex, Acinetobacter sp. OIFC021																			HSHHELGTITTVIQLHVLGMFLPSFFTGHLIARFGVLKIMFAGLLLFACYIGFALSGIQF
K9BD20	K9BD20_9GAMM	Transporter, major facilitator family protein	ACINWC487_1642	Acinetobacter sp. WC-487	395	cellular organisms, Bacteria, Proteobacteria, Gammaproteobacteria, Pseudomonadales, Moraxellaceae, Acinetobacter, Acinetobacter calcoaceticus/baumannii complex, Acinetobacter sp. WC-487																			ASFAISLILLGVGWNFLFIGSTSLLTGTYTAAEKAKAQAINDMTVFVVGLICSFSAGALL
N8YD01	N8YD01_9GAMM	Uncharacterized protein	F960_01371	Acinetobacter gerneri DSM 14967 = CIP 107464	397	cellular organisms, Bacteria, Proteobacteria, Gammaproteobacteria, Pseudomonadales, Moraxellaceae, Acinetobacter, Acinetobacter gerneri, Acinetobacter gerneri DSM 14967 = CIP 107464																			DLFGWEAMNMALIPWLAIAACSLLWLSKRRPKALI
A0A151YNP6	A0A151YNP6_9GAMM	MFS transporter	AWW73_03520	Acinetobacter lactucae	395	cellular organisms, Bacteria, Proteobacteria, Gammaproteobacteria, Pseudomonadales, Moraxellaceae, Acinetobacter, Acinetobacter lactucae																			>tr|A0A014E444|A0A014E444_9GAMM Major Facilitator Superfamily protein OS=Acinetobacter sp. 25977_1 GN=J804_0843 PE=4 SV=1
D8JLU5	D8JLU5_ACISD	Major Facilitator Superfamily protein	AOLE_11570	Acinetobacter oleivorans (strain JCM 16667 / KCTC 23045 / DR1)	395	cellular organisms, Bacteria, Proteobacteria, Gammaproteobacteria, Pseudomonadales, Moraxellaceae, Acinetobacter, Acinetobacter oleivorans, Acinetobacter oleivorans (strain JCM 16667 / KCTC 23045 / DR1)																			MLQNTMHRQVLILASSQSFFQTVSVMVMTIGGLAGANISNTPTLATLPIASMFLGTALMM
D8JI31	D8JI31_ACISD	Major facilitator superfamily permease	AOLE_07660	Acinetobacter oleivorans (strain JCM 16667 / KCTC 23045 / DR1)	393	cellular organisms, Bacteria, Proteobacteria, Gammaproteobacteria, Pseudomonadales, Moraxellaceae, Acinetobacter, Acinetobacter oleivorans, Acinetobacter oleivorans (strain JCM 16667 / KCTC 23045 / DR1)																			FPASMLMARIGRRNGFLFGAFLGVLGGIIASIGIFYSSLILLALGTLCVGAYQSFAQFYR
A0A0E2GK14	A0A0E2GK14_ACIRA	Uncharacterized protein	F939_02128	Acinetobacter radioresistens DSM 6976 = NBRC 102413 = CIP 103788	393	cellular organisms, Bacteria, Proteobacteria, Gammaproteobacteria, Pseudomonadales, Moraxellaceae, Acinetobacter, Acinetobacter radioresistens, Acinetobacter radioresistens DSM 6976 = NBRC 102413 = CIP 103788																			FAASEVADDAFRSRAISWVMAGGIVAALIGPTLARFGGPLFQHVEYVGSFLIISIISLVA
C6RPQ1	C6RPQ1_ACIRA	Putative flavivirus non-structural protein NS4A	ACIRA0001_2926	Acinetobacter radioresistens SK82	393	cellular organisms, Bacteria, Proteobacteria, Gammaproteobacteria, Pseudomonadales, Moraxellaceae, Acinetobacter, Acinetobacter radioresistens, Acinetobacter radioresistens SK82																			MGILSSLHIADTVEQKSDFTAGRAWHQIVFQPTYLVALFGAITGYGIMILGMTATPIAMR
A0A0M3A722	A0A0M3A722_9GAMM	MFS transporter	AAV96_12205	Acinetobacter sp. AG1	390	cellular organisms, Bacteria, Proteobacteria, Gammaproteobacteria, Pseudomonadales, Moraxellaceae, Acinetobacter, Acinetobacter sp. AG1																			HSQHELGTITTVIQLHVLGMFLPSFFTGNLIARFGVLKIMFAGLLLFACYIGFALSGIQF
A0A127KG29	A0A127KG29_9GAMM	MFS transporter	A0J50_10350	Acinetobacter sp. DUT-2	395	cellular organisms, Bacteria, Proteobacteria, Gammaproteobacteria, Pseudomonadales, Moraxellaceae, Acinetobacter, Acinetobacter sp. DUT-2																			TSFAISLILLGVGWNFLFIGSTSLLTGTYSAIEKAKAQAINDMTVFVVGLICSFSAGALL
A0A0Q5GK86	A0A0Q5GK86_9GAMM	MFS transporter	ASF86_03175	Acinetobacter sp. Leaf130	395	cellular organisms, Bacteria, Proteobacteria, Gammaproteobacteria, Pseudomonadales, Moraxellaceae, Acinetobacter, Acinetobacter sp. Leaf130																			DLFGWKAMNIALIPWLVIAAVSLFWLSQKREKQFV
N9QHC4	N9QHC4_9GAMM	Uncharacterized protein	F886_01954	Acinetobacter sp. NIPH 542	395	cellular organisms, Bacteria, Proteobacteria, Gammaproteobacteria, Pseudomonadales, Moraxellaceae, Acinetobacter, Acinetobacter sp. NIPH 542																			>tr|A0A014FDN0|A0A014FDN0_9GAMM Major Facilitator Superfamily protein OS=Acinetobacter sp. 25977_10 GN=J813_0698 PE=4 SV=1
N8X6C1	N8X6C1_9GAMM	Uncharacterized protein	F968_02189	Acinetobacter sp. NIPH 817	395	cellular organisms, Bacteria, Proteobacteria, Gammaproteobacteria, Pseudomonadales, Moraxellaceae, Acinetobacter, Acinetobacter sp. NIPH 817																			MLQNTMHRQVLILASSQSFFQTVSVMVMTIGGLAGANISNTPTLATLPIASMFLGTALMM
A0A081Y1D0	A0A081Y1D0_9PSED	MFS transporter	FG99_01110	Pseudomonas sp. AAC	392	cellular organisms, Bacteria, Proteobacteria, Gammaproteobacteria, Pseudomonadales, Pseudomonadaceae, Pseudomonas, Pseudomonas sp. AAC																			FPASMLMARIGRRNGFLFGAFLGVLGGIIASIGIFYSSLILLALGTLCVGAYQSFAQFYR
A0A0R0E6P8	A0A0R0E6P8_9GAMM	MFS transporter	ABB33_05360	Stenotrophomonas acidaminiphila	398	cellular organisms, Bacteria, Proteobacteria, Gammaproteobacteria, Xanthomonadales, Xanthomonadaceae, Stenotrophomonas, Stenotrophomonas acidaminiphila																			FAASEVADDAFRSRAISWVMAGGIVAALIGPTLARFGGPLFQHVEYVGSFLIISIISLVA
A0A0M1EZ88	A0A0M1EZ88_STEMA	MFS transporter	ABW44_01480	Stenotrophomonas maltophilia (Pseudomonas maltophilia) (Xanthomonas maltophilia)	398	cellular organisms, Bacteria, Proteobacteria, Gammaproteobacteria, Xanthomonadales, Xanthomonadaceae, Stenotrophomonas, Stenotrophomonas maltophilia group, Stenotrophomonas maltophilia (Pseudomonas maltophilia) (Xanthomonas maltophilia)																			MGILSSLHIADTVEQKSDFTAGRAWHQIVFQPTYLVALFGAITGYGIMILGMTATPIAMR
T5KWR9	T5KWR9_STEMA	MFS transporter	L681_00835	Stenotrophomonas maltophilia MF89	398	cellular organisms, Bacteria, Proteobacteria, Gammaproteobacteria, Xanthomonadales, Xanthomonadaceae, Stenotrophomonas, Stenotrophomonas maltophilia group, Stenotrophomonas maltophilia (Pseudomonas maltophilia) (Xanthomonas maltophilia), Stenotrophomonas maltophilia MF89																			HSQHELGTITTVIQLHVLGMFLPSFFTGNLIARFGVLKIMFAGLLLFACYIGFALSGIQF
B8LAV2	B8LAV2_9GAMM	MFS permease	SSKA14_1755	Stenotrophomonas sp. SKA14	398	cellular organisms, Bacteria, Proteobacteria, Gammaproteobacteria, Xanthomonadales, Xanthomonadaceae, Stenotrophomonas, Stenotrophomonas sp. SKA14																			TSFAISLILLGVGWNFLFIGSTSLLTGTYSAIEKAKAQAINDMTVFVVGLICSFSAGALL
A0A0A2W4W9	A0A0A2W4W9_BEABA	PTS system N-acetylmuramic acid-specific EIIBC component	BBAD15_g677	Beauveria bassiana D1-5	1845	cellular organisms, Eukaryota, Opisthokonta, Fungi, Dikarya, Ascomycota, saccharomyceta, Pezizomycotina, leotiomyceta, sordariomyceta, Sordariomycetes, Hypocreomycetidae, Hypocreales, Cordycipitaceae, Beauveria, Beauveria bassiana (White muscardine disease fungus) (Tritirachium shiotae), Beauveria bassiana D1-5																			DLFGWKAMNIALIPWLVIAAVSLFWLSQKREKQFV
																									>tr|A0A014D1F2|A0A014D1F2_9GAMM Major Facilitator Superfamily protein OS=Acinetobacter sp. 25977_2 GN=J805_0569 PE=4 SV=1
																									MLQNTMHRQVLILASSQSFFQTVSVMVMTIGGLAGANISNTPTLATLPIASMFLGTALMM
																									FPASMLMARIGRRNGFLFGAFLGVLGGIIASIGIFYSSLILLALGTLCVGAYQSFAQFYR
																									FAASEVADDAFRSRAISWVMAGGIVAALIGPTLARFGGPLFQHVEYVGSFLIISIISLVA
																									MGILSSLHIADTVEQKSDFTAGRAWHQIVFQPTYLVALFGAITGYGIMILGMTATPIAMR
																									HSQHELGTITTVIQLHVLGMFLPSFFTGNLIARFGVLKIMFAGLLLFACYIGFALSGIQF
																									TSFAISLILLGVGWNFLFIGSTSLLTGTYSAIEKAKAQAINDMTVFVVGLICSFSAGALL
																									DLFGWKAMNIALIPWLVIAAVSLFWLSQKREKQFV
																									>tr|A0A014CH69|A0A014CH69_9GAMM Major Facilitator Superfamily protein OS=Acinetobacter sp. 25977_3 GN=J806_0547 PE=4 SV=1
																									MLQNTMHRQVLILASSQSFFQTVSVMVMTIGGLAGANISNTPTLATLPIASMFLGTALMM
																									FPASMLMARIGRRNGFLFGAFLGVLGGIIASIGIFYSSLILLALGTLCVGAYQSFAQFYR
																									FAASEVADDAFRSRAISWVMAGGIVAALIGPTLARFGGPLFQHVEYVGSFLIISIISLVA
																									MGILSSLHIADTVEQKSDFTAGRAWHQIVFQPTYLVALFGAITGYGIMILGMTATPIAMR
																									HSQHELGTITTVIQLHVLGMFLPSFFTGNLIARFGVLKIMFAGLLLFACYIGFALSGIQF
																									TSFAISLILLGVGWNFLFIGSTSLLTGTYSAIEKAKAQAINDMTVFVVGLICSFSAGALL
																									DLFGWKAMNIALIPWLVIAAVSLFWLSQKREKQFV
																									>tr|A0A014DIF0|A0A014DIF0_9GAMM Major Facilitator Superfamily protein OS=Acinetobacter sp. 25977_4 GN=J807_1649 PE=4 SV=1
																									MLQNTMHRQVLILASSQSFFQTVSVMVMTIGGLAGANISNTPTLATLPIASMFLGTALMM
																									FPASMLMARIGRRNGFLFGAFLGVLGGIIASIGIFYSSLILLALGTLCVGAYQSFAQFYR
																									FAASEVADDAFRSRAISWVMAGGIVAALIGPTLARFGGPLFQHVEYVGSFLIISIISLVA
																									MGILSSLHIADTVEQKSDFTAGRAWHQIVFQPTYLVALFGAITGYGIMILGMTATPIAMR
																									HSQHELGTITTVIQLHVLGMFLPSFFTGNLIARFGVLKIMFAGLLLFACYIGFALSGIQF
																									TSFAISLILLGVGWNFLFIGSTSLLTGTYSAIKKAKAQAINDMTVFVVGLICSFSAGALL
																									DLFGWKAMNIALIPWLVIAAVSLFWLSQKREKQFV
																									>tr|A0A014CPU4|A0A014CPU4_9GAMM Major Facilitator Superfamily protein OS=Acinetobacter sp. 25977_6 GN=J809_1511 PE=4 SV=1
																									MLQNTMHRQVLILASSQSFFQTVSVMVMTIGGLAGANISNTPTLATLPIASMFLGTALMM
																									FPASMLMARIGRRNGFLFGAFLGVLGGIIASIGIFYSSLILLALGTLCVGAYQSFAQFYR
																									FAASEVADDAFRSRAISWVMAGGIVAALIGPTLARFGGPLFQHVEYVGSFLIISIISLVA
																									MGILSSLHIADTVEQKSDFTAGRAWHQIVFQPTYLVALFGAITGYGIMILGMTATPIAMR
																									HSQHELGTITTVIQLHVLGMFLPSFFTGNLIARFGVLKIMFAGLLLFACYIGFALSGIQF
																									TSFAISLILLGVGWNFLFIGSTSLLTGTYSAIEKAKAQAINDMTVFVVGLICSFSAGALL
																									DLFGWKAMNIALIPWLVIAAVSLFWLSQKREKQFV
																									>tr|A0A014CLL1|A0A014CLL1_9GAMM Major Facilitator Superfamily protein OS=Acinetobacter sp. 25977_7 GN=J810_1422 PE=4 SV=1
																									MLQNTMHRQVLILASSQSFFQTVSVMVMTIGGLAGANISNTPTLATLPIASMFLGTALMM
																									FPASMLMARIGRRNGFLFGAFLGVLGGIIASIGIFYSSLILLALGTLCVGAYQSFAQFYR
																									FAASEVADDAFRSRAISWVMAGGIVAALIGPTLARFGGPLFQHVEYVGSFLIISIISLVA
																									MGILSSLHIADTVEQKSDFTAGRAWHQIVFQPTYLVALFGAITGYGIMILGMTATPIAMR
																									HSQHELGTITTVIQLHVLGMFLPSFFTGNLIARFGVLKIMFAGLLLFACYIGFALSGIQF
																									TSFAISLILLGVGWNFLFIGSTSLLTGTYSAIEKAKAQAINDMTVFVVGLICSFSAGALL
																									DLFGWKAMNIALIPWLVIAAVSLFWLSQKREKQFV
																									>tr|A0A014B424|A0A014B424_9GAMM Major Facilitator Superfamily protein OS=Acinetobacter sp. 25977_8 GN=J811_0681 PE=4 SV=1
																									MLQNTMHRQVLILASSQSFFQTVSVMVMTIGGLAGANISNTPTLATLPIASMFLGTALMM
																									FPASMLMARIGRRNGFLFGAFLGVLGGIIASIGIFYSSLILLALGTLCVGAYQSFAQFYR
																									FAASEVADDAFRSRAISWVMAGGIVAALIGPTLARFGGPLFQHVEYVGSFLIISIISLVA
																									MGILSSLHIADTVEQKSDFTAGRAWHQIVFQPTYLVALFGAITGYGIMILGMTATPIAMR
																									HSQHELGTITTVIQLHVLGMFLPSFFTGNLIARFGVLKIMFAGLLLFACYIGFALSGIQF
																									TSFAISLILLGVGWNFLFIGSTSLLTGTYSAIEKAKAQAINDMTVFVVGLICSFSAGALL
																									DLFGWKAMNIALIPWLVIAAVSLFWLSQKREKQFV
																									>tr|A0A062SR39|A0A062SR39_ACIBA Major Facilitator Superfamily protein OS=Acinetobacter baumannii 25977_9 GN=J812_2189 PE=4 SV=1
																									MLQNTMHRQVLILASSQSFFQTVSVMVMTIGGLAGANISNTPTLATLPIASMFLGTALMM
																									FPASMLMARIGRRNGFLFGAFLGVLGGIIASIGIFYSSLILLALGTLCVGAYQSFAQFYR
																									FAASEVADDAFRSRAISWVMAGGIVAALIGPTLARFGGPLFQHVEYVGSFLIISIISLVA
																									MGILSSLHIADTVEQKSDFTAGRAWHQIVFQPTYLVALFGAITGYGIMILGMTATPIAMR
																									HSQHELGTITTVIQLHVLGMFLPSFFTGNLIARFGVLKIMFAGLLLFACYIGFALSGIQF
																									TSFAISLILLGVGWNFLFIGSTSLLTGTYSAIEKAKAQAINDMTVFVVGLICSFSAGALL
																									DLFGWKAMNIALIPWLVIAAVSLFWLSQKREKQFV
																									>tr|A0A062SRG4|A0A062SRG4_ACIBA Major Facilitator Superfamily protein (Fragment) OS=Acinetobacter baumannii 25977_9 GN=J812_2719 PE=4 SV=1
																									QKSDFTAGRAWHQIVFQPTYLVALFGAITGYGIMILGMTATPIAMRHSQHELGTITTVIQ
																									LHVLGMFLPSFFTGNLIARFGVLKIMFAGLLLFACYIGFALSGIQFTSFAISLILLGVGW
																									NFLFIGSTSLLTGTYSAIEKAKAQAINDMTVFVVGLICSFSAGALLDLFGWKAMNIALIP
																									WLVIAAVSLFWLSQKREKQFV
																									>tr|A0A062BNC7|A0A062BNC7_9GAMM Major Facilitator Superfamily protein OS=Acinetobacter sp. 263903-1 GN=J577_2110 PE=4 SV=1
																									MLQNTMHRQVFILASSQSLFQTISVMVMTIGGLAGANIANTPTLATLPIASMFLGTAMMM
																									FPASMWMAKVGRRNGFLCGAFLGISGGIIAAVGIIYSSLYLLALGTFCVGAYQSFAQFYR
																									FAASEVADDTFRSRAISFVMAGGVVAALIGPVLARFGGPLFNHLEYVGSFLIITIVSLIA
																									MGILSRLHIPDQVEIKTSFSAGRPWLKIVFQPMYLVALLGAITGYGIMILGMTATPIAMR
																									HAHHELGTITTVIQLHVLGMFLPSFFTGNLIVRFGVLKVMFAGLLLFACYIAFALSGLQF
																									HSFAISLVLLGVGWNFLFIGSTSLLTRTYTHEEKAKAQAINDMTVFVVGLICSFSAGALL
																									DIIGWKVMNMALIPWLVITALSLVWLSKKTQND
																									>tr|A0A062DQQ3|A0A062DQQ3_ACIBA Major Facilitator Superfamily protein OS=Acinetobacter baumannii 496487 GN=J524_0721 PE=4 SV=1
																									MLQNTMHRQVLILASSQSLFQTVSVMVMTIGGLAGANIANTPTLATLPIASMFLGTALMM
																									FPASMLMARVGRRNGFLFGAFLGVLGGIIASIGIFYSSLMLLALGTLCVGAYQSFAQFYR
																									FAASEVANDAFRSRAISWVMAGGIVAALIGPTLARFGGPLFQHLEYIGSFLIISIISLVA
																									MGILSNLHIADIVEQKSNFTAGRPWQQIVFQPTYLVALFGAITGYGIMILGMTATPIAMR
																									HSHHELGSITTVIQLHVLGMFLPSFFTGHLIARFGVLKIMFAGLLLFACYIGFALSGIQF
																									TSFAISLILLGVGWNFLFIGSTSLLTGTYSVAEKAKAQAINDMTVFVVSLICSFSAGALL
																									DLFGWKAMNMALIPWLVIAAASLFWLSQKREKQFV
																									>tr|A0A013S1J9|A0A013S1J9_ACIBA Major Facilitator Superfamily protein OS=Acinetobacter baumannii 573719 GN=J658_0761 PE=4 SV=1
																									MLQNTMHRQVLILASSQSLFQTVSVMVMTIGGLAGANIANTPTLATLPIASMFLGTALMM
																									FPASMLMARVGRRNGFLFGAFLGVLGGIIASIGIFYSSLMLLALGTLCVGAYQSFAQFYR
																									FAASEVANDAFRSRAISWVMAGGIVAALIGPTLARFGGPLFQHLEYIGSFLIISIISLVA
																									MGILSSLHIADTVEQKSDFTAGRPWQQIFFQPTYLVALFGAVTGYGIMILGMTATPIAMR
																									HSHHELGSITTVIQLHVLGMFLPSFFTGNLIARFGVLKIMFAGILLFVCYIGFALSGIQF
																									ASFAISLILLGVGWNFLFIGSTSLLTGTYSLAEKAKPQAINDMTVFVVGLICSFSAGALL
																									DLFGWKAMNMALIPWLVIAAASLFWLSQKREKQVV
																									>tr|A0A009PI08|A0A009PI08_ACIBA Major Facilitator Superfamily protein OS=Acinetobacter baumannii 625974 GN=J506_1598 PE=4 SV=1
																									MLQNTMHRQVLILASSQSLFQTVSVMVMTIGGLAGANIANTPTLATLPIASMFLGTALMM
																									FPASILMAHIGRRNGFLFGAFLGVLGGIIASIGIFYSSLMLLALGTLCVGAYQSFAQFYR
																									FAASEVANDAFRSRAISWVMAGGIVAALIGPTLARFGGPLFQHLEYIGSFLIISIISLVA
																									MGILSNLHIADTVEQKSNFTAGRPWQQIVFQPTYLVALFGAITGYGIMILGMTATPIAMR
																									HSHHELGSITTVIQLHVLGMFLPSFFTGNLIARFGVLKIMFAGLLLFACYIGFALSGIQF
																									TSFAISLILLGVGWNFLFIGSTSLLTGTYSVAEKAKAQAINDMTVFVVGLICSFSAGALL
																									DLFGWKAMNMALIPWLVITAASLFWLSQKREKQLA
																									>tr|A0A062F7E9|A0A062F7E9_ACIBA Major Facilitator Superfamily protein OS=Acinetobacter baumannii 754286 GN=J567_2926 PE=4 SV=1
																									MLQNTMHRQVLILASSQSLFQTVSVMVMTIGGLAGANIANTPTLATLPIASMFLGTALMM
																									FPASMLMARVGRRNGFLFGAFLGVLGGIIASIGIFYSSLMLLALGTLCVGAYQSFAQFYR
																									FAASEVANDAFRSRAISWVMAGGIVAALIGPTLARFGGPLFQHLEYIGSFLIISIISLVA
																									MGILSNLHIADIVEQKSNFTAGRPWQQIVFQPTYLVALFGAITGYGIMILGMTATPIAMR
																									HSHHELGSITTVIQLHVLGMFLPSFFTGHLIARFGVLKIMFAGLLLFACYIGFALSGIQF
																									TSFAISLILLGVGWNFLFIGSTSLLTGTYSVAEKAKAQAINDMTVFVVSLICSFSAGALL
																									DLFGWKAMNMALIPWLVIAAASLFWLSQKREKQFV
																									>tr|A0A062N823|A0A062N823_9GAMM Major Facilitator Superfamily protein OS=Acinetobacter sp. 796380-1375 GN=J732_0587 PE=4 SV=1
																									MLQNTMHRQVLILASSQSFFQTVSVMVMTIGGLAGANISNTPTLATLPIASMFLGTALMM
																									FPASMLMARIGRRNGFLFGAFLGVLGGIIASIGIFYSSLILLALGTLCVGAYQSFAQFYR
																									FAASEVADDAFRSRAISWVMAGGIVAALIGPTLARFGGPLFQHVEYVGSFLIISIISLVA
																									MGILSSLHIADTVEQKSDFTAGRAWHQIVFQPTYLVALFGAITGYGIMILGMTATPIAMR
																									HSQHELGTITTVIQLHVLGMFLPSFFTGNLIARFGVLKIMFAGLLLFACYIGFALSGIQF
																									TSFAISLILLGVGWNFLFIGSTSLLTGTYSAIEKAKAQAINDMTVFVVGLICSFSAGALL
																									DLFGWKAMNIALIPWLVIAAVSLFWLSQKREKQFV
																									>tr|A0A009RWD8|A0A009RWD8_9GAMM Sugar (And other) transporter family protein OS=Acinetobacter sp. 809848 GN=J536_1453 PE=4 SV=1
																									MHRQVLILAGSQAIFQSISVLIMTIGGLAGALLTPNASLITVPISMASLGTVLVMFPASL
																									WMSRVGRKAGFITGTLSGVVAAIISIVAMIQHSFMLLCLGMLFLGIYQAFAQFYRFAAAE
																									IAPPVFRTKAISLVLAGGVIAALLGPFLASIGSTLLSVAYMGSFLFMGILASLGLLLLSR
																									LQIPMQSNDLTEQVLSRPWIKVISQPAYLVALFSGASGFGIMVLGLTATPIAMKHYGFDL
																									SQIAAVIQLHILGRFIPSFFTAKLIDRFGVIKIMLVGILLLIAYIIVVLSGVTWGFFAAA
																									LILMGIGWNFLYIGGTSLLATTYSTGEKGVAQAANDMSVFIFSVICSLGAGPLLNLFGWK
																									TMHLILVPWIICLAVPMLWLTWNQKFTIRLMQK
																									>tr|A0A013SGJ8|A0A013SGJ8_9GAMM Major Facilitator Superfamily protein OS=Acinetobacter sp. 826659 GN=J663_2244 PE=4 SV=1
																									MLQNTMHRQVLILTSSQSLYQTVSIMVMTIGGLAGANISNTPILATLPIASMFLGTALMM
																									FPASILMAHIGRRNGFLFGAFLGVIGGIIAAIGIFYSSLILLALGTLGVGAYQSFAQFYR
																									FAASEVADDAFRSRAISWVMAGGVVAALIGPTLARFGGPLFQHLEYIGSFLIISIISLVA
																									MGILSSLHIANTVEQKSDFSAGRPWQQIVFQPTYLVALFSAVTGYGIMILGMTATPIAMR
																									HSHHELGTITTVIQLHVLGMFLPSFFTGHLIARFGVLKIMFAGLILFACYIGFSLSGIQF
																									ASFAISLILLGVGWNFLFIGSTSLLTGTYTAAKKAKAKAINDMTVFVVGLICSFSAGALL
																									DLFGWKAMNMALIPWLVIAAASLFWLSQKREKQLA
																									>tr|A0A062EZL8|A0A062EZL8_ACIBA Major Facilitator Superfamily protein OS=Acinetobacter baumannii 855125 GN=J560_0723 PE=4 SV=1
																									MLQNTMHRQVLILASSQSLFQTVSVMVMTIGGLAGANIANTPTLSTLPIASMFLGTALMM
																									FPASILMAHIGRRNGFLFGAFLGVLGGIIASIGIFYSSLMLLALGTLCVGAYQSFAQFYR
																									FAASEVANDAFRSRAISWVMAGGIVAALIGPTLARFGGPLFQHLEYIGSFLIISIISLVA
																									MGILSNLHIADTVEQKSNFTAGRPWQQIVFQPTYLVALFGAITGYGIMILGMTATPIAMR
																									HSHHELGSITTVIQLHVLGMFLPSFFTGNLIARFGVLKIMFAGLLLFACYIGFALSGIQF
																									TSFAISLILLGVGWNFLFIGSTSLLTGTYSVAEKAKAQAINDMTVFVVGLICSFSAGALL
																									DLFGWKAMNMALIPWLVITAASLFWLSQKREKQLA
																									>tr|A0A062FJY4|A0A062FJY4_ACIBA Major Facilitator Superfamily protein OS=Acinetobacter baumannii 940793 GN=J532_1515 PE=4 SV=1
																									MLQNTMHRQVLILASSQSLFQTVSVMVMTIGGLAGANIANTPTLATLPIASMFLGTALMM
																									FPASILMAHIGRRNGFLFGAFLGVLGGIIASIGIFYSSLMLLALGTLCVGAYQSFAQFYR
																									FAASEVANDAFRSRAISWVMAGGIVAALIGPTLARFGGPLFQHLEYIGSFLIISIISLVA
																									MGILSNLHIADTVEQKSNFTAGRPWQQIVFQPTYLVALFGAITGYGIMILGMTATPIAMR
																									HAHHELGSITTVIQLHVLGMFLPSFFTGNLIARFGVLKIMFAGLLLFVCYIGFALSGIQF
																									TSFAISLILLGVGWNFLFIGSTSLLTGTYSVAEKAKAQAINDMTVFVVGLICSFSAGALL
																									DLFGWKAMNMALIPWLLIAAASLFWLSQKREKQLA
																									>tr|A0A009RGK5|A0A009RGK5_ACIBA Major Facilitator Superfamily protein OS=Acinetobacter baumannii 951631 GN=J552_0877 PE=4 SV=1
																									MLQNTMHRQVLILASSQSLFQTVSVMVMTIGGLAGANIANTPTLATLPIASMFLGTALMM
																									FPASMLMARVGRRNGFLFGAFLGVLGGIIASIGIFYSSLMLLALGTLCVGAYQSFAQFYR
																									FAASEVANDAFRSRAISWVMAGGIVAALIGPTLARFGGPLFQHLEYIGSFLIISIISLVA
																									MGILSNLHIADIVEQKSNFTAGRPWQQIVFQPTYLVALFGAITGYGIMILGMTATPIAMR
																									HSHHELGSITTVIQLHVLGMFLPSFFTGHLIARFGVLKIMFAGLLLFACYIGFALSGIQF
																									TSFAISLILLGVGWNFLFIGSTSLLTGTYSVAEKAKAQAINDMTVFVVSLICSFSAGALL
																									DLFGWKAMNMALIPWLVIAAASLFWLSQKREKQFV
																									>tr|A0A009TRQ5|A0A009TRQ5_ACIBA Major Facilitator Superfamily protein OS=Acinetobacter baumannii 99063 GN=J529_0151 PE=4 SV=1
																									MLQNTMHRQVLILASSQSLFQTVSVMVMTIGGLAGANIANTPTLATLPIASMFLGTALMM
																									FPASILMAHIGRRNGFLFGAFLGVLGGIIASIGIFYSSLMLLALGTLCVGAYQSFAQFYR
																									FAASEVANDAFRSRAISWVMAGGIVAALIGPTLARFGGPLFQHLEYIGSFLIISIISLVA
																									MGILSNLHIADTVEQKSNFTAGRPWQQIVFQPTYLVALFGAITGYGIMILGMTATPIAMR
																									HSHHELGSITTVIQLHVLGMFLPSFFTGNLIARFGVLKIMFAGLLLFACYIGFALSGIQF
																									TSFAISLILLGVGWNFLFIGSTSLLTGTYSVAEKAKAQAINDMTVFVVGLICSFSAGALL
																									DLFGWKAMNMALIPWLVITAASLFWLSQKREKQLA
																									>tr|D0C878|D0C878_ACIBA Transporter, major facilitator family protein OS=Acinetobacter baumannii ATCC 19606 = CIP 70.34 = JCM 6841 GN=F911_02329 PE=4 SV=1
																									MLQNTMHRQVLILASSQSLFQTVSVMVMTIGGLAGANIANTPTLATLPIASMFLGTALMM
																									FPASMLMARVGRRNGFLFGAFLGVLGGIIAAMGIFYSSLMLLALGTLCVGAYQSFAQFYR
																									FAASEVANDAFRSRAISWVMAGGIVAALIGPTLARFGGPLFQHLEYIGSFLIISIISLVA
																									MGILSNLHIADTVEQKSNFTAGRPWQQIVFQPTYLVALFGAVTGYGIMILGMTATPIAMR
																									HSHHELGSITTVIQLHVLGMFLPSFFTGNLIARFGVLKIMFAGLLLFACYIGFALSGIQF
																									TSFAISLILLGVGWNFLFIGSTSLLTGTYSVAEKAKAQAINDMTVFVVGLICSFSAGALL
																									DLFGWKAMNIALIPWLVIAAASLFWLSQKREKQFV
																									>tr|U1VR25|U1VR25_ACIBA MFS transporter OS=Acinetobacter baumannii EGD-HP18 GN=N173_16650 PE=4 SV=1
																									MLQNTMHRQVLILASSQSLFQTVSVMVMTIGGLAGANIANTPTLATLPIASMFLGTALMM
																									FPASILMAHIGRRNGFLFGAFLGVLGGIIASIGIFYSSLMLLALGTLCVGAYQSFAQFYR
																									FAASEVANDAFRSRAISWVMAGGIVAALIGPTLARFGGPLFQHLEYIGSFLIISIISLVA
																									MGILSSLHIADTVEQKSDFTAGRPWQQIVFQPTYLVALFGAITGYGIMILGMTATPIAMR
																									HSHHELGSITTVIQLHVLGMFLPSFFTGNLITRFGVLKIMFAGLLLFVCYIGFALSGIQF
																									TSFAISLILLGVGWNFLFIGSTSLLTGTYSVAEKAKAQAINDMTVFVVGLICSFSAGALL
																									DLFGWKAMNMALIPWLVIAAASLFWLSQKREKQLA
																									>tr|G2JGH5|G2JGH5_ACIBA Major facilitator superfamily permease OS=Acinetobacter baumannii MDR-ZJ06 GN=ABZJ_01620 PE=4 SV=1
																									MLQNTMHRQVLILASSQSLFQTVSVMVMTIGGLAGANIANTPTLATLPIASMFLGTALMM
																									FPASMLMARVGRRNGFLFGAFLGVLGGIIASIGIFYSSLMLLALGTLCVGAYQSFAQFYR
																									FAASEVANDAFRSRAISWVMAGGIVAALIGPTLARFGGPLFQHLEYIGSFLIISIISLVA
																									MGILSNLHIADIVEQKSNFTAGRPWQQIVFQPTYLVALFGAITGYGIMILGMTATPIAMR
																									HSHHELGSITTVIQLHVLGMFLPSFFTGHLIARFGVLKIMFAGLLLFACYIGFALSGIQF
																									TSFAISLILLGVGWNFLFIGSTSLLTGTYSVAEKAKAQAINDMTVFVVSLICSFSAGALL
																									DLFGWKAMNMALIPWLVIAAASLFWLSQKREKQFV
																									>tr|A0A0J0ZX56|A0A0J0ZX56_ACIBA Transporter, major facilitator domain protein OS=Acinetobacter baumannii MRSN 3527 GN=T630_1570 PE=4 SV=1
																									MLQNTMHRQVLILASSQSLFQTVSVMVMTIGGLAGANIANTPTLATLPIASMFLGTALIM
																									FPASMLMAHIGRRNGFLFGAFLGVLGGIIASIGIFYSSLMLLALGTLCVGAYQSFAQFYR
																									FAASEVANDAFRSRAISWVMAGGIVAALIGPTLARFGGPLFQHLEYIGSFLIISIISLVA
																									MGILSNLHIADTVEQKSNFTAGRPWQQIVFQPTYLVALFGAITGYGIMILGMTATPIAMR
																									HSHHELGSITTVIQLHVLGMFLPSFFTGNLIARFGVLKIMFAGLLLFACYIGFALSGIQF
																									TSFAISLILLGVGWNFLFIGSTSLLTGTYSVAEKAKAQAINDMTVFVVGLICSFSAGALL
																									DLFGWKAMNMALIPWLVITAASLFWLSQKREKQLA
																									>tr|A0A0E1PUF9|A0A0E1PUF9_ACIBA Major facilitator superfamily transporter permease OS=Acinetobacter baumannii NCGM 237 GN=AB237_2081 PE=4 SV=1
																									MLQNTMHRQVLILASSQSLFQTVSVMVMTIGGLAGANIANTPTLATLPIASMFLGTALMM
																									FPASMLMARVGRRNGFLFGAFLGVLGGIIASIGIFYSSLMLLALGTLCVGAYQSFAQFYR
																									FAASEVANDAFRSRAISWVMAGGIVAALIGPTLARFGGPLFQHLEYIGSFLIISIISLVA
																									MGILSNLHIADIVEQKSNFTAGRPWQQIVFQPTYLVALFGAITGYGIMILGMTATPIAMR
																									HSHHELGSITTVIQLHVLGMFLPSFFTGHLIARFGVLKIMFAGLLLFACYIGFALSGIQF
																									TSFAISLILLGVGWNFLFIGSTSLLTGTYSVAEKAKAQAINDMTVFVVSLICSFSAGALL
																									DLFGWKAMNMALIPWLVIAAASLFWLSQKREKQFV
																									>tr|A0A158LTN4|A0A158LTN4_ACIBA Uncharacterized protein OS=Acinetobacter baumannii NIPH 190 GN=F962_02267 PE=4 SV=1
																									MLQNTMHRQVLILASSQSLFQTVSVMVMTIGGLAGANIANTPTLATLPIASMFLGTALMM
																									FPASMLMARVGRRNGFLFGAFLGVLGGIIASIGIFYSSLMLLALGTLCVGAYQSFAQFYR
																									FAASEVANDAFRSRAISWVMAGGIVAALIGPTLARFGGPLFQHLEYIGSFLIISIISLVA
																									MGILSNLHIADTVEQKSNFTAGRPWQQIVFQPTYLVALFGAITGYGIMILGMTATPIAMR
																									HSHHELGSITTVIQLHVLGMFLPSFFTGHLIARFGVLKIMFAGLLLFACYIGFALSGIQF
																									TSFAISLILLGVGWNFLFIGSTSLLTGTYSVAEKAKAQAINDMTVFVVGLICSFSAGALL
																									DLFGWKAMNIALIPWLVIAAASLFWLSQKREKQFV
																									>tr|N9I132|N9I132_ACIBA Uncharacterized protein OS=Acinetobacter baumannii NIPH 201 GN=F922_02172 PE=4 SV=1
																									MLQNTMHRQVLILASSQSLFQTVSVMVMTIGGLAGANIANTPTLATLPIASMFLGTALMM
																									FPASMLMARVGRRNGFLFGAFLGVLGGIIASIGIFYSSLMLLALGTLCVGAYQSFAQFYR
																									FAASEVANDAFRSRAISWVMAGGIVAALIGPTLARFGGPLFQHLEYIGSFLIISIISLVA
																									MGILSNLHIADTVEQKSNFTAGRPWQQIVFQPTYLVALFGAVTGYGIMILGMTATPIAMR
																									HSHHELGSITTVIQLHVLGMFVPSFFTGHLIARFGVLKIMFAGLLLFTCYIGFALSGIQF
																									ASFAISLILLGVGWNFLFIGSTSLLTGTYSVAEKAKAQAINDMTVFVVGLICSFSAGALL
																									DLFGWKAMNMALIPWLLIAAASLFWLSQKREKQLA
																									>tr|S3TED6|S3TED6_ACIBA Uncharacterized protein OS=Acinetobacter baumannii NIPH 410 GN=F910_02347 PE=4 SV=1
																									MLQNTMHRQVLILASSQSLFQTVSVMVMTIGGLAGANIANTPTLATLPIASMFLGTALMM
																									FPASILMAHIGRRNGFLFGAFLGVLGGIIASIGIFYSSLMLLALGTLCVGAYQSFAQFYR
																									FAASEVANDAFRSRAISWVMAGGIVAALIGPTLARFGGPLFQHLEYIGSFLIISIISLVA
																									MGILSNLHIADTVEQKSNFTAGRPWQQIVFQPTYLVALFGAITGYGIMILGMTATPIAMR
																									HSHHELGSITTVIQLHVLGMFLPSFFTGNLIARFGVLKIMFAGLLLFACYIGFALSGIQF
																									TSFAISLILLGVGWNFLFIGSTSLLTGTYSVAEKAKAQAINDMTVFVVGLICSFSAGALL
																									DLFGWKAMNMALIPWLVITAASLFWLSQKREKKLA
																									>tr|N8Y060|N8Y060_ACIBA Uncharacterized protein OS=Acinetobacter baumannii NIPH 60 GN=F961_01585 PE=4 SV=1
																									MLQNTMHRQVLILASSQSLFQTVSVMVMTIGGLAGANIANTPTLATLPIASMFLGTALMM
																									FPASILMAHIGRRNGFLFGAFLGVLGGIIASIGIFYSSLSLLALGTLCVGAYQSFAQFYR
																									FAASEVANDAFRSRAISWVMAGGIVAALIGPTLARFGGPLFQHLEYIGSFLIISIISLVA
																									MGILSSLHIADTVEQKSNFTAGRPWQQIVFQPTYLVALFGAVTGYGIMILGMTATPIAMR
																									HSHHELGSITTVIQLHVLGMFLPSFFTGNLITRFGVLKIMFAGLLLFVCYIGFALSGIQF
																									TSFAISLILLGVGWNFLFIGSTSLLTGTYSVAEKAKAQAINDMTVFVVGLICSFSAGALL
																									DLFGWKAMNMALIPWLVIAAASLFWLSQKREKQFV
																									>tr|N9J9H8|N9J9H8_ACIBA Uncharacterized protein OS=Acinetobacter baumannii NIPH 601 GN=F918_02124 PE=4 SV=1
																									MLQNTMHRQVLILASSQSLFQTVSVMVMTIGGLAGANIANTPTLSTLPIASMFLGTALMM
																									FPASILMAHIGRRNGFLFGAFLGVLGGIIASIGIFYSSLSLLALGTLCVGAYQSFAQFYR
[truncated: 769 more rows]

## Sheet: 1E
yourlist:M20161014C2335653E4FA1B8AECF5153189FA788F2C26CA7	Entry name	Protein names	Gene names	Organism	Length	Taxonomic lineage (ALL)
[truncated: 1,064 more rows]

[truncated: 15 more sheets: 1F, 1G, 1H, 1_ungrouped, 2, 3, 4, 5, 6, 7, 8, 9, 10, others, all]
