# Supplementary material for: Widespread Distribution and Functional Specificity of the Copper Importer CcoA: Distinct Cu Uptake Routes for Bacterial Cytochrome c Oxidases
Source: mBio. 2018 Feb 27;9(1):e00065-18. doi: 10.1128/mBio.00065-18 (PMC5829832; doi:10.1128/mBio.00065-18)
Supplement: TABLE S5 [file mbo001183741st5.xlsx]

## Sheet: Sheet1
Leaf order	Leaf label	SEED protein ID	Organism	Alternative Name	Length	Taxonomy	CcoN present?	Amino Acid Sequence
1	Thiobacillus_denitrificans_ATCC_25259	fig|292415.3.peg.2337	Thiobacillus denitrificans ATCC 25259		420	b-proteobacteria	yes	MRSTRRWNACWRARKLRPSTSNPRRPMQTPSRANLLILASSQALMLSAIVLSMTLAAVLGAMLAPDRGLATLPVAAMVVGTAFASMPASMLMRRMGRRPGFLIGALLGIGGSLLCALGLYESDFAVFVGGNFLLGSYQGFANYYRFAAVEAAGPARAGKAISMVVAGGVVAAFLGPQLGVWGRDWVAGQIFVGSYLAQAGLSLVAFALLLLLRLPPEAQQDTGHARPLADILRQPVLGVAIFGAAIGYAVMIMVMTATPLAILGCGLPESDVAPVIQWHVVGMFAPSFFTGALIARFGAPRVMQAGFVLLLGHVALVLSGVEFLHFLSGLVLLGVGWNFAFIGGTTLLTQSYRPAERLKVQAVNEFAVFGFAALATLSAGWLYDRFGWAVLNVAVIPLL…
2	Acinetobacter_baumannii_1656-2	fig|696749.3.peg.1936	Acinetobacter baumannii 1656-2		310	g-proteobacteria	no	MALLHQSAFFYSSLMLLALGTLCVGAYQSFAQFYRFAASEVANDAFRSRAISWVMAGGIVAALIGPTLARFGGPLFQHLEYIGSFLIISIISLVAMGILSNLHIADIVEQKSNFTAGRPWQQIVFQPTYLVALFGAITGYGIMILGMTATPIAMRHSHHELGSITTVIQLHVLGMFLPSFFTGHLIARFGVLKIMFAGLLLFACYIGFALSGIQFTSFAISLILLGVGWNFLFIGSTSLLTGTYSVAEKAKAQAINDMTVFVVSLICSFSAGALLDLFGWKAMNMALIPWLVIAAASLFWLSQKREKQFV
3	Stenotrophomonas_sp._SKA14	fig|391601.3.peg.1935	Stenotrophomonas sp. SKA14		398	g-proteobacteria	no	MPDNPMHRQVFLLASAQALFQIVSVIVMTVGGLAGAHLAAAPQWATLPIATMFLGTALTTFPAAMWMARAGRRVGFICGSLLGLAGGGIAALGIARHSMALLAAGTLLVGAYQAFAQFYRFAASEVADEAFRPRAISLVMAGGIIAALVGPSLARLGGPLLQAEYQGSFIILAVVSLVATGVLAGLRMPATSRTEPGEPAGRPWQQIVFQPAYLVALFGAATGYGIMILAMTATPIAMVHHHHALGSAATVIQLHVLGMFLPSFFTGSLIARFGAVRIMLAGAVIFVGHVLMTTTGTGFGSFATALVMLGVGWNFMYVGGTALLTTTYTQAERARAQAINDMTIFVVGLGCSFGAGGLLDALGWQRMNLVLIPWLLAAAAALVWLGRKGRRAALASGV
4	Sinorhizobium_fredii_1	fig|380.5.peg.5656	Sinorhizobium fredii		399	a-proteobacteria	yes	MSGHGMHRQVFLLASAQALFQTASVLVMTVGGLAGSAIAPSPAFATMPIAAMFLGTAVATFPASMWMSRVGRRPGFVLGALLGVAGGVLAALGVWTVDLLLLSLGTMLVGAYQAFAQFYRFAASEVVDEAFRPRAISLVLGGGIVAAFAGPMLGRFGGPLVEPEYLGSFLLLSLVSLLAAGILLGLKVPAAATGASSLAKGRQWKAIVTQPAYLVALFGAATGYGVMILAMTATPIAMVHHHHDLSAAATVIQLHVLGMFLPSFFTGSLIARFGVLRIMFAGVVILVGHVLMTLTGTGFKSFAAALLLLGVGWNFLYIGGTTLLTTTYTQAEKGRAQAINDMTIFAVGLACSFGVGALLQRLGWQTLNLALLPWLAFAAVALAWLGHRQRRLFKPAHAA
5	Rhizobium_sp._BR816_1	fig|48291.4.peg.4079	Rhizobium sp. BR816	Ensifer sp	389	a-proteobacteria	yes	MFLLASAQALFQTVSVMVMTVGGLAGSKIAPSPALATMPIAAMFLGTAVATFPASMWMAKVGRRPGFILGALLGVVGGMTAAFGVWIADLLLLSLGTMLVGAYQAFAQFYRFAASEVADEGFRPRAISLVLGGGIVAAFAGPMIGRFGGPLLQPEFLGSFLLLSLVSLLAGGILFGLRIPAATAATSLAEGRHWKAIVAQPAYLVALFGAATGYGVMILAMTATPIAMVHHHHDLSTAATVIQLHVLGMFLPSFFTGSLIARFGVLPIMFLGVVILTGHVLMTLTGTGFGSFAAALVLLGVGWNFLYIGGTTLLTTTYTPAEKGRAQAINDMTIFAVGLACSFGAGALLQRLGWQMLNLALLPWLAVAALVLASLAYRQRRLLELATSA
6	Rhizobium_sp._NGR234_2	fig|394.7.peg.743	Rhizobium sp. NGR234	Sinorhizobium fredii NGR234	329	a-proteobacteria	yes	MGRRPGFVLGALLGVAGGATAALGVWVADLLLLSFGTMLVGVYQAFAQFYRFAASEVATEAFRPRAISLVLGGGIVAAFAGPMIGRFGGPLLGPEYLGSFLLLSLVSLLSAGILLGLRIPAATAANSIVEGRDWKAIVSQPAYLVALFGAATGYGIMILAMTATPIAMVHHRHDLSTAASVIQLHVLGMFLPSFFTGSLIARFGVLQIMFIGVLILSGHVLMTLTGTGFGSFAAALVLLGVGWNFLYIGGTALLTTTYTQEEKGRAQAINDMTIFAVGLACSFGTGALLQRLGWQMLNLALLPWLAVAAAALAWLGYRRRRGLEPAHAA
7	Kordiimonas_gwangyangensis_DSM_19435	fig|1122137.3.peg.1923	Kordiimonas gwangyangensis DSM 19435	Kordiimonas gwangyangensis DSM 19435 = JCM 12864	406	a-proteobacteria	yes	MSHATDTSFWAKNRNVFVLMIAQACYLSCSMTLVTFAGLAGEVLATNKAFATLPLSLVVLSTALSTGPMSMLMQRRSRRFGFRLGAVAGVAAALVAAYGVYSANFILLCLGALFFGPFQSSAQYYRFAAAESVESSGAARAISLVLVGGLIGALIAPSLTRWFNDVFLPFNFLGAFIFTGLVSALVLIPAALFRPLEKPFVAGTDAEPEDKGRPLSVILRTPTFVVAVLNAALGFAMMSFVMTATPLAMKACGLLGQSPTVIQGHVIAMFLPSLFTGSLIQRFGILPILLMGHACFALAFLTALSGIEIMNFSVALIALGLGWNFCFVGGSTLLTKVHTEAEKGRVQGLNEFIVFATTATASLSAGVILEHFGWRLVNQSAFVMLVIAAGVTILWGLAG…
8	Tistrella_mobilis_KA081020-065_1	fig|1110502.3.peg.2307	Tistrella mobilis KA081020-065		401	a-proteobacteria	yes	MIGTDRRAVAVLAVAQALYLSAAAVVFTFSGLAGYMLAADKALATLPVALMTVATALATIPASLLMARVGRRRGFQLGAFFGAASGAVSAGAIMLGSFALFCLGGALMGVFQGFAMYYRFAAADAADPSGKAKAVSWVLAGGVAAALIGPQVAAWSRSALPTAEFAGSYLAVVALSFLSMVVLAGLRMPAPGPAERGGGRPLLVIARQPAFVVAVLNAAIAYGVMSFVMTASPLAVVADGHGPDAAASVTRWHLLGMFVPSFVTGSLIACFGVVRVLLAGAGLLLASAATALADPAALTHYHVALLLLGVGWNFLFIGGTTLLAETYQPAERAKVQAANEFLVFGATALATLAAGGVQTGFGWVAVNWSAVPAVMIAVGATVWLAATALKRKPRPTPEK…
9	Cupriavidus_metallidurans_CH34_2	fig|266264.4.peg.3857	Cupriavidus metallidurans CH34		402	b-proteobacteria	yes	MASHALRQARVLALCQALYTSALSVDLTLTGLVGYTLAPNKALATLPFALITVASALTAIAAAFLIERLGRRPAFCLGGLACMAGGLVSVLAIWRHDFVLFCLGTALVGVFQAFARFYRLAAADAAPLAEKPRAISAVLTGGVVAAVCGPAIAAWSADMMQPLPFAGSYAVVAVFGALSVAVLALAYREPPATAHAAAAVDNLPARPLGEIFRQPVFLASFANNGIGNAVMMFMMTATPIAAVACQHTIKQGAQIIEWHLVGMYAPSFFSGWLLQRFGNPVMLVSGIALSALAAIVALCSTTLPAFYLALLCLGVGWNFMFVGGTTLLTSSYRPAERARTQAASEFSAAALTALATLAAGQVLNQWGWQGVNLAVLPALAVALAVTLAWQRQERLAPSA…
10	Herbaspirillum_seropedicae_SmR1	fig|757424.7.peg.2573	Herbaspirillum seropedicae SmR1		417	b-proteobacteria	yes	MTTATSTALPASAPDASGARNARVLALCQGLFTCAISIDLTLTALTGWQLAPDKSLATLPFALITVAGAVVTWFAAFLIQRLGRRWSFVLGAASCCVGGLVSVWSVWQGHFWSFCAGTALVGVFQAFAQYYRLAAADAVPEAAKSRAIATVLAGGVIAALVGPALAAWSKDWIPTALFAGAYLVVAAMGLLSVLALLLFYRDQPVAAVRTESDGAPARALGQIVRTPVFLASVANNVAGSMVMMFIMTAAPLAAVACHHGIDDGAAIIQWHLMGMYAPSFFAGRLVQRVGLGPVLLAGLAMNLGCAVVAMLSTTLPAFYLALLLLGVGWNFMFVGGTTLLAQSYAPSERAKTQGFSELLRYAATALATLGAGPLLARFGWQTLNLAILPVLLLSALATL…
11	Verrucomicrobium_spinosum_DSM_4136	fig|240016.6.peg.2383	Verrucomicrobium spinosum DSM 4136	Verrucomicrobium spinosum DSM 4136 = JCM 18804	424	verrucomicrobia	yes	MGIMSFGTRVFWANHGKSTMNPSTHSHRNARILAVCQALYICAISIDLTLTGLTGYELAPDKSLATLPFAMITVSGAGVSYFAAFLLQWLGRRLGFTLGALIGAVGGGISVWAVMEGRFWLFCAGTAGVGVYQAFALYYRLAAADAVEPEAKSRAISTVLAGGVLAAIIGPALAAWSKDLIPSALFAGAYLMVALLGVIAAGLLWTFYCDGDPITAGGVASMDDAGPRPLGVIVRQPVFAASMANNVIGSVTMLFVMTAAPLAAVSCHHSIDDGANIIQWHLVGMYAPSLVTGWLIRRVGLLSLLVAGGVLNVVCVVAAVSSTSLPAFYVALFALGVGWNFMFVGGSTLQAQSYRPSERAKTQGVSEFLRYATTAGATLAAGPVLQHYGWSTVNLAILP…
12	Achromobacter_xylosoxidans_A8_1	fig|762376.5.peg.1657	Achromobacter xylosoxidans A8		403	b-proteobacteria	yes	MNASLRGLRNARILAVCQGLYIAAISIDLTLTALTGQMLAPHPALATLPFALITVAGAAVTWYASLLMQRIGRRAGFILGSLAGAAGGLISVAAVFASDFWLFCLGTALVGVFQAFAQYYRLAAADAVPAEAKSRAISVILTGGVIAAIAGPALAAWAKDIFPAAIFSGAYLMVALLGAASALLLLAYRDQEADGSQPADTQAAGLPARPLGEVMRQPIFVAALANNVVGSVSMMFVMTAAPLAAVACQHSIADGASIMQWHLIGMYAPAFFAGALINRLGLPRVLGMGMALNAACSLIAMQSTSLTAFHAALFCLGVGWNFMFVGGTTLLAQSYRPAERARVQGAAEMLRYATTALATLAAGPALARMGWEALNAAMLPIVGLAAVMTGWWALSRRTE…
13	Bordetella_petrii_DSM_12804_1	fig|340100.3.peg.3220	Bordetella petrii DSM 12804		412	b-proteobacteria	yes	MTALARLHAGRRNARVLAICQGLYIAAISIDLTLTALTGHMLAPDKALATLPFALITVAGAAVTWFASLLMQRIGRRAGFALGGLAGTAGGLLSVWAVFHADFWLFCAGTALVGVFQAFAQYYRLAAADAVEAAAKARAIAVVMAGGVIAAVAGPALAAWSRDLFPLATFAGAYLMVALLGAATVALLLAAYRDLPDVPADPASPREASAPARPLRVVARQPIFVAALANNVVGSVSMMFVMTAAPLAAVACHHSIDDGANIMQWHLIGMYGPAFFAGALVKRWGLPTMLGLGMAINVASAGVAIASTSLPAFYAALFFLGVGWNFMFVGGTTLLAQSYRPAERGRAQGAAEMLRYAATALATLAAGPALDRYGWQAVNTAMLPVVGLAALMTAWWVRS…
14	Burkholderia_graminis_C4D1M_1	fig|396598.3.peg.6251	Burkholderia graminis C4D1M	Paraburkholderia graminis C4D1M	416	b-proteobacteria	no	MATRKKEATSFDTGVRQSNAVVLSVAQGLYTAAVAIDLTLTGLTGYQLAPDKSLATLPFALITVASAIATLFASLLMQKIGRRRGFVIGAATGALGGLVSVWAILQNDFWWFCLGTAAVGIFQAFAQYYRLAAADSVAPQQKAKAISMVLAGGVIAAILGPALAAWSKNLFPTLFAGSYLMVFLLGVGSILVLVFGFRDVEAEIIPADEAAVARSLTTVFRQPISLAALANNVIGGVVMMFVMTAAPLAAVANHHSIDDGANIIQWHLVGMFAPSFVAGHLIKRYGMPSVLFAGMLLSAACTFIASASSSLPAFYVALLCLGIGWNFMFVGGTALLASSHTPAERAKVQGVAELVRNIFTAAASLVAGPILERFGWVNLNLVNVPLLVVAAALTVFWMR…
15	Pseudomonas_tolaasii_PMS117	fig|1030145.6.peg.5203	Pseudomonas tolaasii PMS117		424	g-proteobacteria	yes	MSTSKLSEDISALEKSSSPSNVAVLAIAQGLFTAAIAIDLTLTGLTGYQLAPDKSLATLPFALITVAGAIATYFASTLMQKIGRRRGFVLGALTGAIGGLISVWAVFLNSFWLFCMGTAAVGIFQAFAQYYRLAATDSEPDNRKARAISLVLAGGVIAAFLGPLLASWSTDLFPVLFAGSYLMVCLLGLASAALLWLGYQDALPEPLELHDHEQPPRKLLTIFKQPISLAALSNNVIGGVVMMFIMTATPLAAVASNHSINDGASIIQWHLVGMYAPSLFAGRLIALFGLPPILFLGMALSAACGLIAQFSDSLTAFYIALLFLGVGWNFMFVGGTTLLTSSYHPSEKSRVQGVAEVIQYTFTAFSTLAAGPILQLLGWKGMNNIVFPLIAVSAVITLR…
16	Burkholderia_phymatum_STM815	fig|391038.7.peg.836	Burkholderia phymatum STM815	Paraburkholderia phymatum STM815	419	b-proteobacteria	no	MSSSSTAAPAVRPLVPAGYGAAQGRRAARVLAVCQALYTSSVSIDLTLTGLVGYTLADDKSLATLPFSLITVAAALTTVFASFLMARIGRRAGFLLGAGIGAAGGAISVYAIFHHSFWAFCAGTATVGVFQAFAQYYRLAAADAVPVEAKSRAISTVLTGGVVAAVLGPALAAWSKGWLAPVAFAGSYALVMGLGLLSVLLVAGLYRDAAPQADATSHREPARPWRAIVRQPIFVAALANNALGYAVMMIVMTATPIAAVACGHSIGDGAQIIQWHLVGMFAPSFFSARLIARFGVLRVIGAGIVLSALCGVLALRSTDLPHFYAALACLGVGWNLMFVGGTTLLAQSYRPSERAKTQATSEFTTFAFSAIGSLCAGQMLAHFGWAAINAAIFPFLALA…
17	Burkholderia_graminis_C4D1M_2	fig|396598.3.peg.6403	Burkholderia graminis C4D1M	Paraburkholderia graminis C4D1M	427	b-proteobacteria	no	MPPAASASASAPSTASTFSDHAADLRGPDPHGRRAARVLAVCQALYTSSVSIDLTLTGLVGYTLADDKALATLPFSLITVAAALTTVFASFLMARIGRRAGFVLGAGVGALGGAVSVWAIFHHDFWAFCAGTATVGVFQAFAQYYRLAAADAVGLEGKSRAISTVLTGGVVAAVCGPLLAAWSKDWLAPVAFAGSYALVTGLGLASIVLLMLLYRDMAPALAAATSDDAARPLREIVRQPIFAAALANNALGYAVMMFVMTATPIAAVACGHSIGDGAAIIQWHLVGMFAPSLFSARLIRRFGVLPVIGAGIALSALCGVFALRSTDLPHFYAALACLGVGWNFMFVGGSTLLAQSYRPSERARTQATSEFTTFACSALGSLFAGQLLARFGWAAINAA…
18	Burkholderia_sp._CCGE1001	fig|640510.3.peg.1483	Burkholderia sp. CCGE1001		383	b-proteobacteria	no	MYTSSVSIDLTLTGLVGYTLADDKALATLPFSLITVAAALTTIFASFLMARIGRRAGFVLGAGVGALGGAVSVWAIFHHDFWAFCAGTATVGVFQAFAQYYRLAAADAVGLEGKSRAISTVLTGGVVAAVCGPLLAAWSKDWLAPVAFAGSYALVTGLGLASIVLLMLLYRDMAPVPAAVASHDAPRPLGEIVRQPIFAAALANNALGYAVMMFVMTATPIAAVACGHSIGDGAAIIQWHLVGMFAPSLFSARLIGRFGVLPVIGAGIVLSALCGVFALRSTDLAHFYAALACLGVGWNFMFVGGSTLLAQSYRPSERARTQATSEFTTFVCSALGSLFAGQLLARFGWATINAAIFPLLAVAALATLAYARSARRRAAAGVV
19	Burkholderia_phytofirmans_PsJN	fig|398527.4.peg.6914	Burkholderia phytofirmans PsJN	Paraburkholderia phytofirmans PsJN	390	b-proteobacteria	no	MLAVCQALYTSSVSIDLTLTGLVGYTLADDKALATLPFSLITVAAALTTIFASFLMARIGRRAGFVLGAGVGALGGAISVWAIFHHSFWAFCAGTSTVGVFQAFAQYYRLAAADAVGIDDKSRAISTVLAGGVVAAVCGPLLAAWSKDWLAPVAFAGSYALVTGFGLLSIALLTLLYRDAAPTASTAATHEAARPLGEIVRQPIFAAALANNALGYAVMMFVMTATPIAAVACGHTIGDGAQVIQWHLVGMFAPSLFSARLIKHFGVLRVIGAGIALSALCGVLALRSTDLPHFYAALACLGVGWNFMFVGGSTLLAQSYRPSERAKTQATSEFTTFAFSALGSLFAGQLLARFGWATINAAIFPLLAAAALATLGYAWSRKRRLMAEVS
20	Burkholderia_sp._Ch1-1	fig|243261.3.peg.2497	Burkholderia sp. Ch1-1		418	b-proteobacteria	no	MPPSAASAVPAHSTGLHDADPHGRRAACVLAVCQALYTSSVSIDLTLTGLVGYTLADDKALATLPFSLITVAVALTTIFASFLMARIGRRAGFVLGAGVGALGGAVSVWAIFHQSFWVFCAGTATVGVFQAFAQYYRLAAADAVGIEGKSRAISTVLAGGVVAAVCGPLLAAWSKDWLAPVAFAGSYALVTGFGLVSVALLALLYRDAAPAVGTAARHDAARPLGEIVRQPIFAAALANNALGYAVMMFVMTATPIAAVACGHTIGDGAAIIQWHLVGMFAPSLFSASLIKRCGVLPVIGAGIALSAACGVLALRSTDLPHFYAALACLGVGWNFMFVGGSTLLAQSYRPSERAKTQATSEFTTFAFSALGSLFAGQLLARFGWATINAAIFPLLGAAA…
21	Burkholderia_xenovorans_LB400	fig|36873.1.peg.4832	Burkholderia xenovorans LB400	Paraburkholderia xenovorans LB400	418	b-proteobacteria	no	MPPSAASAVPAHSIGPHEADPHGRRAARVLAVCQALYTSSVSIDLTLTGLVGYTLADDKALATLPFSLITVAAALTTIFASFLMARIGRRVGFVLGAGVGALGGAVSVWAIFHQSFWVFCAGTATVGVFQAFAQYYRLAAADAVGTEGKSRAISTVLAGGVVAAICGPLLAAWSKDWLAPVAFAGSYALVTGFGLVSVALLALLYRDAAPAVGTAARHDAARPLGEIVRQPIFAAALANNALGYAVMMFVMTATPIAAVACGHTIGDGAAIIQWHLVGMFAPSLFSARLIKRFGVLPVIGVGIALSAACGVLALRSTDLPHFYAALACLGVGWNFMFVGGSTLLAQSYRPSERAKTQAASEFTTFAFSALGSLFAGQLLARFGWATINAAIFPLLGAAA…
22	Chitinophaga_pinensis_DSM_2588	fig|485918.6.peg.5880	Chitinophaga pinensis DSM 2588		397	CFB group bacteria	yes	MKTQWNKVIILSIAQSLFQTSSIIVFTISGMVGLNLASNKSLATLPIGMMSLGTAMMMIPASFIIKKIGQRKGFMSGIAFGLSGGLLASYAIVRGSFPLFVMANMMIGFYQGFSQYYRFAAADAVTDENKGKAISFVLAGGVVAAIAGPNLARFTQHVGPVPFAYCYLSIAILSVCALAIIFNIQQPKVSLQNIVEDLQPARSLREIVFNRLTISALISSAVGYSVMNMVMTATPLAMHHSGHNSDDAAMVIQWHVLGMFVPSFFTGTLIKRFGVHRIIITGIIILFIHVSFAISGTDFMHFVSGLILLGIGWNFMFIGGTTLLTQAYRPQEKAKTQAMHDFFVFTVISASGFSAGNLLNAYGWKGVNLAVIPLLVISLTTMVINSIRKTGTQPRIQ
23	Elizabethkingia_anophelis_Ag1	fig|1117646.3.peg.3528	Elizabethkingia anophelis Ag1		393	CFB group bacteria	yes	MKAKINWSNVYILFFSQALYQTSSTLVITLSGIVGMQMAPDKNLATLPLAMTTIGAAIMMIPASLIMKKIGQRKAFMAGTIIGALSGIVSWYGIIQQSFWIFSVGNMLLGAYQGFTQYYRFAAADSVPDEAKSKAISWVIGGGIVAAFTGPNLARFTQDIGTVPYAFSYLSTILLGMLALGVVSLLKLQHIPASLISSQKQTGRPLKDIINNKNTILALFSSATAFTVMGMSMTATPIAMRDFGHSPDNTAMVIQWHVLGMFLPSFFTGALIQKFGVHRIIFAGILILFIYLFIAFSGTDFINFITGLFIVGLGWNFLFIGGTSILAKVYKPEEKEKTQAFHDFTVFTVISISSFFAGALFNHWGWTGLNLVLLPLLIITLIITIRVMNHNNQ
24	Sphingobacterium_spiritivorum_ATCC_33300	fig|525372.3.peg.4036	Sphingobacterium spiritivorum ATCC 33300		394	CFB group bacteria	yes	MNANVRWSNVYILFVSQALYQTVSILVITLSGIIGMQMAPDKNLATLPVAMTTIGAAIMMIPASLIMKKTGQRKAFMIGTVIGALSGVVSWYGIIHQSFWIFSIGNMLLGIYQGFTQYYRFAAADSVPEYAKSKAISWVIGGGIVAAFAGPNLARFTQDLGAVPYAYSYLSTILLSIAALGVVAFLRLDKNVVLKTGKSTSSGRSLKEIIKDKNTVLALFSSSTAFAVMGMSMTATPIAMHDFGHSSSDTAMVIQWHVLGMFLPSFFTGALIQRFGVHRIILTGVLILFTYLIVALSGIHFINFIIGLFIVGLGWNFLFIGGSSALTKVYRPEEKEKTQAFHDFTVFAIISISSFFAGSLFNLWGWIGLNLVLLPLLILTSVLVIRVIKSGNNS
25	Leptospira_biflexa_serovar_Patoc_strain_'Patoc_1	fig|355278.4.peg.312	Leptospira biflexa serovar Patoc strain 'Patoc 1 (Ames)'		408	Spirochaetes	yes	MNHFLNKVKVLGIFSITQTVFQIGTVMIMAVSALAGQSIAPSPESASLPISFVILGTLLGLVPASKFMKWKGSKYGLLLGTIIGIFGAILATYAMSEKSFILFSAAHLLFGLHQSFIQYLRFVAMESVPTHDRANALSWILLAGIPAAFLGPLAGLQGKELFPSTLYLGCYLILIASLTLQFLFITFLPSPNKRFITEDESTNSLSPREIARPLSFHFKNLGLWVSVLATAFSFGLMAMLMTAVPVAMKSHGHQMHASTMVLQWHVLGMYIPSFFSGFLVRKMTAPYLILLGVFVMGLECVSAIQGTEFLPFAVALILLGIGWNFMYVGGTNLLVEQYHPSEKNTIQALNDTIVYSLAILSTYSAGYLEHKIGWLSLNLVSIPFLVFVSIITMYFIQTK…
26	Leptospira_meyeri_serovar_Hardjo_str._Went_5	fig|1193051.3.peg.1977	Leptospira meyeri serovar Hardjo str. Went 5		403	Spirochaetes	yes	MKKIIDKLKILGIFSITQTVFQIGTVMIMAVSALAGQSIAPSPESASLPISFVILGTLLGLVPASRFMNWKGSKVGLLTGTVIGIIGAILASYSMYEKNFILFSISHLLFGFHQSFVQYLRFVAMESVPIHDRSSALSWILIAGIPAAFLGPLAGLQGKELFPNSLYLGCYLILISALFLQFFFILFLPTPNKKISSIHSQSNDVSPREVIRPLSYHIKNLGLWVSILATAFSFGLMAMLMSAVPVAMKSHGHEMHASTLVLQWHVLGMYIPSFFSGQLVRKMTAPYLILLGIFVMGLESFAALQGTEFLPFAVALILLGIGWNFMYVGGTNLLVEQYHPSEKNKIQATNDTIVYSFAIVSTYSAGYLENKIGWLNLNLVSIPCLLFVSIFTMYFIHSQ…
27	Helicobacter_cetorum_MIT_00-7128	fig|182217.3.peg.362	Helicobacter cetorum MIT 00-7128		390	e-proteobacteria	yes	MRFNKNIFLLFLSQGFNGAVISLLTFSSPLAGKWFVEQLNKHVGAFVLNLSTLAVSLTLCGAFIAVFFSSNIIYKLGRKKAFLWSTFVGVCGALLAILALSQGSFWLFCLATFLLGFFTALNGFYRFLVNEALKNANQNHAYKASALIVGGGILGGVLGPNLAHFGLHLMHTPFVGSFIFVLILCALNFLCTMFLDLTPLPPKPKIKATLLECLKEPHFLRATLSCAVGFSLMTLMMNALPLSMAHYEPQEIKNVLMWHFIAMYAPSLLLAFLVKKLNPFGLIVIGMIFYGIAGIVALMSQDFWGFLVSLIFVGIAWSLSFNGGTFLFNSIQSKNQVKLQELNAIAIFGANLMASLSVGIILENGGELVLNGILLGSVCVFLVGFKFLKT
28	Pectobacterium_carotovorum_subsp._carotovorum_PC1	fig|561230.3.peg.1512	Pectobacterium carotovorum subsp. carotovorum PC1		394	g-proteobacteria	no	MNKRYITVASLIIGQGLTGSIISLLTLTSTLVGNSLSPSPYLATLPITATVVGSAIMVYYASHLMNVYGRRTAFSIGSGIGILGSIFAAISVYYQIFSFFVFSTFIMGCATVFNQYYRFAGAEVFDDESSKKKCTSLIIGGGVIGGVIGPFIATKGAYLISSHLFLGTFFIAIVIFVFALGSQIFISLPKPVVIDAKIKKNHPEKEIKSILSSHYFILGTLSCALGFSIMTLVMNATPLAMHHEHYQIQESAFVLQWHFLAMYAPALFLPLIISKIKTKYIIQFGAILFLIGSLSSLYFDDFTGYIITLVAVGIGWSFMFTGGTFLINQISDKEIKHKIQGINSLVTYMLNLVASLAVGFFMNIPQGWLIINSMTIAVMFCFLVYMLKNMTRYD
29	Pectobacterium_wasabiae_CFBP_3304	fig|1175631.4.peg.1102	Pectobacterium wasabiae CFBP 3304		390	g-proteobacteria	no	MDSLQRRNLILLALGQGLTGSIISLMTLCSTLVGVSMTPVPLLTTLPITATVCGAALMIYAVSSLMTKYGRRNAFIIGTLLGLSGALLAALAIVLHSFPLFVFSTFVLGMSCAFNQYYRFAAAEIFIDNQQKNRAISWVISGGILGGFLGPFAASQSSQLWASYPFLGSFIAAAFISIVTSLLLFGLKLPPMSMVTASAQRSEPLASILKSRAFVLGTVSCSVGFVVMTLLMNSVPLAMHQHHFSVGHSATVLQWHFVAMYAPALLLVLLAKRLTPVQVVAIGVACNVVGVAVALSGLTFWHFLFALMLFGIGWAFMFNGGTFMLNAFTHSVHKSRLQGINSLLIYLPNALASLSAGSLMALTSGWPLVNMVGIGMLLLLVLVPIVLGRR
30	Erwinia_carotovora_subsp._atroseptica_SCRI1043	fig|218491.3.peg.2274	Erwinia carotovora subsp. atroseptica SCRI1043	Pectobacterium atrosepticum SCRI1043	391	g-proteobacteria	no	MMDSLQRRNLILLALGQGLTGSIISLMTLCSTLVGVSMTPVPLLTTLPITATVCGAALMIYAVSSLMTKYGRRNTFIIGTLLGLVGALLAALAIVLHSFPLFVFSTFVLGMSCAFNQYYRFAAAEIFTDNQQKNRAISWVISGGVLGGFLGPFAASQASQLWASYPFLGSFIAAGFICVITSLLLLGLKLPPMPIVTASAQRSEPLAAILRNRAFVLGTASCSVGFVVMTLLMNSAPLAMHQHHFSVSHSATVLQWHFVAMYAPALLLVVLAKRLTPVQAVAIGMACNLAGVAVALSGLTFLHFLFALVLFGVGWAFMFNGGTFMLNAFTHSVHKSRLQGINSLVVYVPNALASLSAGSLMALTSGWPLVNMFGIGMLLLMVLALILLGRR
31	Pectobacterium_atrosepticum_CFBP_6276	fig|1289594.3.peg.1740	Pectobacterium atrosepticum CFBP 6276		390	g-proteobacteria	no	MDSLQRRNLILLALGQGLTGSIISLMTLCSTLVGVSMTPVPLLTTLPITATVCGAALMIYAVSSLMTKYGRRNTFIIGTLLGLVGALLAALAIVLHSFPLFVFSTFVLGMSCAFNQYYRFAAAEIFTDNQQKNRAISWVISGGVLGGFLGPFAASQASQLWASYPFLGSFIAAGFICVITSLLLLGLKLPPMPIVTASAQRSEPLAAILRNRAFVLGTASCSVGFVVMTLLMNSAPLAMHQHHFSVSHSATVLQWHFVAMYAPALLLVVLAKRLTPVQAVAIGMACNLAGVAVALSGLTFLHFLFALVLFGVGWAFMFNGGTFMLNAFTHSVHKSRLQGINSLVVYVPNALASLSAGSLMALTSGWPLVNMFGIGMLLLMVLALILLGRR
32	Sorangium_cellulosum_So_ce_56	fig|448385.11.peg.4566	Sorangium cellulosum So ce 56		403	d-proteobacteria	no	MSRQAVVAVPAPATSVNTLVLLLCQVLGIASVVSVQFAGSVVGERLARDMRLATLPVAVLVLSSALGTWPASQLMRRFGRKPCFIAAALLSAGCLALAARAVDRSDLPLFCAAVSGVGLHGAFVQQYRFAILEGQESHRAPRLLTMIQLASALGIVPGISLFGLLEGRTSSELPSALLVLSALQLVAALAFVSYRPQEARAAEASAAADAGARALYWPMVAMGAGAFLVMSLIMVPTPLQMCGVEQRSIRQAGWVIEVHLLSMYLPSLSVGALLKRMSIAALQGLGLLFLLAGFVISLAPGFGGHLVGLALVGIGWCYVFVTATTLVARSRSGPERFRAQGVNDLCVFAASGAASLTSGALLSALGWSGLVHLGVVLVLSLMALALRVHRAPRPAPAQG…
33	Bermanella_marisrubri	fig|207949.3.peg.2102	Bermanella marisrubri		396	g-proteobacteria	yes	MKVLKQIPGPVYFFIAAQALGMLTAPMVIFVGGFIGVQIAPTPALATLPVAALVIGTALASMPAAFIMQRIGRRQGFIYATLVAILGSILAIFSIRHELFWGVCLSIVLLGMHLAFVQQFRFAALEFVTAELASITASIIMIGGLFAAWFGPEIALWGKDLLEVDYSGSFVLLALCHMILLLLLSVMAFADVQENFSKTEGRPLSQLLKTPAIAAAIASAAVAYAVMSLIMTATPVSMSEIQNFALQDTKTVLQSHIMAMFLPSLFAPFLLKYIRTHTLLFLGLLAMVLAITMAILDQSYWGYWFALVFLGVGWNFLFVGGTGLLAQSYAPSERFRIQGVNELMVFGTQAIASIAAGSIVFGFGWFALNLVSVPMLLVALFFIGRWYFSSRSATTS
34	Pelagibacter_sp._HTCC7211	fig|439493.6.peg.1390	Pelagibacter sp. HTCC7211	Candidatus Pelagibacter sp	344	a-proteobacteria	no	MALSIVGIAIFAFFAAKIMSIIGRRAGFILASVGSSLASLMASYSIIIESFLLFNLGCFLLGAGVAFSHQYRFAAVETVDKDMAPKAISIILLAGIGSAFIGPNLANISKEIILDHLYAGSYVALAILTLSSTIFLLFYEDNHRPNNLIKKNTRSYFELITQPRFLQALIASSFAYAVMSFLMTATPISMHVMEKISLAKTGLVIQLHIAAMFLPSLITGNLIKKFGHSKIMYLGVLLFLITILTSLFEQNFKNYLIALIFLGFGWNFLFISGTSLLVLSYKEEEKFKAQGFNDLIVYTVQAIASLSAGIFISLTSWKTMNLVCIIFLIIIVISTFRADLKQRI
35	Pelagibacter_ubique_HTCC1002	fig|314261.5.peg.1287	Pelagibacter ubique HTCC1002	Candidatus Pelagibacter ubique HTCC1002	387	a-proteobacteria	no	MNKNLWLLILSQIFAFTAAPVTVFLSGIIGSQFSPVKSLATLPMALSIVGIAIFAIFAAKVMSIIGRRAGFMFASVVSSLSSVLAAYAIIIESFILFNFSCFLLGAGVAFSHQYRFAAVETVKKDMAPKAISIILLAGIGSAFIGPNVANITKGFIAEHLYAGSYIALAALTLTSTIFLLFYEDGHKPNHVNKKIKRSYLELISQPRFLQALVASAFAYAVMSFLMTATPISMHVMEKISLTKTGFVIQLHIAAMFLPSLITGNLIKKFGHSKIMYAGVVLFFITILTSLFEQNFINYLIALIFLGFGWNFLFISGTSLLVLSYREDEKFKAQGFNDLIVYSIQAVASLSAGVFLTLTSWKTMNLVCIIFLVIIVLSTLRADFKERK
36	Reinekea_blandensis_MED297	fig|314283.5.peg.2980	Reinekea blandensis MED297		399	g-proteobacteria	yes	MLGLNRNVWILAMTQPLALAMSPAIVLISGFVGKSLAPRPELSTLPLSMMIIGITLGAMPAALLMQRFGRKRVFLAGMVINSLAALIAAGGIALSSFIIFLLGITLSGMTIAIMHQFRFAAAESTPAELAGRAISMLMLGSVAAAFIGTELAAFGQDWFATPYAGSFLALIAASVAGFILLCFYQDNTRPEQSDKDTPPVNWSDVLRRPTFLIALGSAAIGYGVMSFVMTATPLAMHDMMGHSLGDTKWVIQSHIMAMFLPSLVTGELIRKFGERTIIFVGLLAYLATTAFAYSGVEVLHYWWALVLLGVGWNFLFIGGTTLLTKAYKPHEKFRVQAVNDLTVFVFQALSSLSAGVILFLSGWSGIVTLSLVPTAVLLIAIGLTWTRIKSTVAAESQAS
37	Photobacterium_profundum_SS9	fig|298386.1.peg.4148	Photobacterium profundum SS9		400	g-proteobacteria	no	MKSLPWNAWLLALVQPFVLSVGALNVFLGGLVGAKLHPNPELSTLPVTALIIGVSLNVFPAAKIQHTFGRKNAFIAAAFISGCVAFAAGFAIEHESFWGFTLCTFLLGTQLSYVGQYRFAAIESCNNVSQHPTVISIVLVGGIAAAIVGPELLNIGQLIPLHISEYANAYNALAIIECIGAMILFIAMKPIIIKENSDTDGIARPLSEILKQPLLWLAIGSGLTAYAVMAFLMTATPLAMQHHGHDIQSAKWVIQSHVMAMYLPSLITPLLIKYLGIYRLIYVGCIAMIACIIAGLLGQSVHSYWWALVLLGIGWNFLFISGTTLLPKTYQTNERFKVQAVNDFSITAFQATGSLGAGMVLFTQGWSWMLLASVFPVITLLLLSVVVNKKCRITAYSGDH
38	Vibrio_shilonii_AK1	fig|391591.24.peg.1434	Vibrio shilonii AK1		389	g-proteobacteria	yes	MRTLPWNAWLLATVQPFVLSVGALNVFLGGIVGTSLHSDPTLATFPVTALILGVSLNIFPAARIQRKIGRKRAFVIAALVSSVAAFFAAWNIDNGSFWGFSLSTFILGTQLAYVGQYRFAAIESCANPSQHASVISLVLVGGIAAAWVGPELLNLGQFIPMFESDYARAYAALGTLEIVGALILAIAMKPLEIHDSNNEVGEARTLSLLFKQPLLWLAIGAGLTAYAVMAFLMTATPLAMSGHGHDIQSAKWVIQSHVMAMYLPSLITPLIIKRIGLYKLISLGCIIFLACIVIALLGHSVHHYWWALVALGVGWNFLFIGGTTLLPQTYKPSERFKVQAVNDFSITGFQAAGSLGAGFVLYTQGWAWMLIASLFPIALLFVLNLVVKK
39	Colwellia_psychrerythraea_34H	fig|167879.3.peg.1563	Colwellia psychrerythraea 34H		422	g-proteobacteria	yes	MLTNILITITLLLITAFVLSRVFTLPRNIWILFISQPLVMSASPIIVFIGGILSSKMANDPSLATLPITLMILGVAAGSIPAAMLAKNKGRKFAVYTGLSCSLIAVIVALFSAKLALFELFCFASMLIGIGGAFTQQLRFAAIESSLNKEDVPKILSILMLSGVFAAFLGPEVAVAGKDWLNSPYGYAGSFLFLAALILCAMIMMLAFKNPPVSANETIGEPRELKVIAKQPIFLIAVCTATIGYALMSYLMTATPISMHHIQGHSLQETKWVIQSHIAAMYIPSLFTPWLVKYLKLKGLMVIGISIYAVVALIALSGHEVMHYWWALILLGIGWNFLFLTGTSLLPESYHASERHKVQATNDFVLFGFQAVASLLAGWVLFNAGWHWVVITSLPFILV…
40	Verrucomicrobiae_bacterium_DG1235	fig|382464.3.peg.3431	Verrucomicrobiae bacterium DG1235		403	verrucomicrobia	yes	MFVLLMRFAAFRSLPSNVWILAFSQALAMSGVPMMILVGSLLGAKIAPDESLVTLPIAVIVIGTASATIPVALAMRRFGRKGGGYIGFCFGLAASFSGYQAAALESFGFLLGSCFCLGVASAFGQQFRFAALESVKDPSDFGPALSAFMTGGLLAAYLGPEIGALGRDLVESPHGFAGSFVLLGCVILTAALVFSFFKERRSVEESVEVPTRSLGRIVRSKVFLVAVSTAALSYVVMSFIMTATPITMHEVCGFSLDDTKRVIQGHIIAMFLPSVFSGWLMKRFGKGKLMLAGVVAYGVVIVVGMRGQELVHFWGALILLGVGWNFLFASGTALLPSAYEPSERYKAQAANDFTVFGCQAVASLSAGWFLYSFGWGTLLLACAPLVGVALFVSVIQIRS…
41	Saccharophagus_degradans_2-40	fig|203122.12.peg.3471	Saccharophagus degradans 2-40		393	g-proteobacteria	yes	MLSLPRNVWVLACTISLTMAGISLLMLVGGLIGAELAPSPSLATLPIAAFVVGMAASTIPATMILKRFGRKAGTYFGFSATVLAALCAITAVNSHNFWLMVCCGLLIGTGTAFYQQFRFAAIESLSDPSNTGPALSALMLFNIVGALIGPELGTLGRHMLSGYAEYTGSFLLLIGLIVLAMLIFSLFNNPIASATNTTSSARPLKDIVRQPLFIIALISAGFGYGLMSFLMTSTPLSMHTHHGYSLADAKWVIQSHLVAMFLPSLFSGFLLKKLGEGKVMLLGGILYGVVILVAFAGQALMHYWWALVLLGVGWNFLFLSGTSLLPKTYKHEERFKAQAVNDFIVFTVQATAALSAAWVLFEFGWHTQVTIGIPLTVVIIIGATVLIRQPKNT
42	Teredinibacter_turnerae_T7901	fig|377629.3.peg.4287	Teredinibacter turnerae T7901		403	g-proteobacteria	no	MLMKLQFPRNIWVLALTLALTQGALPLMVLVSGLLSSEIAPDPSMATLPLAVLVVGTALSTIPAAWFNQQFGRKHAGFGGILLSLVGILLCMLAGAKASFSLLITAAGVLGVSAAFFQHFRFAAMESVGNAADIGPALAIIMLSGIVAGVLGPELVTLGAWLLPEAENYLGAFLLMALLICAGAVVFSRFQNTVSHQAQYEEAPRPLARLLCQPVFLLSMGVSALGYAVMVFLMTSTPLSMHLLDGHSLDDAKWVIQSHLVAMFLPSIFSGWLMKRLGAAPLMLLGSALYLGVIAVALTGQHVIHYWWALVLLGVGWNFLFLSGTSILPQSYRNNERFKVQAANDFAVFALQAIASLVAGWVLFTFGWQAQLWLCVPVCGALVLLSIAALISPRYLRNP…
43	Marinobacter_sp._ELB17	fig|270374.3.peg.4345	Marinobacter sp. ELB17		376	g-proteobacteria	yes	MCTAPFIVFIGSIQGRALASSPEYATLPVAFVVVGTVLSIKPATWLMARVGRKPVMMLGTVMGTVAAGVGALASWQGAFALLCLAAVLGGSGLAVVHQYRFAAMESVPPKLAGTAAARVLLGGLVAAWVGPEIASIGGDDPLHPFLTSWLGLAAVQLAAMIILVLGYRSSGELTRPVHEGGGRPMREILANPVIWVAISAAAVGYAIMSFIMTATPLSMTEMAGHPLDDAKRVIQLHIMAMYLPSLISGWLIRVVGIRRMMLVGMVAYLICIALAVSGVSFHHYLSALILLGIGWNFLFVGGTSLLPQGYSDSERFRVQGLNDMMVFGFQAVASMSAGLALSSLGWAGLLLLTIPLLLLHSGLMLFWYLRRNSAVT
44	Marinobacter_algicola_DG893	fig|443152.3.peg.673	Marinobacter algicola DG893		381	g-proteobacteria	yes	MCTAPFIVFIGSIHGRLLAPSPEWATLPVGLVVVGTVLAIKPATWLMERLGRKPVMLLGALAGMVSGLFGALSAWNASFPFLCAAAVVGGTGLAVVHQYRFAAMESVEPEMAGSAAARVLLGGLLAAWLGPEIALLGGGRQAEYPFMGGWLALSVVQVLAMVVLVFGYRASGERVREALGEGGRPMADILRQPVIWAAISSAAIGYALMSFIMTATPLSMTEVADHPLEDAKWVIQIHIMAMYLPSLISGWFIRVVGIPRMMGLGLLAYLGCVALAFSGISFHHYLFALILLGVGWNFLFVGGTTLLPQGYRDEERFRVQGLNDLMVFGSQATAALSAGAVLAAFDWNGLLLIAVPFLVLHGVLMAVWLMSRPHNRGRHPS
45	marine_bacterium_HP15	fig|225937.3.peg.1557	marine bacterium HP15	Marinobacter adhaerens HP15	398	g-proteobacteria	yes	MPLNVWVLVAAQALAMCTAPFIVFIGSIQGRMLAPAPEYATLPVGLVVVGTVLAIKPATWLMERIGRKRVMLLGAIMGLVAGLIGGLASWTGLFSLLCLAAVVGGTGLAVVHQYRFAAMESVAPGMAGSAAARVLLGGLVAAWLGPEVAGLGSGAAEQYPFLVSWIALAAVQGAALLILAIGYRAGAERVQESRPGGGRPLREIMANPLIWAAMSAAAIGYAVMSFIMTATPLSMTEMAGHDLDDAKRVIQLHIMAMYLPSLISGWLTRVVGIPLMMAAGLLAYLGCIALAASGVSFHHYLSALLLLGVGWNFLFVGGTTLLPRGYRDAERFRVQGLNDIMVFGSQATAALSAGAILSWLGWGGLVMVAVPFLILHGLLMTLWLLRERTPEAAVNGRE
46	Marinobacter_manganoxydans_MnI7-9	fig|1094979.3.peg.2760	Marinobacter manganoxydans MnI7-9		398	g-proteobacteria	yes	MPLNVWVLVAAQALAMCTAPFIVFIGSIQGRMLAPAPEYATLPVGLVVVGTVLAIKPATWLMERIGRKRVMLLGAIMGIVAGLMGGLASWTGLFSLLCLAAVVGGTGLAVVHQYRFAAMESVAPGMAGSAAARVLLGGLVAAWLGPEVAGLGSGAAEQYPFLVSWIALAAVQGAALLILAIGYRAGAERVQESRPGGGRPLREIMANPLIWAAMSAAAIGYAVMSFIMTATPLSMTEMVGHDLDDAKRVIQLHIMAMYLPSLISGWLTRVVGIPLMMAAGLLAYLGCIALAASGVSFHHYLSALLLLGVGWNFLFVGGTTLLPRGYRDAERFRVQGLNDIMVFGSQATAALSAGAILSWLGWGGLVMVAVPFLILHGLLMTLWLLRERTPEAAVNGRE
47	Congregibacter_litoralis_KT71	fig|314285.4.peg.2004	Congregibacter litoralis KT71		402	g-proteobacteria	yes	MAFSSLPGVVWLYTLIQSLAVSVGSMMVIVGGVLGATLAPEPSYATLPVAVMISGTAVSVLPITRLMRRFGRRPIFLAVTIVAVLASLLAAQAASDGSFLLFCSAALGFGCALAGIQQLRFAAMEAVATHLVPKAASTVLLGGLAAAIIGPQLATSGRDLVGAEFVGTFLLMAGISGVCTLLFLFTPSSRAQATEVSGDIRSLREMLSNPTLIMAIVAAVGGYGLMSFIMTATPVHMHVYEGHGLDQTKLVIQSHILAMFLPSFFSGWLISRWGTARVIVLGLLAYVLTVLLALAGSAILNYWTALVLLGVGWNFLFLAGTTLLPMTYAPAERFKVQGLNEMLVFGFQAIAALSAGAVLHWLGWQNLLLACIPLILLLLLTLLWWQKSQNAADLGVEAK…
48	Glaciecola_arctica_BSs20135	fig|493475.3.peg.2010	Glaciecola arctica BSs20135	Paraglaciecola arctica BSs20135	397	g-proteobacteria	yes	MKKMPANVWLLTLIQALAMSSVTMLVLAGGVLGAQLTPDPKWSTLPLAMSIVGTACGVVPITRLMQHFGRKPVFITATTFGAFVTLFAATSIANSSFWGLVISAFLLGMMMSAIQQIRFTAMESVSIELMPKAASTVLLGGLVAAVLGPELVTLGQLISDQAFVGAFYLMAGLLILCSLLFTKIDNTHVVTTKSADTGRKLSLIAGQPVFILAVSASVVGYALMSFIMTATPVHMHVHQAYSLQDTKWVIQSHIFAMFFPSLFSGWLISKLGTSKIIYLGLSSYVAAILIALTGNEWLNYWSALVLLGIGWNFLFVGGTVLLAQSYQPSERFKVQGLNEFLVFGCQAIAALSAGVFLNLIEWRGLLLASFIIIAMQLLVITWQQIREKNLHPYNNIP
49	Glaciecola_psychrophila_170	fig|1129794.3.peg.376	Glaciecola psychrophila 170	Paraglaciecola psychrophila 170	394	g-proteobacteria	yes	MQRMPVNVWLLTLIQALAMSAGTMLVLAGGVLGAQLTPDPKWSTLPLAMSIVGTACGVMPITRLMQQFGRKPVFITATILGALVTLLAAASIADNSFGGLVISAFLLGMMMSAIQQIRFAAMESVSVELIPKAASTVLLGGLVAAILGPELVTLGQLVTDQAFVGGFYLTTALLLLCSLLFTQIDNTHVVTAKSVDTGRELNVIARQPVFILAVTASVVGYALMSFIMTATPVHMHVHEAYSLQDTKWVIQSHIFAMFFPSLFSGWLISKLGTSKIIYLGLSAYIATILIALTGSEWLNYWIALVLLGIGWNFLFVGGTVLLTQSYQPTERFKVQGLNEFLVFGCQASAALSAGVFLNLINWRGLLLASFVIIAVQLLIITWQQFRKKQSATQQ
50	Shewanella_amazonensis_SB2B	fig|326297.7.peg.640	Shewanella amazonensis SB2B		417	g-proteobacteria	yes	MAFSAWFRTTPLALMGKLQGWPRNVWLLTLAQALSMSATPIMVLLGGLVGAKIAPTAQLATAPIAVMILGLATAVVPVGLLGRKYGRRRVFLLGSLLGTLAGLTAALGVYQNDFVTFCVGALLLGAAGAVVQQYRFAAMEAVDPVKAPRAASRVLLGGLVAALLGPELAVIGSDLIDNSYAGAFLLLSAIALCGGLVLLGYSNESQWQGDAGPAVSETERPLGELLSQSRLWVAIGGAAIGYGMMSLIMTATPLHMHHMEHHSLADTKWVIQSHIIAMYLPSFVSGALVARFGQGAMMMAGLGAYGATIILALSGSDLLNYWTALVLLGVGWNFLFVAGTSLLPSCYRGAERFRIQTFNDFAVFGFQAMASLGAGALLTGLGWQVLLVACLPFIGVQLM…
51	Shewanella_loihica_PV-4	fig|323850.11.peg.957	Shewanella loihica PV-4		398	g-proteobacteria	yes	MPRNVWVLTLAQAFAMSATPMMMLLGGLIGAELAPTPALATLPIAIMVIGVAVSVVPVSRLMRRFGRKKIFLLGSGLGASGGLLAAFATQAQLFVPFCLSGLLLGSAGAIVQQYRFAAMESVAALDSAKAASRVLVGGLVAAIMGPELAVLGENLFATPHVGAFLFLICVCLMAGLVLCFYQENRQDKPAHAASHQAVRPLGNILLQPSIWTAIGAATIGYGMMSFIMTATPLHMHHMEHYSLADTKWVIQSHIIAMYFPSLFSGYLVAKFGTSRMMLVGLAAYGVTITVALLGRELLNYWVALVLLGVGWNLLFVAGTVLLPRYYHSEERFKVQAFNDAFVFGSQALASLSAGWVLHWLGWEVMLLTCIPLLAIHLLLMAWGRVPLRLANEQKIDET
52	Shewanella_pealeana_ATCC_700345	fig|398579.7.peg.960	Shewanella pealeana ATCC 700345		395	g-proteobacteria	yes	MPFNVWLLTLAQAFAMSATPMMMLLGGLIGAQIAPSPELATLPIASMVVGLALSVLPVSRLMQRFGRKPVFVGGALLAASSGLVAALATSEQNFILFCLSGVMLGSAGAVVQQYRFAAMESVSEELVAKAASRVLLGGLAAAVIGPELAVWGSLLWQQTYVGAFLLLTLVSLVAAVILSFYREPKCETSSDSQRVENNARSLTEILAQPQLWVAIAGATLGYAMMSFVMTATPLHMHHVEQHSLADTKWVIQSHIIAMYLPSLFSGALVARLGVSKMMLLGLLAYLVTIITAVIGRDLLNYWAALVLLGIGWNFLFVAGTALLPRCYAKTERYKVQSFNDTFIFGAQAMASLSAGWVIHLLGWNVLLLSCLPLIVAQVLLITWWKWSRTKALSNH
53	Shewanella_piezotolerans_WP3	fig|225849.4.peg.3861	Shewanella piezotolerans WP3		396	g-proteobacteria	yes	MPFNVWVLTLAQAFAMSATPMMMLLGGIIGAEIAPSPELATLPIASMVIGVALSIFPVSKLMQAFGRKRVFIFGALVAACSGAIAAVATSQQNFLLFCLSGMMLGSAGAVVQQYRFAAMESVSESLAAKAASRVLLGGLVAAIIGPELAVIGGILSDQAYVGAFFFLTMVSLIAALILCFYREAKIECNPTKEFTGTTGRPLGAILLQPRIWVAIAGATLGYAMMSFVMTATPLHMHHIEHHSLADTKWVIQSHIIAMYLPSLISGALVVRIGVSKMMLLGLLAYVITIVTALLGHDLLNYWAALVLLGLGWNFLFVAGTALLPRCYNKDERYKVQAFNDSFVFGAQAMASLSAGWVIYVLGWEILLISCLPLIAALLLLIAWWKLSKSRMLQKDR
54	Shewanella_benthica_KT99	fig|314608.4.peg.3116	Shewanella benthica KT99		396	g-proteobacteria	yes	MPFNVWVLTLAQAFAMSAAPMMMLLGGIIGAEIAPSPILATLPIASMVVGVAIFILPVTQLMRRFGRKKVFIGGSVVAGVAGLVAAYAVQEQSFELFCFSGILLGSAGAVIQQYRFAAMESVAPELGAKATSRVLLGGLVAAFLGPELAVLGGDLIEIPYVGAFLFLTMVSLLAGLTLCFYREDSSALSRVNIEALGDIRPLKSILNQEQIWVAIAGAMIGFAMMSFVMTATPLHMHHIEHHSLADIKWVIQSHIIAMYLPSLFTGYLVAKFGVSKMMLAGMLAYFVTVVTALMGHDVFNYWAALVLLGLGWNLLFVGGTVLLPRCYRPNERFKVQAFNDTLVFGSQAIASLSAGWVIHQLGWQVLLIICIPFIGIQLILISWWKLNQSKLLYHSE
55	Shewanella_violacea_DSS12	fig|637905.5.peg.830	Shewanella violacea DSS12		398	g-proteobacteria	yes	MPFNVWVLTLAQAFAMSAAPMMMLLGGIIGVELAPSPTLATLPIASMVVGVAISILPVTQLMRSLGRKKVFIGGSVLAGVAGLVAAYATQEHNFVLFCLSGILLGSAGAIIQQYRFAAMESVAPELGAKATSRVLLGGLVAAFLGPELAVLGGDLIETPYVGAFLFLTMVSLLAGVTLSFYREDRLTSSHVSTEEQGDIRPLKIILNQGQIWVAIAGAMIGFAMMSFVMTATPLHMHHIEHHSIADTKWVIQSHIIAMYLPSLFTGYLVAKLGVSKIMLTGLLAYLVTIVTALMGNDVLNYWAALVLLGLGWNLLFVGGTVLLPLCYRPNERFKVQAFNDTLVFGSQAIASLSAGWVINQLGWQVLLIICIPFIGVQLFLISCWKINQSKLLATQSSE
56	Shewanella_sediminis_HAW-EB3	fig|425104.7.peg.1085	Shewanella sediminis HAW-EB3		398	g-proteobacteria	yes	MPFNVWVLTLAQAFAMSAAPMMMLLGGIVGIELAPSPALATLPITSMVVGVAISILPVTQLMKRFGRKKIFIGGSLLAAIAGLIGAYGIGERDFTIFCISGALLGTAGAIVQQYRFAAMEAVAPALGAKAASRVLLGGLVAAFLGPELALFGSELVATPYVGAFLFLTLVCLLAAFTLMFYRETAAITPLHSEHTHAVPRPLPVILSHTQIWVAIAGAIIGFAMMSFVMTATPLHMHHIEHHSLADTKWVIQSHIIAMYLPSLFTGLLVARWGVSKMMLLGLTAYLVTIVIALMGNELLNYWLALVLLGLGWNLLFVGGTVLLPRCYAHGEGFKVQALNDSLVFGSQALASLSAGWVIHQLGWELLLSICLPFIAFQLLLMTWWKFSQSNRLEANANK
57	Shewanella_woodyi_ATCC_51908	fig|392500.3.peg.1087	Shewanella woodyi ATCC 51908		396	g-proteobacteria	yes	MPFNVWVLTLAQAFAMSAAPMMMLLGGIIGIELAPEPGLATLPITAMVIGVAISVLPVTQLMRRFGRKPVFISGSILSAIAGLVAAYGTHEKNFVIFCVSGILLGVSGAIVQQYRFAAMEAVEPNLGAKAASRVLLGGLVAAFLGPELAVFGSELVDIPYVGAFMFLTFICLLAAFTLSFYREPNRANLAHQDVDQSEIRAFGTILNQPKIWVAIAGAMIGFAMMSFVMTATPLHMHHNEHYSLADTKWVIQSHIIAMYLPSLFTGYLVAKWGVTRMMLIGLTAYLVTIVIALAGSELLNYWVALVLLGLGWNLLFVGGTVLLPQCYRAGEGFKVQALNDTLVFGAQALASLSAGWVIHQLGWQLLLNICIPFIALQLLLMAWWRFSENSRASAVE
58	Pseudomonas_aeruginosa_PAO1	fig|208964.1.peg.1849	Pseudomonas aeruginosa PAO1		389	g-proteobacteria	yes	MLLRNPTLLLLFCGQALYWSCSLIGITLTALVGVQLAPLNSLATLPLALLVLGNLLAVQPLSHFMQRHGRRPGLMLGAGGGVLGGLVCAAGVWTGDFLWFCLGALGIGVYQASAMYYRFAALEAVDAGRKGRASAYVLAGGVLAALLAPSLALWSRNALAQPFVGAYLLIAVLALAGLLLMALLREGQAPRPARLAWRDIGGLLRRPVVRAAIACTATGHGLMILIMNATPLAMSFCGLPLEQSSRVIQWHVLGMFLPAFFAGPLVDRIGNRRVALLGAFLLAASAGIALDGQSVTHFLLSSLALGSGWNLMLIAGTTLLGEGHAESERGAAQGLMEQGNSLVAALMSFGSGALITSLGWNAVNLLVWPALLVALALLWPVRRTRTLSR
59	Pseudomonas_fulva_12-X	fig|743720.3.peg.2263	Pseudomonas fulva 12-X		389	g-proteobacteria	yes	MLLVRNRALLILFLAQALYWSCSLIGITLTALIGMQLSPYNSLITLPLALLVLSNLAATHPLSLFMQRHGRRPGLTLGAAAGILGGLVSASGVWLENFVLFCLGALPIGVYQASAMYYRFAALETVDEAHKGRAAAWVIAGGICAALIAPSLTLWARNAVSTPFVGAYLLLAALALLGLLLLSTLREGAITVAPRGDLRSLLARPAIRCALAVTAIGHGLMILVMNATPLAMSFCGLPLADAAQVIQWHMLGMFVPALIAGPLVDRLGSRPVAFVGIGTLVCSALVGVSGQSQAYFLTSSLLLGIGWNLMLVAGTTLLAKAHEPAERGKAQGLMELANGSVAACAAFASGALVTGLGWFQVNLAMLPLLAIALLVVLLARPASKVPLAG
60	Acidovorax_radicis_N35	fig|999386.3.peg.1467	Acidovorax radicis N35		391	b-proteobacteria	yes	MLLLRNASVRLLFAGQALYWGCSIIGITLTSIVGARLAPWPVLATLPLALLVLGNLVAVQPLSLFMQRRGRRAGLQAGALFGVAGGLVSMVGVQWGSFAVFCAGTLAIGAYQASSGYYTYAALEAVDPMQKGRAAACVVAGGLCAAVFAPPLALWSRNLLATPLAGAYLAIAALAALGWVVMARLREGVAPKPAAGGMAAMRALLARPGLRAAVVMTAIGHGLMILVMNATPLAMEVCGFSAASAAQVIQWHVIGMFAPALFSGVLVDRFGSRSVAAVGAACLAASAVVALSGLSFTEFLASSFLLGTGWNLMVISGTTLLSESHAPEERGQAQALMQLANGIVAAMMSFASGALLTGVGWTAINAVALPLLAIAAGLLFVRGRAAPVAAG
61	Thalassospira_profundimaris_WP0211_2	fig|1177928.3.peg.2503	Thalassospira profundimaris WP0211		392	a-proteobacteria	yes	MLLLTNGSLRLLFFAQALYWSCSLIGITLTSLVGVSLAPAPYMATLPLGMLMVGNLVSVHPIAMLMQRRGRRVGLFVGALFGVLGGLMVAYGIYIGSFWLVTLSAALIGTYQASAMYYRYAALETVAPSEKGRAAALVLGGGVVAALIAPEIAVASQGMFPVPFAGAYLALAGLAALGASLMIMLPDGGIPQRAGSSRAVMSDLLRRPVIRGAIAISAAGQGIMVLVMTATPLAMKYCGFDVDVSANVIRWHLIGMFLPAFVAGPMIDRFGPRRVASFGAFALVISVGVAVSGISIAAFLISSFLLGIGWNMMLLAGTTMLGEGHDAAERGHAQSLMELGNSGTATVATIASGALIAGAGWSLINFGVLPVLGVALILMWRGYAAKQATADV
62	Thalassospira_xiamenensis_M-5_=_DSM_17429_1	fig|1123366.3.peg.1727	Thalassospira xiamenensis M-5 = DSM 17429		391	a-proteobacteria	yes	MLLLTNGSVRLLFIAQALYWSCSLIGITLTSLIGIDLAPMAELATLPLALLVVGNLVCVHPLSMIMQHYGRRTGLFLGAASGVVGGAVVAGGVYQTEFLLVCLGTFLIGGYQASAMYYRYAALEAVRDDQKGRAAALVVGGGVLAALIAPEIASYTRNMVAIPFAGSYLALAGLATIAALIMLMLRDGGVPAKTRTGGAVMLELLRRPRLRGAIAISAAGHGIMILVMTATPLAMKFCGFDVDTAANVIRWHIIGMFLPAFAAGPMIDRFGARLMAMVGALALVFSVAFAVSGISFSAFLISSFLLGIGWNLMLLAGTTLLGEGHDASERGHAQSLMELGNSITGTVASLVAGALIAGAGWNIINFGVLPVLLVAIFLMWAGGRKPVTQGA
63	Micromonas_pusilla_CCMP1545	fig|564608.3.peg.2478	Micromonas pusilla CCMP1545		479	green algae	no	MATAASATARGGSVTTTRDAANLARVASRSVPRDWHDVVFASLAQAAATSGFGIIVSTLVVATIARTGVRGLGTASLALEFATRSVVSLPLARLATTRGRRVVVAVSGALGVAGALLATVDFFLSTARVPYFLGIALLGVANCASQQLRFVAAAAVVPASQPRALSVGIAGGTIAAFVGPELAKASRTSLEKEYAGSFLAMAGCYAALVMFTLPLREEGPAAAKSASGVSVEGDEEDEPPPTYEEDEPPLPPTPLKQLFRSSFSARKGLACVAVSWAAMFVVMSAAPVAMIKAGHSFDDAATALQYHMILMFLPGLLGTGDCVRVLGPDVVAIAGCALYVACGFFTYAAEGGGGDASSRDGRVSLWVFQAILIALGLAWNLLFVSGSGMMTPAQCSPTL…
64	Cellvibrio_japonicus_Ueda107	fig|498211.3.peg.1011	Cellvibrio japonicus Ueda107		415	g-proteobacteria	yes	MFSPGLAVKRRAIAEPPKDCPMTLISTFWIYRNAVLLGLCQFLLMASAAVGISYNGLVGQQLAQSTALATFPFLSMTATTALLTLYLPAILSRLGYQRLFLMGAILGVLGSLLAALAVWQGSFVLFCTAGLLLGSFQASALYYRFAAADSVAPPHKSTAIAWVLNGGILAALLGPIMASHSLHWFAVDYLGSYLAVALLVLLALPVLAWVGLPARQQIAGGDLPSLAQVFAYPYARAAIIFCAGSYAMMMLVMLASPLAMSHCGFEARDAASVIQWHLLGMFAPSLLTGKLIARYGALVVAFVGAAILILGCIVALLGLALTHFHWALMLVGVGWNLMYMGGSTLVTQVPEVSLRARLQSINEFVTFAVMTLTAGTAGVLYQELGWALLLQFTILVVVI…
65	Fragilariopsis_cylindrus_CCMP_1102	fig|186039.3.peg.10854	Fragilariopsis cylindrus CCMP 1102		295	diatom	no	MYKNIFLLSGTWGLGLGASFVQIPSAQNVLTTTGHDSISTVPLGLIILLSAPMAVIIPKLMTKYGEKSIFVFAAFLGCIGAILQMIGLLVSPPGSTFEIAMLMVGAAVQSFTYASTNNIRFADAEYAGNFLQIAIITNAIFAHMLGMFLPSLFSGSVITAFGTWSSTCIGFIIILIGGGLFYVNNSLWMFTIGITVVGIGWNISFVGPSAAVSKVYNANNEKEKSKVQGFNDGIMLFSIGVFQLSASSIYEATGSNWNIFNAILIGFSILAILMTFAKAAVNVNKTTTSLFCFSR
66	Streptomyces_bingchenggensis_BCW-1_1	fig|749414.3.peg.981	Streptomyces bingchenggensis BCW-1		410	high GC Gram+	no	MAEAARPATSKTGRLGRPVYLLTICQFLYYAGVSVDLTLTAVVGLEMAPAAALATLPLTLMTVTGTIASYATGMLSARYGHRSVLAVGACIAVTGGLVSTLAVQTDSFFTLCAGTGMVGVYRSTGGYFRFLAADLVPKASRTRALSTVLCGGVAAAIVGPWAATQSSGLVGAEFAGSYLLVSCLAFAVVPVILAVRPASPRPAETDSDTEEETAQATRVRDVVHTSDFRRAFSLLAVSTGVMTMLMAVGPIGSKHAGHSLSQGAMVIQWHMVGMFAPALFSGRLTTAWGPRLTGMLGAFLLVTGAGIGSLGTGMSAFMLSLGLVGVGWNLAYVSGSAYAVRCYPQGKGGRVQATIEGSTACVGAMASFSANLVFSQLGWTGTNLAALVLPLVVCVWLAV…
67	Leuconostoc_gelidum_KCTC_3527	fig|927691.3.peg.568	Leuconostoc gelidum KCTC 3527	Leuconostoc gelidum subsp	396	firmicutes	no	MVQKNKVVISLLMLSQACYLSAMSVDMTITALVGSELSRNKVYATIPMALIAILSVIVAPNIPKIATRIGLKNIFISGGFIAALGGLISWYAITKHSFILLCIGTSCVGAYQAIANYYRYVAADISHGKEVRNISLVLSAGVVAAIIGPILATWTSQILFPIYSGAYILVGILGVCAMIINSCLPRKEVDNTIIYPTNTQNTQKQKYVSFLSLLKRPTFRSSILICLCSCFSMALIMSGAPIFMKSMLHSSASQRMMGMQLHMIGMYLPVVLLPFFSKYISLKIQILCALTIGIAATWISIFNVNHVTVMLTLLFIGIFWSLSYASGSALLTKSYTADERQSARGKGELFPVLGLALGSLTAGPFSEYINWSAQMFFVLMFIFLTMIMVIIDWKKI
68	Bifidobacterium_longum_subsp._infantis_ATCC_15697_1	fig|391904.3.peg.120	Bifidobacterium longum subsp. infantis ATCC 15697		360	high GC Gram+	no	MGSELAPFAWMATIPIALIALGTVFANTFVNRLIASIGHKHVFEAGAVIAICGGISSFCAVWFHNFPLLCVGTFAVGIYQAASNYYRYAAADLNPGKKDRAVSVVLSAGVIAAIVGPLLATWAEGLFPVHYAGSYLIVSVLGILALATVAMFPADQQIGNTRQPVGSAQKVGLLELLRRPRFLLGIALGFTVCCAMTMIMAGAPLVMEHVLHESDGTRMQAMQLHMLGMYLPMALIPLLNSKKRSHTVFVSLALGLGLASCVLGLGQNAPLVAMALLGIAVAWALGYNEGTVLLVSSYSADEVASARGKGEFFLVCGQVIGSLLAGSVIEFLGWRTMLAILTLLFVLTSGIAVNSRKAIA
69	Bifidobacterium_breve_ACS-071-V-Sch8b	fig|866777.3.peg.269	Bifidobacterium breve ACS-071-V-Sch8b		401	high GC Gram+	no	MIQRYSQGMSARRIFPILLIAEGLCLSGMSVDLTITSLAGSSLAPAPWMATFPIACIFIGTVIGTPAMGRLVGRFGYRQVFVFGALLAVLGGISSATALRFHQFPLLCIGTFCVGIYQSGTNYYRYAAADSMPGKESKAINGILSAGAIASIIGPVLATFFGTATSIEYEGSYYVVSVLAACAVIVLLVLPKIQSPTPSHMRDKAIASTTPNYPALLTRPRFVLGATISFVASFVMVLVMSGAPIVLESTFSQNAQTRMVAMQLHMVGMYLPTLFAIFIFHKKNSEMAQALTGLIVGMLGTVVALAASASYAVTLDLLLIGISWSLCYAAGSALLTKSYAESERSWARGVGELAPVLGQVLGSVLAGVLLAAGWKTVFVTVLAMIVCALIAMAGYRNKI…
70	Bifidobacterium_longum_subsp._infantis_ATCC_15697_2	fig|391904.3.peg.246	Bifidobacterium longum subsp. infantis ATCC 15697		401	high GC Gram+	no	MIQRYSQGTSARRIFPILLIAEGLCLSGMSVDLTITSLTGSSLAPAPWMATFPIACIFIGTVIGTPAMGRLVGRFGYRQVFVFGALLAVLGGISSATALRFHQFPLLCIGTFCVGIYQSGTNYYRYAAADSMPGKESKAINGILSAGAIASIIGPVLATFFGTATNIEYEGSYYVVSVLAACAVIVLLALPKIQSPTPAHMRDKATASTTPNYPALLTRPRFVLGATISFVASFVMVLVMSGAPIVLESTFSQNAQTRMVAMQLHMVGMYLPTLFAIFIFHKKNSEMAQALTGLIIGMLGTVVALAASASYAVTLDLLLIGISWSLCYAAGSALLTKSYTESERSWARGVGELAPVLGQVLGSVLAGVLLAAGWKTVFVTVLAMIVCALIAMAGYRNKI…
71	Turneriella_parva_DSM_21527	fig|869212.3.peg.2650	Turneriella parva DSM 21527		389	Spirochaetes	yes	MSPYIVLLALAQAILQSSNIHLTTTGSLVALALTQNESLSTWPASVSISVMLLITIPASLIMARYGRKAGFVGAIVVGTFGAFATVIGITEQSFAWFIGGAALMGATLAFANFLRFAAVELVGSEWRARAISYVLTGGVVAAIVGPYLSKWGYTLVPQHGFAGGYLLLLPLFALALILLLFVRFRPPTTKPAAVRNSLGHLLQSRRFLTLVFLGAGAYVVMAMIMTATPLAMHHHHLGFEATTEVIRSHILGMFVPSFFTGHLIHRFGVRRIVISGAILYGVCILINFQPPSYWTFMSALILLGIGWNFLFVSASQLLTTLVEPEHQSAAQALNDFVIAGGTAAAIAMTGALHHFAGWQVLNLWSAPLVALLAVAGYSLGKQRPTNKAA
72	Verminephrobacter_eiseniae_EF01-2_2	fig|391735.7.peg.2219	Verminephrobacter eiseniae EF01-2		398	b-proteobacteria	yes	MTTTPSPGRLPWSIYLLTLAQAFNLTAAVISVTIAALVGTKLAATAALGTIPYGIQFAAVMLFTYPASMLMRRHGRRIVFSLGAVFLISAGLVGYIAVTQESFLLLIVAHGLLGIYIACANFYRFAAVDDLPPETKARAISWVVAGGVLAAIIGPAIASSLRNVVGHTDFSLCYAAFSALGMLTLLLMALWTPPKTARMHEAGANPVPAVQSGQWNIAIVAAIVASAGGYFVMNLLMVQASLVMKNICSFDASSRAIQVHVLAMFVPSFFTGSLIGAIGLRQVLITGFMLLLGAAGFGMMDISYHAVFIGLILVGLGWNLVYVGGGALLTQKVSDQERHRWQGINDTLIAGCATLGAFLPAPLLAGFGWMGTNMMMVPLCFAGMFLCWKTFAGAHRRA
73	Lautropia_mirabilis_ATCC_51599	fig|887898.3.peg.1945	Lautropia mirabilis ATCC 51599		431	b-proteobacteria	yes	MSARLPARTWLYFIAQSVNLTTAVMAVTIAALVGAVVAPRPWMATLPYGGQFLVVMLATLPVARLMRRHGRKRIFLAATLPLALAGITGYLAVQDRSFGLLIVSHALLGLYIAVANFSRFAATDGLSTSLKPRAMSLVIAGGVVAAFTGPSLVNSLREWAGIQDFALCYAAFAGLAVLHALTILPIRNRDDDTRQPVPSGAQPHAAVPHPVAANAWQLVLHDRPLVAAMLSAAVGYGLMNLLMIQSSMNMTQLCMAFSDVNRAIQWHVLAMFLPSFVTGSIIQRVGTHAVIVAGFILIGISAAFNMGNDGYALLSTSLILLGLGWNFTYIGGSAMLNERLDQLRAQPSAAASAADSPSATQDAAPAAHRPDPTVEVQGINDLCIAVMATLGAFLPAPLM…
74	Pseudomonas_syringae_pv._tomato_str._DC3000	fig|223283.9.peg.4884	Pseudomonas syringae pv. tomato str. DC3000	[Pseudomonas syringae] pv	392	g-proteobacteria	yes	MTSTLPRRTYLYFAAQSINLTTAVMSVTMAAIVGATLAPEARFSTVPYGFQFLFLMLATYPVSRMMSRIGRKNAFMLGAIPLVISGLSGFWAVEYQHFPLLVFSHAALGGYIAFANFNRFAATDNLDQTLKPKAISLVVAGGVIAAVVGPTLTELLRDLHGYSLFSMCYASFIGLAALSLLIAALLPDDSVKPATFSANEKPANARHNPTTSTVMIALSVAAVGYGVMNLLMIQASMHMKHMHQDFSDVRLAIQWHVIAMFAPSFFTGAIIQKLGTKATICLGLIMLIGCAAVNMGSSSYGVMTFSLIILGLGWNLTYVGGGALLAQTLQNSPEAMNMQGKNDLAIAIFATIGAFSPALLLSTVGWGGTNAICMALCSVLLVATALKLKHAA
75	Pseudomonas_monteilii_QM	fig|1123524.3.peg.2941	Pseudomonas monteilii QM		403	g-proteobacteria	yes	MNSTLPRRTYLYFTAQSINLTTAVMSVTMAAIVGAALAPDAAWSTVPYGFQFLSLMLATYPVSRLMSRIGRKKAFMLGAIPLALSGVSGFLAVEHQHFATLVLSHSALGVYIAFANFNRFAATDNLSQALKPKALSLVVAGGVIAAVVGPTLTEWLRDVGGYPLFSLCYAAFVGLALLSLLIALCLPDDGGVTSTVNSAAQSARPRTEPLSPSVVVAMGVAALSYGIMNLLMIQASMHMKHMHEDFSDVRLAIQWHVIAMFAPSFFTGAIIQRLGIRTTICAGLALLIGCSALNIWSHSYAMMTLALIALGLGWNLTYVGGGALLAQSLQNSPAAMQMQGKNDLAIAIFATLGAFSPSLLLSTVGWDGTNAICMALCIGLLVATAGLLQNKTCLHTSME…
76	Pseudomonas_putida_KT2440	fig|160488.1.peg.1103	Pseudomonas putida KT2440		403	g-proteobacteria	no	MNSTLPRRTYLYFTAQSINLTTAVMSVTMAAIVGAALAPDAAWSTVPYGFQFLCLMLATYPVSRLMSRIGRKKAFMLGAIPLALSGVSGFLAVEHQHFPTLVLSHSALGVYIAFANFNRFAATDNLSQALKPKALSLVVAGGVIAAVVGPTLTEWLRDVGGYPLFSLCYAAFVGLALLSLLIALCLPNDAGMARAVNSAAKPASVRAEPAGPSVVVAMAVAALGYGIMNLLMIQASMHMKHMHEDFTDVRLAIQWHVIAMFAPSFFTGAIIQRLGIKTTICAGLALLIGCSAMNIWSHSYAMMTLALIALGLGWNLTYVGGGALLAQSLQNSPAAMQMQGKNDLAIAIFATLGAFSPSLLLSSVGWDGTNAICMVLCLGLLVATAGLLQNKVGLQTSME…
77	Methylocella_silvestris_BL2	fig|395965.5.peg.3928	Methylocella silvestris BL2		371	a-proteobacteria	yes	MTALRERRAGLLSCACDFDVPDESALDARAQPLALIAAGFAFSVLAQALAFAVLPIAGAVLAPRPEAATAPVALMLAGAATATFPAAFLTGLFGRRSAFALGASLGVAGAALAAFGLVAGEFAALCLGAFWLGVAQGFGLFYRHAVGGGARAAAIVLGSASLAAFAAPAVVGLSQAVAGPLAPAGALIGAALAQLGVLMLAAPLPATVELSPPDSAGDSAAADFARRFAAITSAAALAWFGMMALMAGAPLAMAGCGLGLGAASGGIAWHLLAMYAPAAAIAASGWRPPAAATTLAGLALLTIGILAARGQNSAVGFDLALIVGGCGWSLATLGATQWLHQRGAPRAMLALHDFILFAAAVAGALLGAVIV
78	Methylosinus_sp._LW4	fig|136993.3.peg.2815	Methylosinus sp. LW4		361	a-proteobacteria	yes	MSLQFDPLLARPSETLCLCPRMDETDDAPSTLRLALGFGLGVLAQALALSQLPQAALLIAPRADEIGWPLALMLIGAALASFPAALLVDGFGRRAAFALGASLGVGGGLLAAFGMTRGHFPALCLGALWLGLAQGFGLFYRHIAASARGGVSVLAGGALAALAAPLAAYCAEFAGGGAATLLCASLLQIFALALAVRAPHGFAQPRDEEEEEDRDWLTLRFALLTLAGAAAWAIMAAAMLRGPLSLSLCGAGQSFIGGAMAWHLLAMYGPAALAARWPAFFPALKSLCAGLLLLAGAFALLRLSASPALLAAGMAAIGAAWSLANIGVLRLLHAGRRPPPAALALHDLCLLGAAAAGALAL
79	Methylocystis_parvus_OBBP	fig|1134912.3.peg.4454	Methylocystis parvus OBBP		372	a-proteobacteria	yes	MSLGTERGFADLLAKGASRDDGVDMRAGQIVCACPASLPRAGVTDNRLTLAMGFGLAVLAQALALTVLPEESRLLAPTIERVGWPFALLLVGAALASFPAALLVDGFGRRAAFGLGASLGAAGGALAAFSIAKANFFGLCLGAFWLGLAQGFALFYRHIAAQSAPRDGLVVLAGGAGAALFAPFLVSLAATPGATLLLASGLHIGALALSIRMPHMIAGAAIANKCRVDARFLLATTAGAIAWSVMSAGMLHGPLTLAVCAATPAFIGGAMGWHLLSMYGPSALAARRPELFPPTAALGAGLAVLAAGWTAVHSGASVAGVAAGLIAIGVGWGVVNIGALRLLHEGARPSRAALAFHDLCLLGAAAAGALIA
80	Methylocystis_sp._ATCC_49242	fig|622637.3.peg.2151	Methylocystis sp. ATCC 49242		359	a-proteobacteria	yes	MSVDQIDEDAMRVGRLACACPPGADREAVTDNRAILAAGFGLAVLAQALTLTVLPEQSRLLAPTAERMGWPFALLLIGAALATFPAAMLVDAFGRRAAFGLGASLGAAGGALCAFSLTRGNFFALCLGAFWLGLAQGFALFYRHIAAQGSARGGLVVLAGGAGAALAAPLVVSVTGSPGATLLAAAALHIVALALSVRLPHALRGEAASHAQGRLSGRFALATLAGAVAWFAMAAGMLHGPLTLAVCSAGPALIGSAMGWHLFAMYGPAALAARWPSLFPPIPVAAAGLLIMFAGAGAIYAGASIASVAAGLIAIGVGWSLVNVATLRMLHEAARPPRAALALHDFCLLGAAAAGALMF
81	Microvirga_sp._WSM3557_2	fig|754501.3.peg.2251	Microvirga sp. WSM3557	Microvirga lotononidis	338	a-proteobacteria	yes	MLLAASFALSVLAQVLTLSILPLAGLALAPSRGLATLPYTSFYIGAALASLPASLLLDSFGRRAAFSLGASLGAAGGLVLVWALVSMHFNALVLGAFWLGIAGGFSLFYRHAAVPVGDKGTGAVLIVFGAATLASLAAPTISSLAETLASPRVFAGTAAAAALAHVASLVATASLPYRRSREPDAKATGLHGWRSILAPTALGTLGWLAMTALMGATPMAVIGCAPSEAVVGAISWHIMAMYAPSLLLAFFPRLALPAPLTVSGCILLAAGAAAFMVSGSVGGFSAAAALVGSGWSLTMLGTTLWIHRSPVSRWLLGLHDSTLLTGAILGTFAAGLFG
82	Azorhizobium_caulinodans_ORS_571	fig|438753.4.peg.4725	Azorhizobium caulinodans ORS 571		374	a-proteobacteria	yes	MSRLAQAGSPRAGMLACICDPQFDLPANDNSHGRPNAVPLALGFAFAVLAQTLASGILPIAGAMLAPRPVLATLPFAAMMLGAALASFPASFLGDAFGRRTGFALGASLGIAGGAVLALGLLQRQFAFACLGALWLGMAQGFSFFYRHEAAASAGRPAAATAGVMAGGLLAALVGPTLASFSEALFSPFLLVGSAVLAALAHTASLGVAVRLAPDARPWIDTGAAGPLKAIVAPTLLGMLAWFGMSLVMASAPLALMDCGVAEGAVFGFIALHVAAMYAPAVPLALLGRYLKPQAVAAGGTLLVLLAYPLQHTDATSLVTAALILVGAGWSAATVGCTAWLHQSARPGRLALALHDGALFSAAILGAALAGRFF
83	Xanthobacter_autotrophicus_Py2	fig|78245.7.peg.765	Xanthobacter autotrophicus Py2		361	a-proteobacteria	yes	MLVCVCDPQLDAPANDNGPRPVSTFGLALGFAFAVLAQTVASAALPLAGAQLAPRPELVTWPFAAMLLGAALASFPASFLRDAFGRRTGFALGASLGIAGGALLVAALIQRQFAWACLGALWLGMAQGFSFFYRHEAAAASGRPAAATAGVLAGGVAAAFAGPTLAGFAEQLAAPYFLVGAAALAALAHTCSLGVAVTLASDPTTVFHPKAKAPLSAILWPTLVGGAAWFGMNTVMSGAPLALVGCGIGGAAVFGFIALHVAAMYAPAVPLAFVGDRVPPLVIAVAGALLVAIGIPLQSLGTPETITVALICVGAGWSIATVGATAWIYRAGQPSRLALALHDGGLFFGAICGALLGYVLA
84	Ancylobacter_sp._FA202	fig|1111106.3.peg.2219	Ancylobacter sp. FA202		383	a-proteobacteria	yes	MSASDYFDSETEAARAGRLGCACPEDAPRALRRSLGIGRLAGGFALVVLAQALTLGALPLAGAMLAPRPELGALPLGAFLLGAALASLPASFLLDTFGRRAAFALGASLGIAGGLVAAYAMRLGAFPMLVLGAAWLGAAQGFGMFYRHAAAFGAASGLRAGMVARLLGAGALAGFAGPLLAGAAEAALTPYTFAGTLILAALAQLGALGFAVSLPEARFSHADLTVEARAQPQERSAPLAWRALMLPTLIGALAWAAMTSAMAGAPLSLAGCGVGVPLISGVVAWHVVAMYAPALAGGALARWIGAAPLALLALALCIAAALTVAQASEAVTISLAFLAVGAGWALASLATTLMLHASGAPSRLQLGVHDGLLLAAALAGVLV
85	Starkeya_novella_DSM_506	fig|639283.3.peg.4486	Starkeya novella DSM 506		380	a-proteobacteria	yes	MSASNYYDEATARAGRLGCACPEDGPRELRRPLGTVRLAGGFALVVLAQALTLGALPLAGAMLAPRPELGTLPLAAFLAGAALASLPASFLLDAFGRRAGFALGASLGVAGGLIAAYGLMLAAFPLLIIGAAWLGAAQGFGMFYRHAAAFGAGAGGQGAAVARLLGAGVLAGLAGPLLAGAAEAAFSPFTFAGTLILAAIAQLGALAFAVTLPEARFSHAGLTVEAMRETGPATALTWKAVAVPTVLAALAWGAMTAAMAGAPLSLAGCSVGVPLISGVVAWHVVAMYAPALAGGALASRFGAGPLALVAAAVCVAAAATTAHAADAATITVAFLAVGAGWSLATLAATLMLHARGTPSRLQLAAHDGVLLVAALLGTFL
86	Meiothermus_ruber_DSM_1279	fig|504728.4.peg.2326	Meiothermus ruber DSM 1279		413	Deinococcus-Thermus	no	MAPIPAQVRKNTWLLAITQAINGAGIQLVPTFGAIQVVMLLGNAAFAGLATSLLSLARVMTAFYVGRMTDRRGRKAGLYLGLWLALVGALLIGTATLLGSFALFCAGALVFGSGVGAVQQMRVAAADMYPPSRRAEGLSLVAMGSLFGAGLSPLLVWVAEHLGLALGINEIALAWLMLPLLILPSFLLVAGIQPDPKQMALELARYYPAWALQGAASASEGLEQKDLARVRLAAILTAVTVQGQMVMMMAMTALALKALDCSLSQISFSVALHVMGMFALSWPIGRLTDRLGRKPVIMAGLAVAGLGALLVGLGEGYWVITAGTFLVGLGWSGAFLSANTMLTDVTPPTRRGQAIGMLDLWSNAAGMSLPILGGLIVEGFNLHMLGFFGALLMLVPLYN…
87	Meiothermus_silvanus_DSM_9946	fig|526227.4.peg.2910	Meiothermus silvanus DSM 9946		403	Deinococcus-Thermus	no	MIRHNTLLLALTQAVVGAGMQLLPALGAITVVELLGNNTWAGIATALAGLARMLTAYPVGRLTDARGRKAGLYLGLVGAMGGAVFTGWAVVASSFWLFVAGILVFGAGVGATQQLRVAAADMYPPARRSEGISLVLMGSLVGAGLSPILVWLAQRLGPEVGQSPLSLAWFLVPPFILPALLLLAHLRPDPKQIAHNLSAYYPSLPAASVAGESRGSSRPALSAATWTGVAAQGQMVMLMAMTSLALRHQGCSFELISVSVAIHVIGMFGFSWFVGKLADTYGRKPVMLTGLVLSGLGAVLVATSPAYTIITLGTFLVGLGWSGAYVGATTVVTDVTGPGERGRAVGRLDLWSNGAGAILPILAGFLVEGLGIWAIGLAGVVILMYPLWLLLRLGEEKPG…
88	Chloroflexus_aggregans_DSM_9485	fig|326427.3.peg.1843	Chloroflexus aggregans DSM 9485		420	GNS bacteria	no	MSIPTTFDYEVATRRIIGALFVTQSLASAAIIANIAVNAIAGAQLSGNDALAGLPATLMLAGAALSAYPAGRAMQRFGRRPGLLVGMVLGLMGMLIDGVAVLSHSFLLFLGGLFVVGMARGIIDQSRYAAADVVSPERRAGAISTVVFASTIGAVGGPLLVGPLGQVAAAGGLPELTGPMFGGVALFAIATLVMFVFMRPDPRTLALRLNVQTTTADATTVVPVRSVGTILRLPLVRAGLVSMVLGQVVMVLVMSVTSLHMSHHAHGLDSISLVIGTHTFGMFGLSMFTGRIADRLGRPLTIIFGALMLIVGTLIAPASLLTPWLALGLFLVGLGWNFCYIAGSALVADAIVPSERGAVQGASDLLVNLGSAFGSLSSGFILAGLGYLLLCLIGAVLSL…
89	Chloroflexus_aurantiacus_J-10-fl	fig|324602.4.peg.1552	Chloroflexus aurantiacus J-10-fl		419	GNS bacteria	no	MEQTILDHAVVTRRIIGALFVTQSLASAAFIANIAVNAIVGAQLSGNDALAGLPATLMLAGAALSAYPAGRAMQRFGRRPGLTVGMLLGLAGMLIDGVAVISHSFWLFLVGLFLVGMARGITDQSRYAAADAVPPARRAGAISTVVFAGTIGAVGGPLLVGPLGRIAAAGGLPDLTGPMFGGALLFALAALILFAFLRPDPRVLAIQQANQPVTTTMTPLTATRSLPTILRVPLVRAGLISMVLGQVVMVLVMSVTSLHMSHHHHGLDSISLVIGAHTFGMFGLSMITGRIADRLGRPLTIIAGAFLLIAGALIAPASLLTPWLALGLFLVGLGWNFCYIAGSSLLADAITPGERGAVQGASDLLVNLGSALGSLSSGFILAGFGYLVLCIIGAVLSLA…
90	Chloroflexus_sp._Y-400-fl	fig|480224.3.peg.1806	Chloroflexus sp. Y-400-fl		419	GNS bacteria	no	MEQTILDHAVVTRRIIGALFVTQSLASAAFIANIAVNAIVGAQLSGNDALAGLPATLMLAGAALSAYPAGRAMQRFGRRPGLTVGMLLGLAGMLIDGVAVISHSFWLFLVGLFLVGMARGITDQSRYAAADAVPPARRAGAISTVVFAGTIGAVGGPLLVGPLGRIAAAGGLPDLTGPMFGGALLFALAALILFAFLRPDPRVLAIQQANQPVTTTMTPLTATRSLPTILRVPLVRAGLISMVLGQVVMVLVMSVTSLHMSHHHHGLDSISLVIGAHTFGMFGLSMITGRIADRLGRPLTIIAGAFLLIAGALIAPASLLTPWLALGLFLVGLGWNFCYIAGSSLLADAITPGERGAVQGASDLLVNLGSALGSLSSGFILAGFGYLVLCIIGAVLSLA…
91	Deinococcus_deserti_VCD115	fig|546414.3.peg.1805	Deinococcus deserti VCD115		400	Deinococcus-Thermus	no	MTETAPASATARSTAGQLFPLYGAQALATGATTVSTILSSVIMSGLGREDLSGLPATLISSAAALSAGMFGALMLSRGRRFGLTTAFVLGVSGAVTGFLGARAGLVPVFLMGAALMGAAQGGYQQARYAAAECVAPERRGSALGLLMLMSVVGSLLITGASSAVEQLGERLGTTAEIAGWLVAAALLSVAAVLMRAWTPPATREPLPVRSSRPPLRETFSIAGVRSAALGLATAQGVMVTLMSLTPLRAHHAGVDHAGVAGLISAHIAGMFGFGWLTGPLVDRLGMRFGYATGAALLVAAALSALGPGTAWLGASMFLLGLGWNLVFVSGSRFLTRYPAAQGVTDSLGYVASGTGTLLGGLLIARAGFPALALTCAVLSLLPLLSAWRSGKRREVSSVQP
92	Deinococcus_geothermalis_DSM11300	fig|68909.1.peg.1674	Deinococcus geothermalis DSM11300		395	Deinococcus-Thermus	no	MAKAPTLSAETRPSAAPTLPLGRLAPLYGAQALATGATSVSTILASLIMSGLGRESLSGLPSTLISTSAALSAGLFGALMLRSGRRLGLTAAFTLGACGAVLGFFGGRAGITPLFLLGAMLMGGAQGGYQQARYAAAESVPEERRGTALGLLMLMSVLGSFLITGFSGAVEELGARLDTSAEVAGWLVGGGLLGAAALLMLLWKPLAPPLPTRARLSIGQSFAVPGVRSTALALATAQGLMVTLMSLTPLRAHHLGMDHGGVAALISGHIAGMFGFGWLTGPLIDRLGLRVGYVSGAILLATAALAAPLPGAAWLGISMFLLGLGWNLIFVTGSKALSCYPAAQGVTDSLGYVAAGAGTLLGGLIIAQMGFAVLAYACAVLALLPLLSAWRARRA
93	Mycobacterium_rhodesiae_JS60	fig|931627.3.peg.4861	Mycobacterium rhodesiae JS60		429	high GC Gram+	no	MTANNVEPISPVHPLQAAERAVLQRRTLRVLVMGQVVGAAALGAAITVGGFVVEDIVGVGTPWVGVSTAAVTAGSGTMAQLLSRVMRRYGRRVGMQLGYGLAVAGGLIACLGVQLSVLAVFLVGLLLYGAGSATNLLARYAATDLAEPEQRGRAMGRILFASTFGAVFGPTLVVPAEHLGAAWFGLDHYAGPWLFSSFFFACAAVNVAVRLRPDPLMVVAAEYGMTTQDRPVRLRESARAIAASPVARLALLAMVTAQAVMVGVMAMTPIDMKAHDHEAVSSLVVSVHIAGMFAFSPLVGRYADRRGRLASLRAGALVLLVACGLSAFSSESVPLMFAAMFALGVGWTLALIGGSSMLIEHVPVQHRVPVQGTADLTTAVCGGLASVVCGFVMDWAGFA…
94	Kribbella_flavida_DSM_17836	fig|479435.6.peg.6420	Kribbella flavida DSM 17836		396	high GC Gram+	no	MLVISNVVGGVAVASGFAVAGLLAENISGSTSMSGLVATSTTLGAAVLAVPLAGLARRRGRRVSLATGYLIAVTGAVLSIVAAQVDSLALLLIAGCLFGSGSAANLQSRYAATDAADPRYVARSLSVVVWATTIGVVVGPNLTGLGGSAGAAVGVLPLAGPYLFSVVAFALSLATVWFGLRRLQLSTPRTKVERQPLATTFRRVMAIPHARLGLLAIASAHSVMVGVMSMTAVHLRHHGASLTVVGFVISGHVAGMYALSPVMGWLADRLGRIPTIGVGLAVLAVAMAVAALAPDEAHSLTALSLVLLGIGWSACLVAGSTLLSYSVPADIRTSAQGLSDLTMGALASIAGTAAGPILAHLGFHWLAVLCALLLVPVAVMAALTPQLASSNKIDSA
95	Brevibacterium_linens_BL2_1	fig|321955.3.peg.2525	Brevibacterium linens BL2		427	high GC Gram+	no	MEPAARAAATMTAHEDVEAGMPAQSHSVFRRNQWALSLAQLFSGIGIATGFAVGGILAERLTGRTELAGFAQTASILGAGLLAVPLAKLAERRSRRLALASAYAIALCGAILIVSAILLGIDIAFFIGMGCFGAATAAGLQGRYAATDAAPDHLKGSAMSVVIWATTIGSVIGPNLSGPGAGIGRALGLDPLAGPFVIAIAGFGLALLSVLFLRRLTPATRDSSSTSPRRGGTWQAIRRSPSALMGLLSVVTGHMIMVATMVMTPLHMDHHGLGLELIGITIGGHILGMYGLSPVFGYLTDKYSAGRVILGGHALFALSLVLGLIDALGESSFLRLSVALFVLGLGWSACLIAGSTLLTKEIDPTHRMSVQGLSDAGMNFGAAALAALSGPLLAIGGFA…
96	Brevibacterium_linens_BL2_2	fig|321955.3.peg.3536	Brevibacterium linens BL2		444	high GC Gram+	no	MKTRTRAQAKLITAQLLSGAGIASGYAVGGLLAEEITGKTSMAGIAQMSVILGAGLIAYPLAVLAGKAGRRTALTLGFGIGTIGATVVLLGVALQFLPLFMLGMMLCGSATASGLQARYAAVDLVDPANAGRAMSLVVWATTVGSVLGPSFTAPGAHLGAALGMNELAGPYLISMTAFGLATLVASTLTKKIKPGAAEAVPESAETAESGDSSDSSDSTVEPPTMKLGPALRFALARPVPLFAMITIIAGQMMMTNVMVMTPVHMDHQEFSLGAIGIVVSVHIAGMYALSPVFGWMADRWGPGTVIAGGVLVFATAIILGVIDATAEVSSMVLLSIALIFLGIGWSMFLIGGSALLTASVPQHAKVTLQGASDAAMNLGGALMAAMAGTVLQAGGFLWI…
97	Saccharothrix_espanaensis_DSM_44229_2	fig|1179773.3.peg.4541	Saccharothrix espanaensis DSM 44229		389	high GC Gram+	no	MLAAAQVLGGIGVATGIVVGALAVRDLSGSDALAGLAQPSAVLGAALFAVPAGVVAARAGRRLSLAAAHGVGALGALLAACSAAAGSWPFLLVGLVLFGSGTTAILAARFAAADDAPPGRRARDLSLVVWATTVGSVLGPNLAAPGRWAASALGLAPAAGPFLVSALAYGLAALTVLVGLDRRAPVAATPVRGPGAWRAVRGSRPALVALTALVVGQAVMFGVMSMTPVHMGHGAASLTAIGLVMSLHIAGMYALSPLVGWAADRRGRRVVLAAGAVLLTVSGLLVAGAHGHDLVLLAVGLTVLGIGWCCGLVAGSALLGESVPAASRATVQGFSDMVMNVGGALGGVAAGAAVTAWGYRGLGVAAAVVSLALLGVIAGVTSGPPSRTR
98	Saccharothrix_espanaensis_DSM_44229_1	fig|1179773.3.peg.1679	Saccharothrix espanaensis DSM 44229		416	high GC Gram+	no	MMIMTAVEVVQRRVLRVLGVTQVLGAAGVTIGLAVSTLIAAVLSGSDAVGGLAQTAAALGAALFALPAARLAARRGRRPALILGYGAGAIGAVVAACAVVLGSWQVLVAALVLFGAASSANLAARYAGTDLAHPQRRARSLAIVVWAATLGAVAGPNLADPAGQFAARLSLPVGAGPYLAAAVLFGAAALVVLRFLRPDPLTLAQSAAPVTPAHCAGGVGDTRGSAAVWRALPATGKLALGGITLCHTAMVGLMSMTPVHMDHAGASLRVVGVVISLHVAAMYAASPLFGWMADRLGRVPVLAIGSALVVAASGVAGMAPAHDAPQLAAGLTLLGFGWSAGLVAGSALLTESVSPTDRPAAQGLSDLSMNIGGAVGGVAAGIVVTAWSYAALGLLVGFT…
99	Streptosporangium_roseum_DSM_43021	fig|479432.4.peg.7059	Streptosporangium roseum DSM 43021		387	high GC Gram+	no	MGFAFSSLVVAQLSGSVSISGLAGTASVLGAALLALPTARASGRSGRRAGLALAYGCALLGCLITVVAITVRSWPLMLAGLVLFGGASAGSLASRYSATDLSPPGHSARHLSWVVWAATIGSVAGPNLAEPADHLGRRLGLAPDTGPFALSLLAFAIALAVIVIGLRPDPLLLARSTAPAPASAPGTTVPAARARGTLRTAWQALRQAPAAVRALVAIAVSHTAMVSVMSMTPVHLDHGGSPNWVIGIVLSLHIAGMYVLSPLVGWLADRIGRVPVLTLGMGLLLAAAVLAGTAGPHGVTQVSAGLALLGAGWSCGLIAGSAMLSDAVPLEHRPAVQGLSDLLMNVCGATGAVAAGVIVGALSYGVLGTVVAVMVTITGAWLTLKRT
100	Stackebrandtia_nassauensis_DSM_44728	fig|446470.4.peg.1284	Stackebrandtia nassauensis DSM 44728		420	high GC Gram+	no	MDTTVDTARVQRSTLRLLFTTQIIGGVGVAVGIAVGALLLDELTGGASLSGLGSAASVIGGALLTIPIVRITNRFGRRYGLTFSYVVGTFGSLAILGSVYWNSIPLAFLGMLAFGGGTAANLQARYAAVDLAEPSRRGRQLSMVVWATTLGSVSGPSLAPLADRYLTDLGAPTYAGPFLASAIGFAVAALTLWILLRPDPFLLARRLRDESNGDTTGKTAAQPGIAHGWRVYRTNAAARVGVTAVALGHLVMVAVMTMTPVHIKHGVSDPDQVISIVGIILSLHIAGMYALSPIAGWAADKYGPRRVIGCGIALLLAACAVSGTAGQSHPQLAIGLILLGLGWSGTLVGGSAMLTAAVPAEQRPAIQGLSDLTMGCAGALAGGLSGFIVDAAGYPTLAA…
101	Salinispora_arenicola_CNR107	fig|1169167.3.peg.3023	Salinispora arenicola CNR107		448	high GC Gram+	no	MTTDLTASARVRPDVAPIQRRTLSLLFGTQIIGGIGVTIGVAVGALLAARIAGTAVAGLTQSAAVVGAALLAIPITRITNGHGRRPGLAVAYLVGAIGAVLVVFAAATRSVPLLLLGSLLFGGGAAANLQARYAAVDLAEPARRGRQLALIVWATTIGAVAAPNFAALADTVTDGWGLPPLAGPYAFSAAAFVLAAGVLLALLRPDPLLTARRLEATDTAVASPPPTTEPPAGGLTVAPTSVARRGAGMRAAWQVVRDRPPARLGVAAVAVGHAVMVAVMSMTPVRLGESHGDADVLRVVGIVLSLHIAGMYALAPLVGWLADRLGRRAVILGGVALLLAACAIAGTADHHTPQLTVGLVLLGLGWSGTMVGGSTLLSESVPATVRPSVQGFSDLTMGL…
102	Salinispora_tropica_CNB-440	fig|369723.5.peg.1450	Salinispora tropica CNB-440		474	high GC Gram+	no	MGVPFTPYPWESFVTTDLTVPDRTRSDVTPIQRRTLGLLFGTQIIGGIGVTIGIAVGALLAARIAGTAVAGLTQSAAVVGAALLAIPITRIMNGHGRRPGLVVAYLVGAVGAVLVVLAAVTRIVPLLFLGSLLFGGGTAANLQARYAAVDLAEPARRGRQLALIVWATTIGAVAAPNFAALADTVTGGWGLPPLAGPFAFSTAAFVLAAGVLFVLLRPDPLLTARRRAAGEAAVATPPVVDPVTTGPSAGGLPEVGPATSPGPVARRGAGMRVAWQVVRDRPAARLGVAAVAVGHAVMVAVMSMTPVHLGESHGDADVLRVVGIVLSLHIAGMYALAPLVGWLADRLGRPAVILGGVGLLLAACAVAGTAGHHTPLLSVGLVLLGLGWSGTMVGGSTLL…
103	Micromonospora_sp._ATCC_39149	fig|219305.4.peg.3729	Micromonospora sp. ATCC 39149		441	high GC Gram+	no	MATDLTAPAPSRADVAPIQRRTLRLLFVTQIIGGVGVTIGISVGALLAARVAGTAVAGLAQSAGVVGAALLAVPVTRIMTGYGRRPGLVTAYLVGAVGGVLVVLAAATRQVPLLFLGMLLFGGGSAASLQARYTAVDLAEPARRGRQLSLVVWATTVGAVAAPNFAALADRTTRGWGLPSLAGPFAFSAVAFTLTAAVLLVLLRPDPLLTARRLTAAEAPAAADVVPDAAGPTVTGRRGAGMRATWRVVRERPAARLGIAAVAVGHLVMVAVMSMTPVRLGEYHDDSVVLGVVGVVLSLHIAGMYALSPVVGWLTDRLGRRQVIIGGLAVLLAACAVAGSAGHHTPGLSVGLVLLGLGWSGTMVAGSTLLSESVPAAVRPSVQGLSDLTMGLAGAAAGA…
104	Micromonospora_aurantiaca_ATCC_27029	fig|644283.4.peg.1554	Micromonospora aurantiaca ATCC 27029		432	high GC Gram+	no	MSTDLTAPAPPRPDVAGIQRRTVRLLFLTQIIGGIGVTIGISVGALLAARVAGTALAGLAQSAGVVGAALLAIPVTRLMTARGRRPGLVLAYAVGAVGGVLVVVATVTRLVPLLFVGMLLFGGGTAANLQARYTAVDLAEPQRRGRQLSLVVWATTIGAVAAPNFAALADDTTRGWGLPALAGPFAFSAVAFTLTAVVLLVLLRPDPLLTARRLAAAEPAPGAAPAVTRRGGMVAAWRTVRGRPAARLGIAAVAVGHLVMVAVMSMTPVHLGEWHSDEDVLPVVGLVLSLHIAGMYALSPVVGWLTDRVGRRPVILGGVALLLAACAVSGTAGHHTALLSVGLTLLGLGWSGTMVAGSTLLSESVPTADRPGVQGLSDLLMGLAGAGAAAASGFVMRAV…
105	Micromonospora_sp._L5	fig|648999.4.peg.1817	Micromonospora sp. L5		432	high GC Gram+	no	MSTDLTAPAPPRPDVAGIQRRTVRLLFLTQIIGGIGVTIGISVGALLAARVAGTALAGVAQSAGVVGAALLAIPVTRLMTARGRRPGLVLAYAVGAVGGVLVVVATVTRLVPLLFVGMLLFGGGTAANLQARYTAVDLAEPQRRGRQLSLVVWATTIGAVAAPNFAALADETTRGWGLPALAGPFAFSAVAFTLTAVVLLVLLRPDPLLTARRLAAAEPAPGAAPAVTRRGGMVAAWRTVRGRPAARLGIAAVAVGHLVMVAVMSMTPVHLGEWHSDEDVLPVVGLVLSLHIAGMYALSPVVGWLTDRVGRRPVILGGVALLLAACAVSGTAGHHTALLSVGLTLLGLGWSGTMVAGSTLLSESVPTADRPGVQGLSDLLMGLAGAGAAAASGFVMRAV…
106	Saccharomonospora_marina_XMU15	fig|882083.3.peg.2668	Saccharomonospora marina XMU15		431	high GC Gram+	no	MSEVGTRLPTPDSEEPDKESEIASVQRRTVAVLSVAQVLGGLGVGIGVAVGGLIAADVAGTEGVAGLAQTFGVLGAAVAAVPLAALTRLRGRRAGLVSGMLLGALGAAVVVAASSIGSLPLLLAGLLLFGSATAAGLQARYGATDLARPGHTARALSIVVWATTVGSVLGPNLADPAGKVGASLGLPPLTGPFLVTLVAFTCAAAVLFLLLRPDPLRLAGLRQADTTTGTRKAGAGFKASLRAIAGRPKALVGLLAIASSHVAMVSVMVMTPVHMHHVDVSLSVIGMVISVHILGMYGLSPLTGYLADRFGRVPVIVAGAVVMATAAVVSGVARADDAVLLGIGLFLLGLGWSFGLVAGSALLSESVPAETRTGAQGASDLVMNGAAAVGGSLAGVVVA…
107	Geodermatophilus_obscurus_DSM_43160	fig|526225.5.peg.4919	Geodermatophilus obscurus DSM 43160		422	high GC Gram+	no	MTAETRAVDPVAVQRRTLGVLSGSVALSGLGITVGITVGGLLARDVAGTETAAGLGQTAGVLGAAVLAVPLARVSDRAGRRAGLAAGYAVAVLGALLTIVAAVASSLPLLLVGLFAFGAATACGLQARYAAADLAVPEQRGRALSLVVWATTVGSVLGPNLAGPGEALGDVLGLPPLTGAFAISVAVFAAVALGLLALLRPDPLLLARRLRGAGADVGRPRRATTDAVRAVWADPRGRLGITAVVVSHAVMVGVMVMAPVHMGHAGGTTLRVIGLVISVHVAGMYLFSPLVGLLADRAGSRTTVAVAAALLLAAAALAGTAAPDAALQLGTGLLLLGLGWSCGLIAGSTLVTESVSDEQRPAAQGGTDLLMGLGAAVAGVAGGPLLALGGYGLVATVSA…
108	Nocardioides_sp._JS614	fig|196162.12.peg.2591	Nocardioides sp. JS614		421	high GC Gram+	no	MVSVRALPDVAEVQRRTMRTLVAAQAVGAIGITIGIATASLLARDISGSESQAGLAQTFQVLGAAVAAYLLARLMSVRGRRVGLVTGYLLGAAGALLAVLAGVVDSMLVLLVGAVLLGSTTAANSSARYAATDLAEDAHKGRALSTVVWATTIGAVAGPNLTGPAGALAGWLGIPELTGPFALGSLGMLGAALITFLMLRPDPLLTAREVAGVAPQAPGGTGWGRAVAAARERPVIAFAVLAMACSHAAMVAVMVMTPLHMEHGHAELRVIGIVISVHVLGMFAFSPLVGMLADRTGRPAVLLEGAALLLASLVLSARAPEGSSWQIFVGLFLLGLGWSFATVAASTLIAQHAPLDALTDVQGAADLVMGLTAAGAGALAGVVVGAWGYPELAISAIGL…
109	Tetrasphaera_elongata_Lp2	fig|1193181.3.peg.62	Tetrasphaera elongata Lp2		415	high GC Gram+	no	MRENAVDHVQRRTLATLVVTQVLGGIGLSAGVAVGALLAEDIAGSATYAGLGGTFQVLGTALLAIPMTSLIAARGRRSGLSLGYAAAFLGAIGLVVAGVIGNFPLLLAASLLFGGATASNNQARYAAVDLAPATRRARQLSLVVWVTTIGSVLGPNLVGPSEPVARALDLPVLVGPYLFSVVGLALATLVMLLFLRPDPLLEARRRSLAGDAQVGPRGSVLEGLRILRRSRVRLVALLTLAVGHAVMVSVMVMTPLHMRHGHAELTVIGLVISLHIVGMFAFSPITGWCVDRFGARWVALAGALTLVVATLLASSSPMGSSSRLTLGLFLLGLGWSGTYVSASSALAATLTLPERASGQGAADMIMSLVAAGAGAIAGVVVDHAGFHWLALTSMAFALV…
110	Janibacter_sp._HTCC2649	fig|313589.5.peg.3261	Janibacter sp. HTCC2649		409	high GC Gram+	no	MQRRTVATLSMSQILGGVSLASGVAVGALLAEQVSGSPTYAGLGSTFQVIGSALIAVPLARLSAARGRRPGLVLGYALSFVGALGLIAAGVVGSFALLLVASLLFGGSTASNNQARYAAADLADPAHRGRDLSLVVWATTIGSVLGPNLVGPSEPVSQWLGIPRLTGPFVFSLIGLLLAIAVLIWRLRPDPLIEARRRLTVADPSASGRTHGSIGRGLRVITARPKALLGLITLALGHVTMVSVMVMTPLHMRHGHADLTIIGFVISMHILGMFAFSPLTGMAVDRLGGRVVAMVGSGILVVATLLASTAPMGNSTRLLIALFLLGLGWSCTLVSGSTLLTSAVPTAERPGAQGASDLVMGLAAGLGGALAGVVVDKASFHALALACLVIALAIGAAAL…
111	Catenulispora_acidiphila_DSM_44928	fig|479433.4.peg.6737	Catenulispora acidiphila DSM 44928		444	high GC Gram+	no	MTAADSRISPDLVAVAGRAAAVQRRTVRVLIGSQILGGIGSSTGFSLSTLLAKEITGNAGLAGLTGTFSSLGAACAAIPLSRIMAARGRRPGLVLGYGAAIVGTLVIVLAARLHAYPLLLGGMALFGSASAVNLQARYAGTDLAPAERRGRSLSMVIWAVTVGSILGPNLGHPAEGTARALGLPPLAGAFLWSGFALCGAALVLGLLLRPDPLLVARELRGEDAAAPERLTLRESFAVIGASPYAVLAIAVVAVSHTVMVSVMSMTPVHMNSDGMSVTVIGLVLSVHITGMYAFSPLVGAAVDRIGRIPVLGAGLVVLSAACLVVGAAPMGSRSYLMAGLLLLGIGWSCGVVAGSTLLTESTPDRVRPSVQGASDFVMQGSSAGGAALAGLVVGTLGYS…
112	Streptomyces_sp._S4	fig|889487.3.peg.723	Streptomyces sp. S4		458	high GC Gram+	no	MDIADGLATSPHRPAPPGPEELAALRRRTTGVLVAGQILGGLGVAVGVALSPLLARQVGGTEAVAGLAPTATVAGTALLSVPLAALMTARGRRPGLVLGYLIGAAGAGVVVAGAVLEHFALLLAGMAAFGASSCANLQSRFAAADLAEPGRRARAISLVVWATTIGAVLGPNLAAPAGRSVAGLGVPEAAGPFLWAGVVFLAAALLVAVLLRPDPLLTARALAPEADRTPKGRSFRAAAAAVRTSPQARLALAVIAVSHTVMVSVMSMTPVELGHHGAGIELIGLVISGHIAGMYAFSPLMGRLADRGRLPVIGLCVALLGCAALLAGTAGASHGRTAAGLFVLGLGWSAGLVAGSALLTDAVPQGVRPAVQGLSDLTMNASAGIGGAVAGLVMAGAGY…
113	Streptomyces_viridochromogenes_Tue57	fig|1160705.3.peg.6557	Streptomyces viridochromogenes Tue57		428	high GC Gram+	no	MTAMERQVVASVPADRLPALRRRISAVLITTQILGGLGVATGIALAAVLATEVSGTESLSGLAPTATVAGTAVLSMPLAALMTARGRRPGLVLGYVIGAVGAGVAVVAARVGSFPLLLCGMAAFGAASSANLQARFAAADLAEPERRARAISLVVWATTIGAVLGPNIAAPAGRSVTGLGIPAAAGPFLWAAGIFLISAVVVAVLLRPDPLLTARALAPAEEQSPAARSLRAGLAAVAASPRARLAVVTVAVAHTAMVSVMSMTPVDLAHHGAGIDLIGLVISGHIAGMYAFAPLMGRLSDRLGRLSGIGLAVGLLACAVFVAGTAGGSHGQTAVGLFVLGLGWSAALVSGSALLTDSVPQPARAAAQGLSDLIMNASAGLGGAAAGLVVAQASYAWLN…
114	Streptomyces_sp._C	fig|253839.3.peg.1200	Streptomyces sp. C		443	high GC Gram+	no	MSGVSTSPDAAPDTAAGSSGAAAPVDAADLPRLQRRTSAVLMASQILGGLGVPISIALAPVLATEISGTEALSGFASTAAVIGTALVSLPLAALMTARGRRPGLVVAYAIGTLGAALVVLAASVKSFPLLMLGMAAFGAASSANLQARFAAADLAAPDRRARAISLVVWSSTLGAVLGPNLSAPASDSFAGTSIPQTAGPFVWAGAVFVLTGTLLAVFLRPDPLLTARALAGAGEQSRQARSLRAGMAAVKASPRARLALLTVAVSHTAMVSIMVMTPMDLSHHGAGLRLVGLVISGHIAGMFAFSPVMGWLADRLGRLSVIGLAAGLLSLAALLAGTAQGNHAQSAAGLFLLGLGWSAGMVSGSALLTDSVPQAARAAVQGLSDLTMNTAAGVGGAAA…
115	Streptomyces_flavogriseus_ATCC_33331	fig|591167.3.peg.5522	Streptomyces flavogriseus ATCC 33331	Streptomyces pratensis ATCC 33331	398	high GC Gram+	no	MLIGSQILGGLGVAVGIALAPVLAAEVSGSEALSGLAPTASVTGTALLSLPLAALMTSRGRRPGLVLAYLTGALGALLVVTASVVGSFPLLLLGMAGFGAGSSANLQARFAAADLAEPERRGRAISHVIWATTIGSVLGPNIAAPASAVFRGTVVPETAGPFAWAFVIFLLTGSLVAVLLRPDPLLTARAFAPEGTETAANRSLRAGVAAVRAAPMARLALVTVAVSHTAMVSVMVMTPVHLGHHGADIQLIGLVISGHIAGMYAFSPLMGRLADRAGRLPVIGLAAGLLCFAALLAGTSGGGHARTAAGLFVLGLGWSAGLVAGSALLTDSVPQAARAAAQGLSDLTMNAAAGVGGALAGVIVSRLGYGWLNAVVACLLLPMAALALRRATGRPATG
116	Streptomyces_roseosporus_NRRL_15998	fig|457431.3.peg.6214	Streptomyces roseosporus NRRL 15998		409	high GC Gram+	no	MLVVSQILGGLGVAIGIALAPMLAAEVSGSEALSGLAPTASVLGTALLSLPLAALMTSRGRRSGLMLAYLIGALGGGLVVLATMLPSFPLLLLGMAGFGAGSLAGLQARFAAADLVGPERRGRAISTVVWATTIGSVLGPNISAPASRLFRGSPVPEAAGPFLCSAAVFLLAGLVVALALRPDPLLTARALAPEGPEGPPKRSLRAGTAAVRASPKARLALVTVTVSHTAMVSIMVMTPVDLSRHGADLQLIGLVISGHIAGMYAFSPVMGWLADRFGRLTVIGLAVGLLSCAALLAGTAGPRHGQTAAGLFVLGLGWSAGMIAGSALLTDAVPRAAQAAVQGLSDLTMSAAAGVGGATAGVIVAQWGYGPLNAIGAALLLPVAALALRRSLRQRPGAG…
117	Streptomyces_griseus_subsp._griseus_NBRC_13350_1	fig|455632.3.peg.5692	Streptomyces griseus subsp. griseus NBRC 13350		400	high GC Gram+	no	MLVVSQILGGLGVAVGITLAPVLAAEVSGSEALSGLAPTASVVGTALLSLPLAALMTARGRRSGLALAYLIGALGGGLVVLATMLPSFPLLLLGMTAFGAGSLAGLQARFAAADLVGPERRGRAISTVVWATTIGSVVGPNISAPASRLFRGTRVPEAAGPYLCSAAVFLLAGAVVALALRPDPLLTARALAPEGPTTSRERSLRAGIAAVRASPMARLALLTVTVSHTAMVSIMVMTPVDLGRHGAGLQLIGLVISGHIAGMYAFSPVMGWLADRFGRPAVIGLAVGLLSCAALLAGTAGPRHGQTAAGLFLLGLGWSAGMIAGSALLTDAVPRSAQASVQGLSDLTMNAAAAIGGAAAGAIVAQWGYGLLNAIGAALLLPVAALALRRSLRRPGAVGG
118	Streptomyces_sp._ACT-1_1	fig|649189.3.peg.2490	Streptomyces sp. ACT-1		400	high GC Gram+	no	MLVVSQILGGLGVAVGITLAPVLAAEVSGSEALSGLAPTASVVGTALLSLPLAALMTARGRRYGLALAYLIGALGGGLVVLATMLPSFPLLLLGMTAFGAGSLAGLQARFAAADLVGPERRGRAISTVVWATTIGSVVGPNISAPASRLFRGTRVPEAAGPYLCSAAVFLLAGAVVALALRPDPLLTARALAPEGPTTSRERSLRAGIAAVRASPMARLALLTVTVSHTAMVSIMVMTPVDLGRHGAGLQLIGLVISGHIAGMYAFSPVMGWLADRFGRPAVIGLAVGLLSCAALLAGTAGPRHGQTAAGLFLLGLGWSAGMIAGSALLTDAVPRSAQASVQGLSDLTMNAAAAIGGAAAGAIVAQWGYGLLNAIGAALLLPVAALALRRSLRRPGAVGG
119	Nocardiopsis_dassonvillei_subsp._dassonvillei_DSM_43111	fig|446468.4.peg.444	Nocardiopsis dassonvillei subsp. dassonvillei DSM 43111		433	high GC Gram+	no	MSTHTAQPGDALTESERARLQRRTVLVLMLAQVVGGVGMGAMIAVGALIALELTGSDTWSGMATTMITLGAAVFALPLASLAARRGRRPGLALGWMLGALGGTVVIAATVLEAFALFLVGMVLVGAGTATNLQARHAAADLASERSRGRDLSIVVWATTVGSVAGPNLTGPGARVADLFGLPALLGPVLFTTTGFVLGGLLILALLRPDPLRAATADRPSGGAAPSGARLSVAGALRVVAAGPGALLAVVGIVASHTVMVAVMTMTPVHMSHHGAALTVIGLTISLHIAGMYALSPVVGWLTDRFGRVPVLLAGQGILIAAAVVAGTAGHDEARVTVGLVLLGLGWSFGLVSGTALLAESLAADVRPRVQGVSDLVMNLGGAAAGALSGVVLAQAGFGG…
120	Thermobispora_bispora_DSM_43833	fig|469371.4.peg.1297	Thermobispora bispora DSM 43833		214	high GC Gram+	no	MRLRERYAAPTPAPPGKASGRIRPMLAELGGNPVARFAVIAILTAHGVMLGVMTATPVHLAHHGGSITMIGITISLHVLGMFAFSPVVGHLADRLGPRRTIAAGTWILVASLVIGAIRPADTAWIVVSLFLLGLGWSFVTVAASAEFGSAVSGEARASAQGGVDALSNLCGAVAALAAGPALSVTGFSGLSVLAIAALVPLLILTARKRARGSG
121	Corynebacterium_nuruki_S6-4	fig|863239.6.peg.1859	Corynebacterium nuruki S6-4		416	high GC Gram+	no	MTDTGHDIQRRTLAVLAVSQVIGTVGVGIAPSIGILLATEVTDSEVWSGLARTASTLGAALLGIPLGATAARWGRRTALASGWWVSAAGAAVLVAAAQWSLVVPMFLGLLLIGAGQATSLQSRFAATDRARPADRARALSLVVWVGTLGNVLGPNLGLPGQALHRATGLTVFAGAFLIAAVCLALAGLVIFLWLRPDPLAGHTASGPVVKEAATRRRFPRVRLLLAEVRTNRRARAAAGAVVIAQVVMVVVMTMTPVHMSHRGDSVTLVGITISLHILGMYALAPVVGQLTDRRGPRPAVVTGVVVLVASLVVAGVASDSTAGVVVALFLLGLGWSFVNVAGSATFSQALTEDHRATAQGGLDASSNLVSAAGAFAAGPLMAVSSFPVVSIVVAVLLIP…
122	Nakamurella_multipartita_DSM_44233	fig|479431.5.peg.605	Nakamurella multipartita DSM 44233		430	high GC Gram+	no	MQAMPSPEQTVWQHEPRVTAVQRRTLILLSAAQVLGGIGFGAGLSVGILLATQVTRSEGWAGVARTSTTVVAALVAIPLAVLAARFGRRVSLGLAWTLATTGSAALVLAAQIAQQPGTLPTVALIYGLGISGAGSAASLQSRYAATDLSAPEHRSRQLSLVVWATTVGTVLGPNLGAPGEALAGVLGLAPMAGPFVIATVMQALATAAILLLRPDPLLLAGTFTHVDPHTPRSGTGPAMARAWRLSGARTALVAMCAAHTVMVGVMTMTPVHMDHHGATISIVGLTISIHVLGMFAFSPLVGIAADRYGRLPLIAAGGGTLLAATLVAGLAGASMGWVTAGLFLLGVGWSLVLVPASALLTESVPVADRTRVQGGADAAMNVSAAIGAAGSGPLLGLIG…
123	Beutenbergia_caverna_cavernae_DSM_12333	fig|471853.4.peg.937	Beutenbergia caverna cavernae DSM 12333		426	high GC Gram+	no	MPDPTELVADWREAPDVRAVQHRTRRVLVSAQVLGSVGMGASASVGILLAEQVTQSETWAGVARTSTTLGAALVSLPLALLAARAGRRTALSAGWSVALLGAVLLVLAAATSSTVLLVLGMLAFGAGSATGLQSRFAATDLEVPAHRARTLSIVVWAMTIGSVLGPNLGAPGELVESWFGLPELSGAFVISAAGLTATVIILLVFLRPDPVAVAAAKAGPDAVPAPKARGSLVLGLRAIVATAPARFAFVALVLAHTSMVLLMTMTPVHMHHHGGTVEIIGLVISGHVLGMFAFSPLVGALADRIGRIATILIGQAVLLAAAVAAIGWSGGTGGVTVALFLLGLGWSFVTIPAATVVSDAVAPAVRNVVQGTSDTAMNVVAAVAAGVSGPLLAVVGFAN…
124	Beutenbergia_cavernae_DSM_12333	fig|471853.5.peg.575	Beutenbergia cavernae DSM 12333		426	high GC Gram+	no	MPDPTELVADWREAPDVRAVQHRTRRVLVSAQVLGSVGMGASASVGILLAEQVTQSETWAGVARTSTTLGAALVSLPLALLAARAGRRTALSAGWSVALLGAVLLVLAAATSSTVLLVLGMLAFGAGSATGLQSRFAATDLEVPAHRARTLSIVVWAMTIGSVLGPNLGAPGELVESWFGLPELSGAFVISAAGLTATVIILLVFLRPDPVAVAAAKAGPDAVPAPKARGSLVLGLRAIVATAPARFAFVALVLAHTSMVLLMTMTPVHMHHHGGTVEIIGLVISGHVLGMFAFSPLVGALADRIGRIATILIGQAVLLAAAVAAIGWSGGTGGVTVALFLLGLGWSFVTIPAATVVSDAVAPAVRNVVQGTSDTAMNVVAAVAAGVSGPLLAVVGFAN…
125	Gordonia_bronchialis_DSM_43247	fig|526226.5.peg.4036	Gordonia bronchialis DSM 43247		408	high GC Gram+	no	MTEPQAAPEQDRAAVARRTVVLLCAAQILGGLSMGASLALGAILGEQLSGSESLAGLPTTVLTLGAAAAGLPLAALAGRRGRRPALSLGLVIAAVGATVVALAVDLGWFGLLLVGMACVGTGTAVSLQARFAATDLSSAATRGRDLSLVVWMTMVGAVAGPALVPAGARVAGWLGLADLAGPFVLGAVGSAAAAVVLWAGLRPDPLRLAGGIPGGTRRGSLVAGFAVIRRTPSARAAVGAVVAAHAVMVAVMALTPVHMHHGGASLTVVGLSISAHVAGMYVLAPVMGVLADRVGRVPTILLGQALLLTSCVLGFLLADSQTGLVVALVILGLGWSASTVAASTLLTESVDVSLRPPAQGVADTSMSLAGAVAGALAGVIVGAFGYSTLVLGAGVIAVI…
126	Cellulomonas_flavigena_DSM_20109	fig|446466.5.peg.3091	Cellulomonas flavigena DSM 20109		433	high GC Gram+	no	MSDPAHDVRLRSDGPDELFAAARRRTVAVLACAGVLGGLAAGTVVSVGSLLAVELSGADRWAGSVTTAATLGAAVASIGLARLAVAHGRRRALSTGLALAATGATGVVVAAVVASFPLLLVAGVLLGVGSAVNLQSRFAATDLSTPSTRARDLSLVVWAGTVGAVVGPNLVGLNEPVSRLTGLPEHAPVFVVSTLGMLAALIVVQAGLRPDPLDVAGRTGAATGRRRHVPLRVAVAVLRRHPQALGALLGVLVAHGVMIAVMSTTPVHMEGHGASISLVGLTVSLHLAAMFALSPLIGLLADRVGAGRALLAGLAVVVAACAVCATAHGDHVRVTVGLVLLGLGWSVATVAGSSLVAAAVPGAERVAVQGLSDAAMSLAGAGGGALAGVWLEVVGYGGL…
127	Arthrobacter_globiformis_NBRC_12137	fig|1077972.3.peg.2231	Arthrobacter globiformis NBRC 12137		289	high GC Gram+	no	MTSTAEATRSTQRRIVWVLSVAQIFSGLGNGSTLALGSILAVDLAGSEAWAGSVNTALTLGTAVTAIPLSRLALRRGRRVALTTGLAAAIAGTFLMVAAVAAELFVLLLGGAFLVGLASAVNLQARFAATDLAEPAHRGRDLSLVVWAITVGAVAGPNMVAPGAVLAGWLDIPPAAGPFLISALGMVVGAAIVTLSLRPDPLLTRRALDRVDLLPASRRSGAWREGWRTVKQHPTALGAVIAVIAAHAVMVAVMSMTPLHMQHHAGHTAGNPDTIALTGLTISLHIAGM
128	Renibacterium_salmoninarum_ATCC_33209	fig|288705.4.peg.2385	Renibacterium salmoninarum ATCC 33209		407	high GC Gram+	no	MTVQAIQRRTVGVLAAGSLLAVDLSGSDAWAGSVTTLLTLAAAFSAMPMASFARKRGRRVSLSLCLTVAFAGAVLMVVAAATRSFPSVLVAAAGLGFSTTENLQSRFAAADLAASEHRGRDLAIVVWATTLGAVAGPNLVRPGAQLGNFLGLPENSGPFLFSATSMLLGMILLSIGLRPDPLLTAQKIANQEQSVQKLSRRAGFASIRESPSAMVAFISVVGSHVVMVSVMAMTPLHLKQVDERAAMGHHGTDVLAIIGFTISLHIAGMFALSPLFGWLSDRLGRVKVIIGGQIILLSAVAVAGFGQSNTNAVTVGLILLGLGWSASTIAGSTLLSESVPASEKVQVQGVSDTLMGFSAAAGSVLAGIALAYWGFAGLTAIATAIVLAVAMAVFSSVQK…
129	Arthrobacter_aurescens_TC1	fig|290340.10.peg.2104	Arthrobacter aurescens TC1	Paenarthrobacter aurescens TC1	450	high GC Gram+	no	MTTTSTTALDPQRVQRRTVFLLSSAQLLSGVGNGATLSIGSLLAVDLSGSEAWAGSITTVLTLAAAVAALPLARLAEARGRRVGLVTGLVAAMVGALLIIASVMSQSFVLLLLGAAFLGLGTAANLQARFAAVDLAEPEHRGRSLSTVVWAITIGAVAGPNLIQPGAAVGEALGLPPIAGPFVFSAVGLFLAAGLLFAGLRPDPLLMSRRLAAQAEAGDEPGAQPVRGTIRSGLRAVRSSPQAMLALAAVVAAHGVMVAVMSMTPLHLQQLVGGSHEGHHGGTTDSTDALVVIGLTISLHIAGMFALSPLWGWLTDKAGRFQTIAMGHGLLLVAVFIAGFGQHEPALVTVGLILLGLGWSAASIAGSTLLAESLAPEQRVTVQGVSDTLMGAAGAVGGA…
130	Arthrobacter_phenanthrenivorans_Sphe3	fig|930171.3.peg.1782	Arthrobacter phenanthrenivorans Sphe3	Pseudarthrobacter phenanthrenivorans Sphe3	470	high GC Gram+	no	MALTLMSEQEVRHVQRRTVALLAAAQVFGGIGTGATVSIGSILAVELSGSTAWAGAVATLMTLGAALAALPLASLADRRGRRVGQVVGLSAALAGAVLMVLAVVSGLFILLVLGAAGIGVGSAASLQARFAAVDLADTEHRGRALSTVVWAVTVGAVAGPNLIQPGTAVGEALGLPPVAGPFVISGAGLLVATVLLFAGLRPDPLLLARQLAARDAGQSRLQRAGVEGQSVGQAAATGQAPPAAPAMAGGEAKRDGGSLVRGLRAIRGSRTALLAVAAVVGAHAVMVGVMSMTPLHLQELVEGPGAGHAGHTASGDVLVIIGFTISLHIAGMFALSPVMGWLTDKAGRAQTIMIGFTLLIAAVAVAGFGQSSTAAVATGLVLLGMGWSAATVSGSTLLA…
131	Arthrobacter_chlorophenolicus_A6	fig|452863.6.peg.2486	Arthrobacter chlorophenolicus A6	Pseudarthrobacter chlorophenolicus A6	441	high GC Gram+	no	MAIMAEHEVARVQRRTVALLAAAQVFGGVGTGATVSIGSILAVDLSGSSAWAGAVATVMTLGAALTALPLAALADRRGRRAGQVAGMLAALAGAILMVLSVVTGVFVLLMLGAAGIGAGTAANLQARFAAVDLADAGHRGRALATVVWAVTIGAVAGPNLIQPGAAVGQALGLPPVAGPFVISSAGLLTAIILVSAGLRPDPLLLARELAGPAGDAGTATQPRPKPGGRLARGMRAIRGSRMALLAVAAVVGAHAVMVGVMSMTPLHLQHLVEGPGAPHAGHAADGGVLVIIGFTISLHIAGMFALSPVMGWLTDKAGRTETIMLGFATLIAGVAVAGFGQESTAAVAAGLVLLGLGWSASTVAGSTLLAESVKEDARVVVQGVSDMLMGAAGAVGGAA…
132	Microbacterium_sp._11MF	fig|1169146.3.peg.773	Microbacterium sp. 11MF		411	high GC Gram+	no	MPDGTDPTLSTTDIARIQRQTVGVLAAGQVLGGVAFGSTVSLGALLAADLSGEESLSGFATASVTLGAALCAIPLARLASAQGRRRALTLGNLLALVGIAVVITAAALRLFPLLLVGVILIGAGNAGNLQSRFAATDLSGQGRRGRDLGTVVWATTVGGVVGPLMLTPGEAVGQWLGMPPLTGSYAFSIVAQTLALILYLVALRPDPLKVAQQLARTRDAGATRVVEVDRPIVARYAVFAVAGSHVTMASVMAMTPVHLSHLDPRNVTTIVGVTIALHVFGMYGLSPVFGILADRWGRLQTILLGQAILAASLVTAAVAPNSPTAVLIALLLLGLGWSAATVGGAALLTEATPTELRPRRQGRSDTAMTLSAAIGSVLAGGILSLIGYGGLALVALAVV…
133	Microbacterium_testaceum_StLB037	fig|979556.3.peg.3190	Microbacterium testaceum StLB037		417	high GC Gram+	no	MPDTAASASIDLVAAQRRTVRVLAAGQVLTGVAFGATLSLGALLAADLSGQEALSGFATAAVTLGAALTAIPLARLAARRGRRFALTTGNLAALAGIVVVITAAATRTFPLLLAGIALIGAGNAGTLQSRFAATDLATTARRGRDLATVVWATTVGGVVGPLLLAPGELVGASIGMPRLTGAYLFSFAAQVCAFALYVLVLRPDPLLLAQRLDRDKTSSAVAAPEVDRPRTARFAMLAVAASHVTMASVMAMTPVHLSHIVAPDAVTLAVGVTIALHVFGMYGLSPVFGILADRIGRLAVILLGQALLAASLIVASLFSASQAGVLVALVLLGLGWSAATVAGSALLTEATPLALRPRRQGRSDTLMTACAAVGSVLAGVILGLVGYGGLALWAFVPVA…
134	Arthrobacter_sp._FB24	fig|290399.4.peg.4206	Arthrobacter sp. FB24		435	high GC Gram+	no	MNAEERPESRELDEATPGHAATPVQAAPHDRRLQRRVVSVLVGGQILGGIGMGATLSLGSLLAAQLSGSNAWSGMAATMSTLGAALAAVPLARLAQARGRRVSLSTGALIAGAGAIVAITSTALAVFPLLLLGLMLLGAGSAVNLQARFAATDLSLPGSRGRDLSIVVWSTTIGAVLGPNLFGPGEVVGAALGLPPLTGAFAFSVAAQLATAVVYATGLRPDPLLTAMASRVPDLTAPRPQSGLRILRSNAKARYAVAAVALSHATMVALMSMTPVHLRDHGASLTVVGLTISLHIAGMYGLSPVFGWMADKAGRLRTILLGQAMLLSSLVLAGFASDSGPAVTASLILLGLGWSASVVAGSALVAESAQVQDRPAIQGVSDLSMNAAAATGGALAGPV…
135	Microlunatus_phosphovorus_NM-1	fig|1032480.4.peg.4410	Microlunatus phosphovorus NM-1		428	high GC Gram+	no	MTTGTTAATDLAVLRRRTLALLATGQILGGLGIGAAFSVGALAANKLAGASWSGMAATMSTLGAALLAVPLARLADRGGRRISLAAAALVAAGGVALCVLGMVLSSVVVLFVGLAGAGASTAASLQSRFAATDLAAPQTRGRDLSLVVWSTTVGAVIGPNLAEPGEVVGRALGLPQFAGVFVFAIVAQLAAALAYALFLRPDPLVLSRQLELSLAATTQASADQSADQPVSGQPAKDQGDLGLVRLAILATALSHATMVALMAMTPVHLVHGGATLSLVGLTLSLHIAGMFGLSPVFGILSDRLGRIPTILLGQAMLVAAALVTALGAQTHGLVMIGLTLLGLGWSASTVAGSALLSDAAPPAQRVRLQGRSDMLMSLAGAAGGALSGPMLALVGYPGL…
136	Corynebacterium_efficiens_YS-314	fig|196164.1.peg.2651	Corynebacterium efficiens YS-314		416	high GC Gram+	no	MGVMVSTRWFMVTSMTAGTTETTQAAAHPARRKVLAGLMFAQIMIGLSNGITLSMGSLLAASMAGVAWGGSAATLTTIGAAIWAVPLARMVSRYDRRTSLSTGMLLGAVGAVLAVIGAQFGLFPVVLIAFVFLGAMSAVNLQARFVATDVSAESTRGRDLSLVVWSTTIGAIVGPNLFTPSARFSEMVGLEVHAGAYVLSLIGQLIAIAVWLFTLPKGLKPGVSTAPDDSPATLTPMARRAIASVAVAHFSMVGIMSMTAVHMQGHGAGLTIIGFTISLHVAGMYALSPLFGILTDRAGRGVTIGLGFGMLAASALLLVIWPEPQWSVIASLVLLGLGWNSALVGSSAMLNDATPAHHRARAQGRSDLTMNLAGAAGGLLGGIIVGAAGMPYLAGLVLI…
137	Corynebacterium_glutamicum_ATCC_13032	fig|196627.4.peg.2729	Corynebacterium glutamicum ATCC 13032		403	high GC Gram+	no	MHASSPQPHPQRTRVLSGLIFAQIMVGASNGVTLSMGSLLAAHLAGASWGGSAATLTTIGAAIFSIPLARMVSTYDRRTSLSTGMLLGCVGALLAILGAQFGLFPVVLLAFLFLGSMSAVNLQARFAATDVASEETRGRDLSIVVWSTTIGAIAGPNLFEPSARFSETLGLEQHAGAYLLCLFGQLIAIAVWRFTLPKGLKPEATPNAPTEKKRLTPKALQAITSVATAHFSMVGLMSMAAIHMQGHGASLTIIGFTISLHVAGMYALSPVFGLLTDKLGRNVTIYSGFAMLATSAAFLIIWPEPQWAMITSMILLGLGWNSALVGSSTLLVDATPIHHRTYAQGRSDLTMNLAGASGGLIAGPLIAMGGMPLLAGVVLAVVALQTVLSFRTRSIEKTP…
138	Kocuria_palustris_PEL	fig|1236550.3.peg.670	Kocuria palustris PEL		417	high GC Gram+	no	MAAAQDPAAGQTAESRAQRRILLVLVLGQVLAGLGTGATLSLGALLITDLAGSSAWSGMAATMSTLGAALFALPLAGLAQARGRRISLSGGVVTAASGAVVAVTAAALGSVLVLLVGILMLGAAQAVNLQSRFAATDLADPRSRGRDLSLVVWSTTIGAVTGPNLLSPGEVVGEAVGMPPLTGAFAFTATAQLLAAIVYLVGLRPDPLLAARDLAGSGPQSPRESRAAAAPGRPWKAIFTVALSHAVMVSLMSMTPVHLRDHGSALSLIGLTFSLHIAGMYAFSPVFGILADRIGARATVLLGQALLVGAMILSLLGSESSGAVIASLILLGLGWSASTVAGSVQISRAGTPETRSRIQGTSDMVMNLMGALGGASAGVILSGVGFSGLAGLLLMPVGV…
139	Kineococcus_radiotolerans_SRS30216	fig|266940.5.peg.2981	Kineococcus radiotolerans SRS30216	Kineococcus radiotolerans SRS30216 = ATCC BAA-149	423	high GC Gram+	no	MSANTTPPGALAHRDLQRRVVRVLVAGQVLGGLGAGATLSLGALLITRVSGSPAWSGMAATMATLGAAALAVPLARLAQARGRRTSLSTGALLAVAGAGTVVTAAVLVHLWLLLAGVLLLGSGQALNLQARFAATDLAAASRRGRDLSLVVWSTTVGAVAGPNLFEPGEAVGRALDLPSLTGGFVISAVAQALGALVYLVGLRPDPLLTATAAARAGAGVAATSTAAGERRTGGLSVLRSSPAARRAVLTVALSHAVMVALMSMTPVHLSSHGASLGLVGLTISLHVAGMYALSPLFGHLTDRLGARTTVLLGQALLLLALLLAVLGPEDTVVVTAGLVLLGLGWSASTVAGAALVSAAVSPVQRPRLQGVSDALMSLAGAVGGAAAGPVLARAGFDGL…
140	Kocuria_rhizophila_P7-4	fig|1029824.3.peg.1933	Kocuria rhizophila P7-4		425	high GC Gram+	no	MARGGVVRDDAVMSATTRAASAERQDPGPGFQRRVLTVLALGQILGGLGTGATLALGALLITEVSGNSALSGMASTMNTLGAALLAIPLARLAQRRGRRVSLTTGALVAVLGAAVIVVAATLHVLPALLVGMGLLGAGTALNLQSRFAATDAAAPRTRARDLSLVVWSTTVGAVVGPNLFGPGEAIGRALGLPPFTGGFVIALCAQCLGAGVYFVGLRPDPLAVALARGGSVANRPDPAGGFTLLRTVPAARRAVLVVALSHAVMVSVMSMTPVHLTSHGATLSVVGLTISLHVAGMYALSPVFGWLADTIGRVSTVLLGQGLLVAALLLTWLGSEQHGFVLAALILLGLGWSASTVAGSTMVTESVAAHDRPGLQGTSDLVMNLCGAAGGALAGPVLA…
141	Arthrobacter_arilaitensis_Re117	fig|861360.3.peg.1907	Arthrobacter arilaitensis Re117	Glutamicibacter arilaitensis Re117	423	high GC Gram+	no	MQIEASSNERNSLGDREITRIRRKSISILAAGQILGGLGSGATLTLGSLLIVDISGLDELAGMAATMNTLGAAFMALPLAVLAQKFGRRISLSTGALIAASGVVIIISSAFLRYWPLLLLGMLVLGTGSAMNLQSRFAATDLSTKATRGRDLSVVVWSTTVGAVIGPNLFEPGEELARFISLPPFTGGFLIAMCAQLIGVFVYWLGLRPDPLQVAQHQAAVKADNTQLRRRGWSILKNTPIARRAVLTVALTHLYMVSLMSMTPIHMQHQGASLTLIGITISIHVAGMYALSPVFGWLTDKAGPRTIIFAGQALLITASVLVWSNGQSHTVTTLALLSLGLGWSAATVAGATMITGAVGIAERPQLQGTSDLCMNLAGVVGGLCAGPILGAVGFQGLAV…
142	Pseudonocardia_dioxanivorans_CB1190	fig|675635.11.peg.4496	Pseudonocardia dioxanivorans CB1190		409	high GC Gram+	no	MTSGEPDVQRRILTVLVGAQVLSGAGLAAGITVGALLAEQMLGSTGLAGVPTALFTIGSAATAAAVGRISQRSGRRAGLTLGYAAGAVGSGAVVVAAVLGNVPLLFAALLVYGAGTATNLQARYAGADLASPARRGRAVSVVLVATTLGGVVGPNLVSVTGGVATAWGIPALAGPFLLAGVAYAVAAAVLGVLLRPDPLLLARELATAPGPGGTTAPDVAGSRAGVVLGATVMILTQIVMVAIMTMTPVHMAAHGHGVGAAGVVIAVHVAAMYLPSPVTGWLVDRIGRIAVAALSGGTLLLAGVLAAVAPDDSVALLTVALALLGLGWNFGLISGTAIITDAVPLASRATTQGAVDVCIALSGAGGGLASGLVVATAGFPTLALAGGVLALLVLPVIVA…
143	Streptomyces_griseus_subsp._griseus_NBRC_13350_2	fig|455632.3.peg.6730	Streptomyces griseus subsp. griseus NBRC 13350		420	high GC Gram+	no	MLVLAQIMSGAGLTAGITVGALLAEEMLGSTGLAGVPSALFTSGAALGALGIGRLCTRWGRRPGLALGYATGAFGSVGVVVAAATGSVALLLPALVVYGMGTATGLMARYAGADLASPARRGRAVSAVLFATTLGAVTGPVLVTPAGEVAHSWGVPRLAGPFLLAAAAFAATAVVIACLLRPDPLRLAQERAVRAAGAPDGGADTSTGKESDGGTSAPRAGTVPPAGRHDVAVGTTVMVLTQVVMIGIMTMTPVHMLAHGHTAQAAGLVISLHVGAMFLPSPLTGLLVDRIGGRRVAGASGPLLLAAGAVAALSPAGSAPALGAALVLLGLGWNFGLISGTAIVTGALPPDRRATTQGLVDVGLAAAGAAGSLASGLVVGLAGYPALALAGGLAALLTL…
144	Streptomyces_sp._ACT-1_2	fig|649189.3.peg.978	Streptomyces sp. ACT-1		420	high GC Gram+	no	MLVLAQIMSGAGLTAGITVGALLAEEMLGSTGLAGVPSALFTSGAALGALGIGRLCTRWGRRPGLALGYATGAFGSVGVVVAAATGSVALLLPALVVYGMGTATGLMARYAGADLASPARRGRAVSAVLFATTLGAVTGPVLVTPAGEVAHSWGVPRLAGPFLLAAAAFAATAVVIACLLRPDPLRLAQERAVRAAGAPDGGADTGTGKEIDGGTSAPRAGTVPPAGRHDVAVGTTVMVLTQVVMIGIMTMTPVHMLAHGHTAQAAGLVISLHVGAMFLPSPLTGLLVDRIGGRRVAGASGPLLLAAGAVAALSPAGSAPALGAALVLLGLGWNFGLISGTAIVTGALPPDRRATTQGLVDVGLAAAGAAGSLASGLVVGLAGYPALALAGGLAALLTL…
145	Rhodococcus_equi_ATCC_33707	fig|525370.3.peg.4062	Rhodococcus equi ATCC 33707	Rhodococcus hoagii ATCC 33707	418	high GC Gram+	no	MTSENVTTTPDVAGAQRRVLAVLVTAQILSGAGLAAGITVGALLAQDMLGGTGLAGVPSALFTIGSAAAAVAVGRLSQRLGRRAGLGAGYGVGALGSVGVVAAAAVDNVVLLLIALFVYGAGTATNLQARYAGADLAEPAHRGRAVSTVLVATTLGAVVGPNLVTVMGRVADGLGIPALAGPFILAAVAYAAAAAVLWSMLRPDPLLLARDIDAAAGEFVSSAAGSADEEAAARTWNPSVTLGATVMVLTQLVMVAVMTMTPIHMLHHGHGTGAAGLVIAIHVAAMYLPSPLSGRLADRFGPRPVAGAAALTMLAAGFTAAAAPAESVPALAVALTLLGLGWNFGLVSGTAIITDSVPIATRARTQGTVDLTIAIAGAGGGLTSGMVVGAASYGWLAIL…
146	Saccharopolyspora_erythraea_NRRL_2338_2	fig|405948.6.peg.4078	Saccharopolyspora erythraea NRRL 2338		414	high GC Gram+	no	MTAAVHPAQRRILAVLVGAQVLSGAGLAAGITVGALLAEDMLGSTGLAGLPSGLFTIGSAVAATVIGRTSQHLGRRTGLAAGYVVGAVGGLGVVIAAATGSVFLLFLSLFVYGSGTATNLQARYAGADLAVPHHRGRAVSTVLVATTAGAVAGPNLVTVMGSVADAVGIPSLAGPFILAAFAYAAAGVVLWIMLRPDPLLTARSHAAENARAANGDADEPVDPTGRSGLLLLGTAVMVLTQLIMVAVMTMTPIHMQHHGQGVGAAGLVIAVHVGAMYLPSPFSGLLVDRFGRLAVAAASGLTLLASGLLAALAPPHSVWLLALALALLGLGWNFGLVSGTAIITDTVPLATRAKTQGTVDVAVALAGAGGGTASGLVVAASGFSALAIAGGILGLAIIP…
147	Saccharopolyspora_spinosa_NRRL_18395	fig|994479.3.peg.7238	Saccharopolyspora spinosa NRRL 18395		412	high GC Gram+	no	MRTAVHPAQKRILAVLVTAQILSGAGLAAGITVGALLAQDMLGSTSLSGLPSGLFTIGSAAAAVIVGRTSQHLGRRIGLSVGYAAGAAGSLGVVIAAATGSVLLLFLALFVYGAGTATNLQARYAGADLASPQHRGRAVSTVLVATTVGAVAGPNLVTATGQLADALNIPRLAGPFILASVAYAAAAAVLWTMLRPDPLTTARAIAADAADPAGEPPEQEATSTRNGRSAHLMLGAAVMVLTQLIMVAIMTMTPIHMQHHGHDVSAAGLVIAVHVAGMYLPSPFSGLLVDRFGRMAVAAASGVTLLGAGLLAALAPPNSVVLLAFALALLGLGWNFGLVSGTAIITDTVPLATRAKTQGAVDVAIALAGAGGGMASGLVVAASSYTALAGIGGALALAI…
148	Streptomyces_somaliensis_DSM_40738	fig|1134445.3.peg.3814	Streptomyces somaliensis DSM 40738		418	high GC Gram+	no	MTSAIQAPSAAVPDTAAAQRRILRVLVASQVLSGAGLAAGVTVGALLAQDMLGSTGLAGLPSALLTAGSAVAAVAVGRLSQARGRRPGLTAGYLAGALGSAGVIAAAVLDSPALLFTALLVYGAGTATNLQARYAGADLAAPGHRARAVSTVLVATTLGGVAGPNLTAPTGALAEGLGIPHLAGPFLLSGAAYLLAALVLALRLRPDPLLLARALADAERDTAAAGEGPAAPAREGRRGVVLGALVMVLTQLVMVAIMTMTPVHMQDHGHGTAASGFVISLHIGAMYLPSLLTGRLVDRYGRTRIAAASGATLLAAGVLAATVPGDSVVLLSLALALLGLGWNFGLVTGTAIITDTVPLATRARTQGTIDVAVAVSGAAGGMASGFMVAATSYSALALT…
149	Streptomyces_bingchenggensis_BCW-1_2	fig|749414.3.peg.493	Streptomyces bingchenggensis BCW-1		431	high GC Gram+	no	MTRPAPDADTTGPISDTPDTPETTHTAQAQRRILRVLVASQILSGAGLAAGVTVGALLAQDMLGTSSLAGLPSGLFTAGSALAAVAVGRISQARGRRPGLATGYLTGAIGSAGVITAAVLDTSVLLFIALFVYGAGTATNLQARYAGADLAQPNHRARAVSTVLVATTLGGVAGPNLAAPTGDLAETLGIPHLAGPFMLGGAAYALAALVLAIWLRPDPLLTARTLAAAEQSSNSATDTSPATDAAHERRGGVVLGALVMILTQLVMVAIMTMTPVHMHDHGHGTAASGLVIAIHIGAMYLPSPITGRLVDRYGPPKIAAASGLTLLAAGILAATAPGDSVALLALALALLGLGWNFGLVSGTAIITDTVPLATRAKTQGTVDVSIAIAGATGGLSSGI…
150	Saccharomonospora_cyanea_NA-134	fig|882082.3.peg.2485	Saccharomonospora cyanea NA-134		422	high GC Gram+	no	MTSTAPTSTTASIPDPAQAQPRILRVLVASQILSGAGLAAGVTVGALLAQDMLGTTSLAGLPSALFTAGSALTAVTVGRISQARGRRPGLTAGYLTGALGSAGVITAAVLDNPVLLFIALFVYGAGTATNLQARYAGADLAPADHRARAVSTVLVATTLGGVAGPNLAAPAGTLAEHLHIPHLAGLFVISGAAYAMAALVLALWLRPDPLLLARAVAQAKEADTATNPAADGGDADTSKGRGGVVLGALVMILTQLVMVAIMTMTPVHMHDHGHSTAASGLVIGIHIGAMYLPSPLTGWLVDRYGRMKIAAASGITLLAAGLLAAAAPGDSVTLLALALALLGLGWNFGLVSGTAIITDTVPLATRAKTQGLVDVSIAIAGATGGMASGIMVAATSYPA…
151	Streptomyces_scabiei_87.22	fig|680198.5.peg.244	Streptomyces scabiei 87.22		418	high GC Gram+	no	MTSTAPRSTTAPTPDLAQVQPRILRVLFASQVLSGAGLAAGVTVGALLAQDMLGSTSLAGLPSALFTTGSALAAVAVGRISQARGRRPGLATGYLTGAIGSAGVIIAAVLDNPVLLFITLFVYGAGTATNLQARYAGADLAAPGHRARAVSTVLVATTLGGVAGPNLAAPTGTFAEQFGIPALAGPFILGGAAYALAALVLALWLRPDPLLLARAVAQAQEADATTAPTDADTTEGREGVVLGALVMILTQLVMVAIMTMTPVHMHDHGHGTGASGLVIALHIGAMYLPSPVTGWLVDRYGHMKIAAASGIILLAAGILAAAAPGDSVALLALALALLGLGWNFGLVSGTAIITDTVPLATRAKTQGLVDVSIAIAGATGGMSSGIVVAAFSYPALALT…
152	Saccharopolyspora_erythraea_NRRL_2338_1	fig|405948.6.peg.4506	Saccharopolyspora erythraea NRRL 2338		470	high GC Gram+	no	MRCRTTPAPTGCEPSTATSSSAGGRSEHRRRRARRRPDRGRRGRPHGVAAPGAGGRRRRAGARRRRARGGHHRRRAAGAGDAGLGRPVRAADGAVHPGIRAGGIPGRADHPAPRPPPRHRPRLHRGRDRRAGGRGRGGHRKCRAAARRAVRLRRGHGDEPAGPLRRSRPRPPGRPRHRDQPGDGGHHARSRGRAEPGRTAGCARDRGARPGRTVPAGRRGYLGAGAVLFALLRPDPFLVARHLERSAAEATSAPAVAPPARPGVVVGATVMVLTQISMIAIMTMTPVHMRAHGHGLGAVGLVIGIHVGAMYLPSLVTGALVDRVGRVPMAVASGVTLLLAGVTAAFAPADSLPLLIVALALLGLGWNLGLISGTALLVDATVPANRARVQGTTDVLIAL…
153	Brevibacterium_mcbrellneri_ATCC_49030	fig|585530.3.peg.1945	Brevibacterium mcbrellneri ATCC 49030		419	high GC Gram+	no	MNTDSKLHASISEHERARVHKRTLTVVILSQILGGAGLAAGLAVGALLAQDMLGADALSGLPTGLFTLGSALAAYLVGRSTQRFGRRMGLACGFIAGGIGALGVVIAAIADNAPLLFVALFIYGSGTATNLQSRYAGTDLALPSRRGFGASMAMVATTIGAVAGPNLIEPMGVFADAIGVPTLAGPFILAAVAYTAAGLFLFAFLRPDPYLLARDIAEHETAQAAQSDQATTIPKVGVSAYVGATVMVLTQIVMIAIMTMTPVHMRAHDHGMDAIGLVIGLHIGAMWLPSLFTGTLVDKLGRTPMVIASGVTLLLAGLLAAFAPADSLGLLILALVLLGLGWNFGLVAGTALVVDATVPQNRPKTQGTIDVLIALVGAGGGVASGAVMHATSYQVLSIG…
154	Kytococcus_sedentarius_DSM_20547	fig|478801.5.peg.1363	Kytococcus sedentarius DSM 20547		431	high GC Gram+	no	MPTVVTPQERDRIQARTLRVVVLSQVLGGAGLAAGATVGALLAEEMLGSQGLAGIPVAVVTLGSALAAYLVGRVTQSSGRRLGLGAGFAIGGLGAAGVVLAAVLGQVWLLFVALFVYGAGTASNLQARYAGTDLAAPHRRATAASVALVSTTVGAVAGPNLVEPLGHLADAWGIPPLAGPFLLASVAYLAAGATLLVLLRPDPFLLARSLTGTAADPDPTHGEPAMVRGEPLTTHDEPAASQGIPPVRTTAWVGAGVMVMTQIVMVAIMTMTPVHMRAHDHALGAVGLVISLHIAAMYLPSLVTGALIDKVGRLPMAAAAGVTLLLAGVVAALAPGESMGWIVLALVLLGLGWNLGLISGTALVVDGTVPANRARTQGTIDVLIALAGAAGGAFSGVVV…
155	Nocardia_farcinica_IFM_10152	fig|247156.1.peg.3263	Nocardia farcinica IFM 10152		433	high GC Gram+	no	MTNDLASGVQLPVPDERERARVQRRTLTVVVVSQVLGGAGLAAGITVGALLAQQMLGSGSAAGVPTALFTLGSALAAFSIGRFTQRWGRRIGLGLGFGAGALGAVGVVVAAVIDSAPLLFVALFVYGAGTATNLQARYAGTDLASPDGRGRAVSVALVSTTLGAVAGPNLVEPLGRTAEHWGIPPLAGPFLLAAVAYAAAGMALLTLLRPDPYLLARAITTAERIAAGPAEAGSAAPKAGVGAAVGATVMVVTQIAMVAIMTMTPVHMRLHHHELGAVGLVIGLHVGAMYLPSLVTGVLVDRLGRTPMAVAAGVTLLAAGVVAALAPGDSLGLLIIALMLLGLGWNFGLIAGTALVVDATVPANRPRVQGTIDVLIALAGAGGGVLSGVVMTATSYAVL…
156	Mycobacterium_vanbaaleni_vanbaalenii_PYR-1	fig|350058.5.peg.5838	Mycobacterium vanbaaleni vanbaalenii PYR-1		432	high GC Gram+	no	MPQAEPTQPHAPSCRKPSDARSWSDEERRRVQRRTLVVVIASQVLGGAGLAAGVSVGALLAKEMLGTESLAGIPAALFTLGSAAAAFSIGRLTQSWGRRVGLGIGFTAGGVGAAGVVVAAASDNAPLLFAALFIYGAGTATNLQARYAGTDLADPSRRGTAISVALTATTLGAVAGPNLIAPMGQVAVALGIPALAGPFLLAAVAYVAAGSVLIALLRPDPYLVARQIDAASAREGDDTSVTAALRPTAGAYVGAVVMIVAQVAMAAIMTMTPVHMSGHHHGLSAVGLVIGLHIAAMYLPSLVTGVLVDRIGPHAMAVAAGITLLAAGLTAAFAPGDSLPLLVTALVLLGLGWNFGIISGTAFVVDATVPANRPRVQGSIDVLIAIAGAAGGGLSGVVM…
157	Mycobacterium_vanbaalenii_PYR-1	fig|350058.8.peg.6044	Mycobacterium vanbaalenii PYR-1		389	high GC Gram+	no	MLGGAGLAAGVSVGALLAKEMLGTESLAGIPAALFTLGSAAAAFSIGRLTQSWGRRVGLGIGFTAGGVGAAGVVVAAASDNAPLLFAALFIYGAGTATNLQARYAGTDLADPSRRGTAISVALTATTLGAVAGPNLIAPMGQVAVALGIPALAGPFLLAAVAYVAAGSVLIALLRPDPYLVARQIDAASAREGDDTSVTAALRPTAGAYVGAVVMIVAQVAMAAIMTMTPVHMSGHHHGLSAVGLVIGLHIAAMYLPSLVTGVLVDRIGPHAMAVAAGITLLAAGLTAAFAPGDSLPLLVTALVLLGLGWNFGIISGTAFVVDATVPANRPRVQGSIDVLIAIAGAAGGGLSGVVMSAGGYAALSIACGVFALVLLPALLWDRKRTPAS
158	Bacillus_halodurans_C-125_2	fig|272558.1.peg.4083	Bacillus halodurans C-125		261	firmicutes	no	MGDVADSFGVPTLAGPFILATVAYLLAGFIFFVFLRPDPFLVAKAIVKQEADHEKHNHSAKTTEKQLTEKMSTIAKRGIIVGTTVMVLTQMVMVAIMTMTPVHMQHHGHGLQEIGLVISIHIGAMYLPSLVTGVLVDKLGRTTMSVTSGVILLSAGLLAAVAPGDSLAVLIIALALLGLGWNLGLISGTAMIVDATHPATRAKTQGTIDVLVGLSGAAGGALSGMVVAQSSYATLSLAGGTLALALVPVMIWYLKKNARAS
159	Bacillus_tusciae_DSM_2912	fig|562970.4.peg.837	Bacillus tusciae DSM 2912	Kyrpidia tusciae DSM 2912	443	firmicutes	no	MMETKNLVEDSLSIEEKVKSLPEWLKQYVVSPEKQRQLYRKTIGIVIASQIFGGAGLAAGITVGALLAQNMLGTDRYAGIPAALFTLGSAAAAFLVGRLSQRLGRRIGVATGFLAGGIGSIGVVSAAIFHILPLFFISLLVYGAGTATNLQARYAGTDLALPTQRAKAISAAMVFTTFGAVAGPNLVNITGRVATSLGAPALSGPFMLATVAYILAGLALLLFLRPDPLVVAKAIADVERSKENQSTGTGTKVAEEGIHKPGVILGATVMVLTQIVMIAIMTMTPVHMKHYGHGLGEIGLVIGIHIAAMYLPSPITGFLVDKYGRTMMFYISGVTLLLAGLVAAFAPGQSMVLLILALALLGLGWNFGLISGTAAIVDATPPQIRAKTQGTVDVLIALA…
160	Paenibacillus_sp._HGF5_2	fig|908341.3.peg.5812	Paenibacillus sp. HGF5		435	firmicutes	no	MSIQTASVTEKIESMGESLRPYVDSPEKQRQLHKRTMIIVIVSQIFGGAGLAAGITVGALLAQDMLGTDSYAGVPTALFTLGSAAAALIVGRLSQRLGRRAGLAAGFLTGGLGAAGVVLAAVLHNIALLFLSLLVYGAGTATNLQARYAGTDLALPTRRAQAISTAMVFTTFGAVAGPNLVNMTGRIATSLGAPALSGPFMLAAIAYIVAGLVLLIFLRPDPLIVAKAITEVQIAKDIQNNAQPSHTLEASVNKRGIIVGASVMVLTQVVMIGIMTMTPVHMKHHGHGLGEVGIVIGIHVAAMYLPSLLTGVLVDKYGRLPMSYASGITLLLAGLLAAFAPGDSMVLLILALALLGLGWNFGLISGTAAIVDATPPQIRAKTQGTVDVLIALAGASGGA…
161	Brevibacillus_brevis_NBRC_100599	fig|358681.3.peg.5121	Brevibacillus brevis NBRC 100599		431	firmicutes	no	MSLKPEDLQSYIDSPDKQQRLYKRTLWIVVISQIFGGAGLAAGVTVGALLAQDMLGSESLAGIPAALLTLGSAVAALLVGRLSQRFGRRLGLASGFLAGGIGAIGVVLAAVENSIVLLFASLILYGAGTATNLQARYAGTDLAKPKQRATAVSIAMVSTTFGAVAGPNLVEVMGRFATSIGVPALAGPFILGAAAFILAGLVFWVLLRPDPFIVSKAIAEAQQVNQSSSACLNENQLASNNRGIIVGATVMILTQIVMVAIMTMTPVHMKHHGHGLSEVGIVIGFHIGAMYLPSLLTGVLVDKIGRSTMAYASGVILLAASLTAAFAPADSMPLLITALVLLGLGWNFGLISGTALIVDATQPATRAKTQGTVDVLIALAGASGGALSGMVVANASYAT…
162	Paenibacillus_vortex_V453	fig|715225.3.peg.3074	Paenibacillus vortex V453		442	firmicutes	no	MTQESSSSEAGNKRTPTIQRYVGSPKLQEQLYKKTLIVVILSQIFGGAGLAAGLTVGALLAQDMLKTDSYAGIPVALITVGSALGAWFVGRLTQRWGRGPALASGFLAGGVAAIGIIIAAVHQNIYLLFASLLIYGAGTATNMQARYAGTDLAKPSQRAAAVSMAMVSTTFGAVAGPNLVGVMGRVAESIGVPALAGPFILAAGAFILAGLILLLFLRPDPYGIAQAIEEANIRNVVDSSNEAMNRSERNTRGILVGACVMILTQVVMVSIMTMTPVHMKHHGHDLNAVGLVIGIHIGAMYLPSLFTGFLVDKIGRIAMSVTAGIVMLCSGILAAVAPAESMGLIITALALLGLGWNLGFISGTAMLIDATPASTRAKTQGTVDVLIALAGASGGALSG…
163	Paenibacillus_mucilaginosus_KNP414	fig|1036673.3.peg.1823	Paenibacillus mucilaginosus KNP414		430	firmicutes	no	MNHEHGNSRSGGEIDAVQRQLYQRSLLIVVFSQLFGGAGLAAGVTVGALLAQEMLGSESFAGIPSALLTLGSAAASLLVGRISQQYGRRLGLAGGFMAGGIGAIGVIWAAAWNSVPLLFVSLFIYGAGTAANLQARYAGTDLARPAQRAKAISMAMVSTTFGAVAGPNLVGVTGRFAAAIGFPPLTGIFFLAAASFILAGSVLFLFLRPDPLLVARRMAAASQQSEPAAPQLDSTGYDQRKLVVGATVMVLTQIVMVAIMTMTPIHMKHHGHSLGDVGLVIGIHIGSMFLPSLITGILVDKLGRAVMSIASGGVLLLAGLMAAAAPPDSLPLLTLALALLGLGWNLGLISGTALIVDATDPATRAKKQGAMDVLLALAGASGGALSGMVAAHSSYAFLS…
164	Paenibacillus_curdlanolyticus_YK9	fig|717606.6.peg.959	Paenibacillus curdlanolyticus YK9		434	firmicutes	no	MANESQRDMDRYVHSTDMQNKLYKRTMFIVVLSQIFGGAGLAAGVTVGALLAQDMLGSESFAGVPAALFTLGSAVAAWLVGRLSGHSGRRMGLAAGFLAGGLGAVGVILAAVYISVPLLFISLLVYGAGSATNLQARYAGTDLAKSNQRARAVSIAMVSTTLGAVAGPSMVNLTGDWALFIGVPALAGPFILAAAAYLLAGLVIFLLLRPDPYVVARALFESQQSKEHNRVLDNGKTKVITSNRGLIVGASVMILTQIVMIAIMTMTPVHMKHHGHSLSDVGLIIGIHIGSMYLPSIITGVLVDKVGRIAMSIASGCVLLLAGIVAAAAPPDSMLVLIIALSLLGIGWNFGLISGTAIVVDATDPTTRAKTQGTIDVLIALAGASGGALSGMVVAHSSY…
165	Paenibacillus_elgii_B69	fig|1007103.3.peg.2656	Paenibacillus elgii B69		438	firmicutes	no	MTHEPQIKDSLIRQYIASPDLQRKLYKRSLLIVVLSQIFGGAGLAAGVTVGALLAQEMLGAESLAGVPSALITLGSAAAALLVGRLSEQYGRRLGLAGGFFAGGLGALGVIGAAVNHSVLLLFISLLIYGAGTSTNLQARYAGTDLAMPNQRAKAISIAMVSTTLGAVAGPNMVNVTGHFATSIGIPALAGPFILAAAAFFLAGIVFLIFLRPDPYVVAKAVFKSQQSMGQSHGIDEGKKVSKGSNSGLIVGATVMILTQIVMVAIMTMTPIHMKHHGHSLGDVGLVIGIHIGWMYFPSLITGVLVDKIGRTAMSIASGGVLLLAGITAAAAPPDSMLVLIIALSLLGIGWNFGLISGTAIIVDSTDPTTRAKTQGTIDVLVALAGASGGALSGMVVAH…
166	Bacillus_sp._2_A_57_CT2	fig|665959.3.peg.4898	Bacillus sp. 2_A_57_CT2		438	firmicutes	no	MPVKNSEKVLAPQSAWLQSCINSSEKQQQLYKRTLIVIVISQIFGGAGLAAGITVGALLAQNMMGTDSVTGIPTALFTLGSAGAALLVGRLSQRFGRRPGLAAGFLAGGIGAIGVVVSSLTNSILLLFISLLIYGAGTATNLQARYAGTDMANPAQRARAISLAMVSTTFGAVAGPNLVDVMGDFAISIGVPALAGPFILAAAAYILAGFVLFMFLRPDPFIVAKAISDARNKTNHLEKSSNLASIKRRGIFAGAAVMVLTQFVMMAIMTMTPIHMGHHGHALNEVGLVIGFHIGAMFLPSLLTGFLVDKIGRAPMAIASAITLLASGILAAAGPADSMAALNLALVLLGLGWNFGLISGTAILVDSTHASTRAKTQGSIDVWIALSGALGGGVSGIVV…
167	Bacillus_selenitireducens_MLS10	fig|439292.4.peg.1043	Bacillus selenitireducens MLS10	[Bacillus] selenitireducens MLS10	426	firmicutes	no	MDQSLIKAYQASSEKQERLYKKTLAIVGLSQLFGGLGLAAGITVGALLAQEMLGSDGIAGLPTALFTLGSALAALMVGRFSQRFGRRLGLTFGFLAGGIGAYGVVLAAVMDNVPLLFIALFIYGSGTATNLQARYAGTDLAKSHQRAKAVSIALVVTTFGAVAGPNLVSVMGDVALNLSLPSLSGPFLLAGTAYLTAGVLLFLFLRPDPFLLATALAKAKADQDREAGIEATEARSADRKGILAGGSLMVLSQFVMVAIMTMTPIHMGHHDHSLQAIGIVIGVHVGAMFLPSLVTGYLVDKVGRKIMAQASAVTLLMSGVGAAMAPPESMAAILIALLLLGLGWNFGLISGTAILVDATPPLTRAKTQGSADVWIALAGALGGGLSGVIVMYGSFAALS…
168	Paenibacillus_polymyxa_ATCC_842	fig|1036171.3.peg.586	Paenibacillus polymyxa ATCC 842		427	firmicutes	no	MNLTNASQKKQALINSYVESSDKQRKLYRRTLITVIFSQIFGGAGLAAGVTVGALLAQDMLGTDKFTGIPTALFTLGSAVAALLVGRFSQRFGRRMGLGLGFIAGGVGAVGVVVAALMNSITLLLISLLVYGSGTATNLQARYAGTDLANSKQRATAASMAMVFTTIGAVAGPNLVNVTGEFALSIGVPSLAGPFLLAAVAYTLAGIILLLLLHPDPLLVAKAVANQTAPGSQSNSDSEATRDGRKGITLGALIMIITQIVMVAIMTMTPVHMKHHGHGLGEVGLVIGFHIGAMYLPSLVTGILVDKVGRIAMAMASAVTLLLAGVVAALAPTDSMVMLIVALSLLGIGWNFGLISGTALIVDSTTTSNQAKVQGSVDVLIALAGASGGALSGMIVANS…
169	Geobacillus_sp._Y412MC10	fig|481743.5.peg.3467	Geobacillus sp. Y412MC10	Paenibacillus sp	435	firmicutes	no	MYSKKDMTKLPASLQGYVDSPEKQRKLYRRTLNIVVVSQIFGGAGLAAGITVGALLAQDMLGTDNFTGIPTALFTLGSAGAALLVGRLSQRYGRSLGLGLGFLAGGIGAIGVVLAAVLNSLTLLLISLLIYGAGTATNLQARYAGTDLANSKQRATAASTAMVFTTFGAVAGPNLVNVTGDFALSVGIPSLAGPFLLAAAAYILAGIVLLFFLRPDPLLVANAIAMQGNSDEHAGSAKEMGTAGSGKRGIAIGAVVMILTQIIMVAIMTMTPVHMRHHGHGLSEVGLVIGFHIGSMYLPSLITGILVDKIGRKAMAMASGVTLLLAGVIAAMAPADSMTVLIVALSLLGLGWNFGLISGTALIVDATTSTTRAKVQGSVDVLIALAGASGGALSGMVVA…
170	Paenibacillus_sp._HGF5_1	fig|908341.3.peg.3057	Paenibacillus sp. HGF5		435	firmicutes	no	MYSKKDMTKLPASLQGYVDSPEKQRKLYRRTLNIVVVSQIFGGAGLAAGITVGALLAQDMLGTDNFTGIPTALFTLGSAGAALLVGRLSQRYGRSLGLGLGFLTGGIGAIGVVLAAMLNSLTLLLISLLIYGAGTATNLQARYAGTDLANSKQRATAASTAMVFTTFGAVAGPNLVNVTGDFALSVGIPSLAGPFLLAAAAYILAGIVLLIFLRPDPLLVANAIAVQGKSDKHASSAKEMGTAGSGKRGIAIGAVVMILTQIIMVAIMTMTPVHMRHHGHGLSEVGLVIGFHIGSMYLPSLITGILVDKVGRKAMAMASGVTLLLAGVIAAIAPADSMTVLIVALSLLGLGWNFGLISGTALIVDATTSTNRAKVQGSVDVLIALAGASGGALSGMVVA…
171	Bacillus_subtilis_subsp._subtilis_str._168_1	fig|224308.1.peg.509	Bacillus subtilis subsp. subtilis str. 168		436	firmicutes	no	MVMTKKDTNISTQQPLWLQGYIDSPEKQNQLYKKTLKILIFSQIFGGAGLGAGITVGALLAQDMIGSENVAGIPTALFTFGSAVAALLIGASSQRFGRRAGLAGGFLIGGLGAIGVIIAALINSVALLFVSLLIYGAGMASNLQVRYAGTDLANEKQRATAASMALVSTTLGAVVGPNLVNTMGEFADSIGVPNLAGPFIMSGAAFIIAGIILLIFLRPDPLFVSTAIANAEKKDDKVQIGGSLKNPAIDKKGIMVGAVIMILAQLIMTAIMTMTPVHMGHHGHGLSEVGLVIGLHIAAMYLPSPLTGLLVDKFGRTTMAIASGATLLAAGLVAAIAPADSLSLLILALVLLGVGWNFGLLTGTALIIDSTHPSLRAKTQGTFDVLLALSGAAGGALSG…
172	Planococcus_donghaensis_MPA1U2	fig|933115.3.peg.894	Planococcus donghaensis MPA1U2		427	firmicutes	no	MKRNAKQEAMMKSYADSPEKFKRLYRRTLWIVALAQIFAGVGLTAGVTVAALLASDMLGTDRYAGVPVVFFTIGSAGAALIIGRLSQRFSRRVGLASGFLAGAIGALGVVGAALSNNIFLLFVSLVIYGAGMATNLQARYAGTDLATVKQRGTAISVALVSLTLGAFAGPNLVGVMGSFAESINIPSLAGPFILAAAAFSIAGLVILILLRPDPLQVSKALAAHLQTVEESSEVVKEDDPAIDRKGVILGATVMVLTQLIMVAIMTMTPIHMGHYGHDLGDIGLVISIHVVAMYLPSIVTGILVDKLGRIFMTVAAGVTFMAAGLVAALGPSESIIGLMFALGLLGLGWNFGFISGTTLVVDSTDPTMRAKTQGTVDVLIALAGATGGGLSGMIMAQSS…
173	Bacillus_sp._m3-13	fig|406124.6.peg.1836	Bacillus sp. m3-13		438	firmicutes	no	MKKGESTMEGRKITLEEIVASPEKLQHLYRRTLIIVVLSQIFGGAGLAAGITVGALLAQDMLGTDAYSGVPVALLTLGSAGAAYMIGRVSQRFGRRIGLAGGFLTGGISALGVVLAAVTDNVWLLFFSLLFYGAGTASNLQARYAGTDLATAKQRGKAISIALVSTTLGAVAGPNLVGVMGDFAVSIGVPSLAGPFILGAAAFILAGLILLGFMRPDPLLVSKTLENEKRKDSEKTPNETHVKNNRGIIVGGSVMVLTQMVMVAIMTMTPIHMGHHGHGLDAIGLVIGIHIGAMYLPSLVTGVLVDKVGRTAMASAAGVTLLLAGIVAATAPGDSLFVLILALALLGLGWNFGLISGTATIVDATTPSTRAKVQGSMDVLVALSGATGGMLSGMVVSHS…
174	Bacillus_megaterium_QM_B1551	fig|545693.3.peg.1731	Bacillus megaterium QM B1551		441	firmicutes	no	MVNEDHIKALDNHSTCLQEYVNSPEKQKALYKRTLFVVSVSQIFGGAGLAAGVTVGALIAQQMLGTDAYAGVPTALFTLGSAGAAWLVGKLSQKKGRRAGLTTGFILGGVGAIGVIFSAILNSIFLLFLSLLVYGSGTATNLQARYAGTDLAKAKQRGTAVSTAMVFTTFGAVAGPNLVDVMGDFALSIGAPALAGPFILAAVAYIVAGLVFYIMLRPDPLLIARAIEANKQERDTQKNLTNTEQSTNKKGVAVGATVMVLTQIVMVAIMTMTPVHMRHHGHGLTEVGVVIGFHIGSMYFPSLFTGVLIDKIGRTAMTIASGIILLLAGLVAAMAPSDSMVLLLVALSLLGLGWNLGLISGTAQIVDATEPLTRAKTQGTIDVLIALAGASGGALSGMV…
175	Bacillus_amyloliquefaciens_LL3	fig|1001582.3.peg.492	Bacillus amyloliquefaciens LL3		431	firmicutes	no	MLQKDSINVSDGQSASLRQFIDSPEKQKALYKRTLAVVSLSQIFGGAGLAAGVTVGALIAQEMLGTDAFAGVPSALFTLGSAGAALFVGRLSQRYGRRTGLSAGFMIGGLGAIGVILAAMINSVFLLFASLIIYGAGTATNLQARYAGTDLANHKQRATAVSMTMVFTTFGAVAGPNLVNVMGQFALSIGVPSLAGPFILAAAAYILAGATLFIMLRPDPLVIARTIEISGQKPDDRGQVTADEHTKKKRGIIAGAAVMILTQIVMTAIMTMTPVHMRHHGHGLGAVGLVIGFHIGAMYLPSLVTGVLADKLGRTVMAVSSGMTLLLAGLVSAFAPGDSMILMVIALSLLGLGWNFGLISGTALIVDSTEASARAKTQGTVDVLIALSGAAGGALSGMV…
176	Bacillus_subtilis_subsp._subtilis_str._168_2	fig|224308.1.peg.519	Bacillus subtilis subsp. subtilis str. 168		430	firmicutes	no	MMLDKDSVKAIDVQTASLQSYISSPEKQKSLYKRTLFVVSISQIFGGAGLAAGVTVGALIAQQMLGTDAFAGLPSALFTLGSAGSALIVGRLSQRYGRRTGLSAGFMIGGLGAIGVIMAAIINSIFLLFISLLIYGAGTATNLQARYAGTDLANHKQRATAVSITMVFTTFGAVAGPSLVNVMGDFALSIGVPSLAGPFILAAAAYMLAGVVLFIMLRPDPLVIARTIEAANEEPGDKGHLAATEHTENKKGIIVGATVMVLTQIVMVAIMTMTPVHMRHHGHDLGAVGLVIGFHIGAMYLPSLVTGVLVDRLGRTAMAISSGTTLLLAGVIAAFAPGESMILLVIALSLLGLGWNFGLISGTALIVDSTDTATRAKTQGTVDVLIALSGAAGGALSGM…
177	Bacillus_licheniformis_ATCC_14580	fig|279010.5.peg.1911	Bacillus licheniformis ATCC 14580	Bacillus licheniformis DSM 13 = ATCC 14580	427	firmicutes	no	MAGYSERTVESYIDSPDRLKRLYKRVLFIVSLSQIFGGAGLAAGITVGALLAKQMLGTDAFSGVPSALFTLGSAGAAFGVGRLSQRYGRRTGLTAGFMVGGIGAIGVVAAAVINSIILLFVSLLIYGAGTATNLQARYAGTDLADKKQRAKAISVTMVMTTFGAVAGPNLVDVMGKFASIIGVPPLAGPFILSAAAFILAGLVLYILLRPDPLEIAKKIETYRQENKLADESKSAGASDDQKGITIGAAVMVLTQIVMVAIMTMTPVHMQHHGHSLGDVGIVIGFHIGSMYLPSLVTGILVDKIGRTAISIASGVTLLLAGAVAALAPSDSLVLLIVALSLLGLGWNFGLISGTAQIIDSTEPSTRAKVQGTLDVLIALAGASGGALSGMVVAHSSYAV…
178	Bacillus_sp._BT1B_CT2	fig|665958.3.peg.4648	Bacillus sp. BT1B_CT2		398	firmicutes	no	MSLSQIFGGAGLAAGITVGALLAKQMLGTDAFSGVPSALFTLGSAGAAFGVGRLSQRYGRRTGLTAGFMVGGIGAIGVVAAAVINSIILLFVSLLIYGAGTATNLQARYAGTDLADKKQRAKAISVTMVMTTFGAVAGPNLVDVMGKFASIIGVPPLAGPFILSAAAFILAGLVLYILLRPDPLEIAKKIETYRQENKLADESKSAGASDDQKGITIGAAVMVLTQIVMVAIMTMTPVHMQHHGHSLGDVGIVIGFHIGSMYLPSLVTGILVDKIGRTAISIASGVTLLLAGAVAALAPSDSLVLLIVALSLLGLGWNFGLISGTAQIIDSTEPSTRAKVQGTLDVLIALAGASGGALSGMVVAHSSYAVLSLAGGLLSLALIPAVIWPRRKTNTQKG
179	Bacillus_atrophaeus_C89	fig|334727.3.peg.1243	Bacillus atrophaeus C89		427	firmicutes	no	MMSSSEDSTRSYIDSPEKLKKLYKKVLIVVSISQIFGGAGLAAGITVGALLAQQMLGTDSYAGVPSALFTLGSAGAALIIGRLSQRFGRRTGLATGFIVGGLGAIGVVVAAIVNSIILLFASLLIYGAGTATNLQARYAGTDLANEKQRATAISVTMVMTTFGAVAGPNLVNVMGKFATFISVPSLAGPFILSATAFILAGIVLFIMLRPDPLDIANRIAAYKEQNGHDNDSYMVNQKNNKRGLAVGATVMVLTQIVMVAIMTMTPVHMKHHGHGLGEVGIVIGFHIGSMYLPSLVTGVLVDKIGRTAMSIVSGITLLLAGLLAALAPSDSMVLLVIALSLLGLGWNFGLISGTAQIVDSTEPSSRAKVQGTLDVFIALAGASGGVLSGMVMASTSYAV…
180	Bacillus_pumilus_SAFR-032	fig|315750.5.peg.3270	Bacillus pumilus SAFR-032		423	firmicutes	no	MLDTEQNVMKNYIDSPQKLKKLFKRVLFVVSLSQIFGGAGIAAGITVGALLAQQMLGTEAYAGVPIALFTLGSAGSAFIVGKLSQRYGRRIGLSAGFVAGGLGAIGVVIAATMNIVILLFASLFIYGAGTATNLQARYAGTDLANSKQRATAISMTMVMTTFGAVAGPNLVEMMGELAVSIGVPALAGPFILSAAAFIVAGLVLFILLRPDPLVIAQKIAIYKAEHGHGNQRDSADQKIDSKGLTVGATVMILTQIVMVALMTMTPVHMQHHGHGLAEVGIVIGFHIGAMYLPSPITGVLVDKLGRTAMSIASGITLLLAGLLAAFAPSDSMILLIIALSLLGLGWNFGLISGTAQIVDSTEPSTRAKTQGTLDVFVALAGASGGALSGMIVANTSYAA…
181	Lysinibacillus_fusiformis_ZB2	fig|1231627.3.peg.337	Lysinibacillus fusiformis ZB2		422	firmicutes	no	MVEKSQESIVSYIESPEKLKNLYRHVLIVVSLSQIFGGAGLAAGITVGALLAQQMLGTDAYAGVPSALFTLGSAVAAFIVGKLSQRYGRRIGLSTGFIVGGLGAIGVVLATLMNSIVLLFASLLIYGAGTATNLQARYAGTDLANNKQRATAISTTMLMTTFGAVLGPNLVEWMGKVALSIGIPALAGPFLLSALAFIMAGLVLFTMLRPDPLEIAKAIEAHKQKMNKENQTPSMPISSNKRGLAVGATVMVLTQIVMVAIMTMTPVHMKHHGHGLAEVGIVIGFHVGAMYLPSLVTGMLVDKIGRTAMSIASGITLLLAGVVAAFAPSDSMVLLIVALSLLGLGWNFGLISGTAQIVDATEPSTRAKTQGKMDVFVALAGASGGALSGMVVANSSYAV…
182	Lysinibacillus_sphaericus_C3-41	fig|444177.5.peg.3421	Lysinibacillus sphaericus C3-41		422	firmicutes	no	MSGKAEFSIESYMESPEKLKSLYRRVLIVVSLSQIFGGAGLAAGITVGALLAQQMLGTDAYAGVPSALFTLGSAGAAFIVGKLSQRHGRRTGLSTGFIVGGLGAIGVVMAAIFNSVIMLFISLLIYGAGTATNLQARYAGTDLANDKQRATAISTTMLMTTFGAVLGPNLVELMGKVALSIGIPALAGPFLLSAAAFIVAGFVLFVMLRPDPLEIAKGIEALKQKYAIENEIPSTHPTANKRGLAVGATVMVLTQIVMVAIMTMTPIHMRHHGHGLSEVGIVIGFHVGAMYLPSLVTGILVDKVGRTVMSIAAGVTLLLAGLLAAFAPSDSMVLLIVALSLLGLGWNFGLISGTAQIVDATEPSTRAKTQGKMDVFVALAGASGGALSGMVVANASYAA…
183	Bacillus_B-14905	fig|101031.3.peg.61	Bacillus B-14905		422	firmicutes	no	MSEKVEVTIESYIESPEKLKSLYRRVLIVVSLSQIFGGAGLAAGITVGALLAQQMLGTDAYAGVPSALFTLGSAGAAFIVGKLSQRYGRRTGLSTGFIVGGLGAIGVVMAAIFNSVSMLFISLLIYGAGTATNLQARYAGTDLANDKQRATAISTTMLMTTFGAVLGPNLVELMGKVALSIGIPALAGPFLLSAAAFIVAGLVLFVMLRPDPLEIAKGIEAHKQKYAQEHQVQSTHPIGNKRGLAVGATVMVLTQIVMVAIMTMTPVHMKHHGHGLSEVGIVIGFHVGAMYLPSLVTGILVDKVGRTAMSIAAGVTLLLAGLLAAFAPSDSMILLIVALSLLGLGWNFGLISGTAQIVDATEPSTRAKTQGKMDVFVALAGASGGALSGMVVANASYAA…
184	Bacillus_sp._B14905	fig|388400.4.peg.2799	Bacillus sp. B14905		422	firmicutes	no	MSEKVEVTIESYIESPEKLKSLYRRVLIVVSLSQIFGGAGLAAGITVGALLAQQMLGTDAYAGVPSALFTLGSAGAAFIVGKLSQRYGRRTGLSTGFIVGGLGAIGVVMAAIFNSVSMLFISLLIYGAGTATNLQARYAGTDLANDKQRATAISTTMLMTTFGAVLGPNLVELMGKVALSIGIPALAGPFLLSAAAFIVAGLVLFVMLRPDPLEIAKGIEAHKQKYAQEHQVQSTHPIGNKRGLAVGATVMVLTQIVMVAIMTMTPVHMKHHGHGLSEVGIVIGFHVGAMYLPSLVTGILVDKVGRTAMSIAAGVTLLLAGLLAAFAPSDSMILLIVALSLLGLGWNFGLISGTAQIVDATEPSTRAKTQGKMDVFVALAGASGGALSGMVVANASYAA…
185	Bacillus_mycoides_Rock3-17	fig|526999.3.peg.2813	Bacillus mycoides Rock3-17		427	firmicutes	no	MLDTADGSIRNHMYTVEEQQKIYKRTLVIVSISQMFGGAGLAAGITVGALLAQQMLGTDAFAGLPAAMFTMGSAGAALVVGRLSQRYGRRIGLATGFMVGGLGAIGVVIAALTNSIILLLASLLIYGAGTATNLQARYAGTDLANKKQRATAISITMVMTTFGAVAGPNLVGVMGSFALSIGIPELAGPFILSAAAFLLAGLVLFVMLRPDPLIIANRIETYKQEHTNKGRAITEKSIANKRGVTVGAIVMILTQIVMVAIMTMTPVHMEHHGHGLNEVGLVIGFHVGAMYLPSLVTGILVDKIGRMAMSIASGVILLSAGVVAAIAPSDSLILLIVALSLLGLGWNLGLISGTAQIVDATEPLTRAKTQGKVDVFIALAGASGGAMSGMVVANSSYAA…
186	Bacillus_pseudomycoides_DSM_12442	fig|527000.3.peg.1948	Bacillus pseudomycoides DSM 12442		427	firmicutes	no	MLDTADGSIRNHMYTVEEQQKIYKRTLVIVSISQMFGGAGLAAGITVGALLAQQMLGTDAFAGLPAAMFTMGSAGAALVVGRLSQRYGRRIGLATGFMVGGLGAIGVVIAALTNSIILLLASLLIYGAGTATNLQARYAGTDLANKKQRATAISITMVMTTFGAVAGPNLVGVMGSFALSIGIPELAGPFILSAAAFLLAGLVLFVMLRPDPLIIANRIETYKQEHTNKGRAITEKSIANKRGVTVGAIVMILTQIVMVAIMTMTPVHMEHHGHGLNEVGLVIGFHVGAMYLPSLVTGILVDKIGRMAMSIASGVILLSAGVVAAIAPSDSLILLIIALSLLGLGWNLGLISGTAQIVDATEPLTRAKTQGKVDVFIALAGASGGAMSGMVVANSSYAA…
187	Bacillus_sp._105MF	fig|1151120.3.peg.2015	Bacillus sp. 105MF		427	firmicutes	no	MLDTADGSIRNHMYTVEEQQKIYKRTLVIVSISQMFGGAGLAAGITVGALLAQQMLGTDAFAGLPAAMFTMGSAGAALVVGRLSQRYGRRIGLATGFMVGGLGAIGVVIAALTNSIILLLASLLIYGAGTATNLQARYAGTDLANKKQRATAISITMVMTTFGAVAGPNLVGVMGSFALSIGIPELAGPFILSAAAFLLAGLVLFVMLRPDPLIIANRIETYKQEHTNKGRAITEKSIANKRGVTVGAIVMILTQIVMVAIMTMTPVHMEHHGHGLNEVGLVIGFHVGAMYLPSLVTGILVDKIGRMAMSIASGVILLSAGVVAAIAPSDSLILLIIALSLLGLGWNLGLISGTAQIVDATEPLTRAKTQGKVDVFIALAGASGGAMSGMVVANSSYAA…
188	Bacillus_sp._95MFCvi2.1	fig|1151121.3.peg.649	Bacillus sp. 95MFCvi2.1		427	firmicutes	no	MLDTADGSIRNHMYTVEEQQKIYKRTLVIVSISQMFGGAGLAAGITVGALLAQQMLGTDAFAGLPAAMFTMGSAGAALVVGRLSQRYGRRIGLATGFMVGGLGAIGVVIAALTNSIILLLASLLIYGAGTATNLQARYAGTDLANKKQRATAISITMVMTTFGAVAGPNLVGVMGSFALSIGIPELAGPFILSAAAFLLAGLVLFVMLRPDPLIIANRIETYKQEHTNKGRAITEKSIANKRGVTVGAIVMILTQIVMVAIMTMTPVHMEHHGHGLNEVGLVIGFHVGAMYLPSLVTGILVDKIGRMAMSIASGVILLSAGVVAAIAPSDSLILLIIALSLLGLGWNLGLISGTAQIVDATEPLTRAKTQGKVDVFIALAGASGGAMSGMVVANSSYAA…
189	Bacillus_weihenstephanensis_KBAB4	fig|315730.5.peg.2227	Bacillus weihenstephanensis KBAB4		422	firmicutes	no	MIDIADALISKRMYTEEDQQKLYKRTLIIVSISQMFGGAGLAAGITVGALLAQQMLGTDAYAGLPAAMFTMGSAVAAFFVGKLSQKYGRRIGLATGFIVGGLGAIGVVLAALTNSIILLLVSLLIYGAGTATNLQARYAGTDLADKKQRATAISITMVMTTFGAVAGPNLVGVMGDFAHSIGIPNLAGPFILSAAAFILAGLVLFVMLRPDPLIIANIIERYKQEHTYKGQPVTEEMIENKRGVTVGAIVMILTQIVMVAIMTMTPVHMGHHGNGLSAVGLVIGFHVGAMYLPSLVTGMLIDKIGRTKMSIAGGVILLAAGVIAAIAPSDSLLLLIVALSLLGLGWNLGLISGTAQIVDATIPSTRAKTQGKIDVFVALAGASGGAMSGMVVANSSYAA…
190	Bacillus_anthracis_str._Ames	fig|198094.1.peg.5451	Bacillus anthracis str. Ames		313	firmicutes	no	MAALTNSIILLLISLLIYGAGTATNLQARYAGTDLANKKQRATAISITMVMTTFGAVAGPNLVGVMGRFAHSIGIPELAGPFILSAAAFILAGLVLFVMLRPDPLLVANMIETYKQEHTYKGQPVTEEATENKRGITVGAIVMILTQIVMVAIMTMTPVHMGHHGHGLSAVGLVIGFHVGAMYLPSLVTGMLIDKIGRTTMSIAGGVILLAAGVIAALAPSDSLILLIVALALLGLGWNLGLISGTAQIVDATIPSTRAKTQGKIDVFIALAGASGGAMSGMVVANSSYAALSLAGGVLAFMLIPVVIWSRKG
191	Bacillus_cereus_AND1407	fig|1053166.3.peg.925	Bacillus cereus AND1407		424	firmicutes	no	MLDRAGALISNRMYTEEEQQKLYKRTLIIVSISQMFGGAGLAAGITVGALLAQQMLGTDAFAGLPAAMFTMGSAIAAFFVGKLSQKYGRRVGLAAGFIVGGLGAIGVVLAALINSIILLLVSLLIYGAGTATNLQARYAGTDLANKEQRATAISITMVMTTFGAVAGPNLVGVMGRFAHSIGIPELAGPFILSAAAFILAGLVLFVMLRPDPLLIANMIESYKQEHTYKGQAVIEEAKENKRGITVGAIVMILTQIVMVAIMTMTPVHMGHHGHALSAVGLVIGFHVGAMYLPSLVTGILIDKIGRTKMSIAGGVILLAAGVIAAIAPSDSLILLIVALSLLGLGWNLGLISGTAQIVDATIPSTRAKTQGKIDVFIALAGASGGAMSGMVVANSSYAA…
192	Bacillus_thuringiensis_HD-789	fig|1217737.3.peg.1325	Bacillus thuringiensis HD-789		424	firmicutes	no	MLDKAGALIDNHVYTEEEQQKLYKRTLIIVSISQMFGGAGLAAGITVGALLAQQMLGTDAFAGLPTAMFTLGSALAAFIVGKLSQRYGRRIGLATGFIVGGFGAIGVVMAALTNSIILLLISLLIYGAGTATNLQARYAGTDLADKKQRATAVSITMVMTTFGAVAGPNLVGVMGSFAHSIGVPKLAGPFILSAAAFILAGLVLFVMLRPDPLIIANIIERYKQEHTYKGQPVTEEAKENKRGITVGAIVMILTQIVMVAIMTMTPVHMGHHGHGLSAVGLVIGFHVGAMYLPSLVTGMLIDKIGRTTMSIAGGVILLAAGVIAAIAPSDSLLLLIVALSLLGLGWNLGLISGTAQIVDSTTPSTRAKTQGKIDVFIALAGASGGAMSGMVVANSSYAV…
193	Bacillus_sp._7_6_55CFAA_CT2	fig|665957.3.peg.1872	Bacillus sp. 7_6_55CFAA_CT2		424	firmicutes	no	MLDKAGALIDNHVYTEEEQQKLYKRTLIIVSISQMFGGAGLAAGITVGALLAQQMLGTDAFAGLPTAMFTLGSALAAFIVGKLSQRYGRRIGLATGFIVGGFGAIGVVMAALTNSIILLLISLLIYGAGTATNLQARYAGTDLADKKQRATAVSITMVMTTFGAVAGPNLVGVMGSFAHSIGVPKLAGPFILSAAAFILAGLVLFVMLRPDPLIIANIIERYKQEHTYKGQPITEEVKENKRGITVGAIVMILTQIVMVAIMTMTPVHMGHHGHGLSAVGLVIGFHVGAMYLPSLVTGMLIDKIGRTTMSIAGGVILLAAGVIAAIAPSDSLLLLIVALSLLGLGWNLGLISGTAQIVDSTTPSTRAKTQGKIDVFIALAGASGGAMSGMVVANSSYAA…
194	Bacillus_sp._GeD10	fig|1301086.3.peg.570	Bacillus sp. GeD10		424	firmicutes	no	MLDKAGALIDNHVYTEEEQQKLYKRTLIIVSISQMFGGAGLAAGITVGALLAQQMLGTDAFAGLPTAMFTLGSALAAFIVGKLSQRYGRRIGLATGFIVGGFGAIGVVMAALTNSIILLLISLLIYGAGTATNLQARYAGTDLADKKQRATAVSITMVMTTFGAVAGPNLVGVMGSFAHSIGVPKLAGPFILSAAAFILAGLVLFVMLRPDPLIIANIIERYKQEHTYKGQPITEEAKENKRGITVGAIVMILTQIVMVAIMTMTPVHMGHHGHGLSAVGLVIGFHVGAMYLPSLVTGMLIDKIGRTTMSIAGGVILLAAGVIAAIAPSDSLLLLIVALSLLGLGWNLGLISGTAQIVDSTTPSTRAKTQGKIDVFIALAGASGGAMSGMVVANSSYAA…
195	Bacillus_sp._WBUNB004	fig|1209364.3.peg.4199	Bacillus sp. WBUNB004		424	firmicutes	no	MLDKAGALIDNHVYTEEEQQKLYKRTLIIVSISQMFGGAGLAAGITVGALLAQQMLGTDAFAGLPTAMFTLGSALAAFIVGKLSQRYGRRIGLATGFIVGGFGAIGVVMAALTNSIILLLISLLIYGAGTATNLQARYAGTDLADKKQRATAVSITMVMTTFGAVAGPNLVGVMGSFAHSIGVPKLAGPFILSAAAFILAGLVLFVMLRPDPLIIANIIERYKQEHTYKGQPITEEAKENKRGITVGAIVMILTQIVMVAIMTMTPVHMGHHGHGLSAVGLVIGFHVGAMYLPSLVTGMLIDKIGRTTMSIAGGVILLAAGVIAAIAPSDSLLLLIVALSLLGLGWNLGLISGTAQIVDSTTPSTRAKTQGKIDVFIALAGASGGAMSGMVVANSSYAA…
196	Tistrella_mobilis_KA081020-065_2	fig|1110502.3.peg.639	Tistrella mobilis KA081020-065		406	a-proteobacteria	yes	MTATVTDPAHAPGGSRRAIALLSLSQGFYTIMTMLLVTVSALAGHMLAEDKSLATLPFALTFIANTATTIPASMLMARQGRRAGFALGACLGIAGALLAAVAIAMASFLLLCAAMVLVGMSNGFSVFLRHAAGEAAPRGGEARAIAFVISGGLLAALVGPTLAGASRDAISPYPFLGTYLVIAGAAVLMLIAALALDLRKPAGTVKSLSGGLGAAFRRPRFVIAILAGITAYTVMNLLMTATPLAMVACGLDFTSTAQVIQWHVLGMFAPALIVGRLIERFGLMPMMLAGCLLMAMAIGVGASGISVWHFRISLTLLGLGWSALFVGATTLVSLSLLPAERGPGQAANDFLVFGLVALSAFFSGQLIERFDWATLTLSALPPVALTACALAWLWAMEGT…
197	Thioalkalivibrio_sp._HL-EbGR7	fig|396588.3.peg.2479	Thioalkalivibrio sp. HL-EbGR7	Thioalkalivibrio sulfidiphilus HL-EbGr7	397	g-proteobacteria	yes	METVTRERLNIGVLATSQAFYSITAITVMTLSGLVGLHLSPDPALATLPVSAMMLGTLLTTLPASLYMQRVGRRAGFLTGTTLGGLGGLLSVWSIGIGSFWMFCAASLLFGCYQAFSMYYRFAAADVARPVWRSKAISLVLAGGVVAAILGPLNASRAVDLMPGLPNAGPYAVVAGMSLLAFLLLLYLRVPPAHEPDGDAQRRPMAAIARQPAFVVALISGALGYGIMALVMTATPLAMRAEGFSLNQAAFVMQWHVLGMFAPSFVTGHLIARYGVLNIITAGTVLLFAAGLTASGGVSMAHFWVALFLLGVGWNFLFVGGSHLLTLTHTPAERGKTQGANDLAIFAVVACASLLSGVLIHQVGWAILNLAMMPFVLIVLLAVLWLRGRGLGVRSEG
198	Pusillimonas_noertemannii_BS8_2	fig|1231391.4.peg.769	Pusillimonas noertemannii BS8		389	b-proteobacteria	yes	MILAGSQSLFTITTITVMTLASVIGLRLSASPGLATLPIALMMFATVLTTLPASLLMRRIGRRAGFILGATAGGALGSALMLASVARPSFPLFCAGMFLIGIYQSFGMYYRFAAADVTRLEFRSRSISFVMTGGVVAAVLGPINARAPLGLIPAIPFGESFLVTLLVSLLAAALLLQLRVPTIENRHEETAIRPLAAVARHRGFVPAVLASTVSFSLMVLYMTVTPLGMQAQGFGMVDITIVVQSQVLSMFIPAFFTGVLINRIGLLPILWAGVALMSLAMLIGAVSATLPLYVASRIAFGVGWNFVFVGSAVLLSTTHAPAERGKVQGVNDLTMFIVATVGSIAAAGLLQKLGWNMLHLVSLLPVGLVGASLLWLHKGRGAAATVTQA
199	Chromohalobacter_salexigens_DSM_3043	fig|290398.4.peg.1977	Chromohalobacter salexigens DSM 3043		405	g-proteobacteria	no	MEPARLEKRNVAILVSSQILFMVASITVMTLSGMVGLQLSPTSGLATLPIAISMLGTVASTLPASLYMKRVGRRRGFITGTILGGIAGGLLSFVAIAQQSFWLFCVGNLLLGLYQGFAMYYRFAALDVASPAFRSRAISFVMAGGVVAAFLGPWNVSATADWIAGVPSGGPYLVIAILALLATGLLTQLKMPASEEPQPGETSRPMPVIATQAGFMVALLAGAVGYAIMTLVMTATPLAMRAHGFGMEQIAFIMQWHVLGMFAPSFVTGSLIARFGIPRMLLTGTLLMAGTALISNLGVSLAHFWVALVLLGIGWNFLFVGGSTLLSAAHTDAERGKVQGINDLVIFSLVALGSLMSGALSYHLGWKALNLAMLPPIVLVALATLWYRWHAAAKPSISL…
200	Methylophaga_thiooxidans_DMS010	fig|637616.3.peg.264	Methylophaga thiooxidans DMS010	Methylophaga thiooxydans DMS010	406	g-proteobacteria	yes	MASVEEFTVPLISREKTNVLILVICQSLFTVAAITVMTLSGVVGYQMSPNPALATLPIALMMLGTVVSTLPASLFMAKVGRRVGFIGGALVGGIGGGLLSMVGIALDAFWLFCGGNLLLGLYQGFAMYYRFAAVDVASPAFRSRAISLVMVGGVVAAFLGPWNASELSNLIEAIPMGGPYLMLAIQSLIVIGLLSQLKVPASGEPQPGSYARPMREIMKQPSVVLAVIAAAVGYAIMILVMSATPLAMSALGFDMKQIAFIMQWHVLGMFLPSFITGSLIARFGTGYVLLSGCTLMVGSALFANSGHSLAHFLVALVLLGVGWNFLFVGGSALLSTTHTEAERGKVQGINDLIIFSFVAIGSLMSGQLVYWLGWEALNLAMLPFIFLVAVTTIWWGMIQ…
201	Leptothrix_cholodni_SP-6	fig|395495.3.peg.2225	Leptothrix cholodni SP-6		401	b-proteobacteria	yes	MYRHRLPAMNRHLLLLALCQGLFLSNNVTLIAINGLVGLNLAPVAWMATLPVAGYVAGSAMAAPLVARHQRAWGRRRTFQLGLLVAMLASALCAWAAISGSFWLLTGATVMAGYYSANASLYRFAASELVDPSLKEKAISWVLAGGIIGAVVGPNLANASRDVLIQPFAGAYVALVGVGALALLLMSFIEFPPLSVAGQPQVRGRPLREIARQPVFIVAVAACALGYGVMSLLMSATPIAMAQCAHPFSAAALVLEWHVLGMFVPSFFTGSLIKRFGTLPVMAVGLLLNIICVVIALSGVDLMHFLAALLALGVGWNFLFIGGTTLATQAYRPEERTTAQAAVDFCVYLTMTLTAFGSGALVTTGGWAAMNLGSLFPLALLGLALLWLHRHQRSTRLCD…
202	Leptothrix_cholodnii_SP-6	fig|395495.5.peg.2343	Leptothrix cholodnii SP-6		393	b-proteobacteria	yes	MNRHLLLLALCQGLFLSNNVTLIAINGLVGLNLAPVAWMATLPVAGYVAGSAMAAPLVARHQRAWGRRRTFQLGLLVAMLASALCAWAAISGSFWLLTGATVMAGYYSANASLYRFAASELVDPSLKEKAISWVLAGGIIGAVVGPNLANASRDVLIQPFAGAYVALVGVGALALLLMSFIEFPPLSVAGQPQVRGRPLREIARQPVFIVAVAACALGYGVMSLLMSATPIAMAQCAHPFSAAALVLEWHVLGMFVPSFFTGSLIKRFGTLPVMAVGLLLNIICVVIALSGVDLMHFLAALLALGVGWNFLFIGGTTLATQAYRPEERTTAQAAVDFCVYLTMTLTAFGSGALVTTGGWAAMNLGSLFPLALLGLALLWLHRHQRSTRLCDNP
203	Bordetella_bronchiseptica_RB50_3	fig|257310.1.peg.917	Bordetella bronchiseptica RB50		391	b-proteobacteria	yes	MNRNLWLLSVLQGLFLTNNVTFIAINGLVGFALAPYGWMATLPVMGYVVGGALCTGPVAWTQKRYGRKGSFMLGLLVAAGSALLCAFAAYIGNFWLLCAATAIAGYYSANGQLYRFASAELAAPGAREKAVSLVMAGGLLGAVVGPNLASFTKELFVTPFLGAYLALAVVALLAMAVLARIEFPEVAQRASANGGRPLSVIARQPAFIVATGAGALGYGVMNLLMAATPLAMQHHGLPFADAAFVLEWHVIGMFAPGFFTGHLIKRFGVLPIMGWGAALNLVCIGVALSGVELHHFTVSLFLLGVGWNFLFTGSTTLSLSTYTAEEKDRAQAAMNFCVFAVMAVTSLTSGMLVTTRGWTVLNVGSLVPMLMICVGLAWLAWRKAPSRAAVG
204	Bordetella_parapertussis_12822_3	fig|257311.1.peg.792	Bordetella parapertussis 12822		391	b-proteobacteria	yes	MNRNLWLLSVLQGLFLTNNVTFIAINGLVGFALAPYGWMATLPVMGYVVGGALCTGPVAWTQKRYGRKGSFMLGLLVAAGSALLCAFAAYIGNFWLLCAATAIAGYYSANGQLYRFASAELAAPGAREKAVSLVMAGGLLGAVVGPNLASFTKELFVTPFLGAYLALAVVALLAMAVLARIEFPEVAQRASANGGRPLSVIARQPAFIVATGAGALGYGVMNLLMAATPLAMQHHGLPFADAAFVLEWHVIGMFAPGFFTGHLIKRFGVLPIMGWGAALNLVCIGVALSGVELHHFTVSLFLLGVGWNFLFTGSTTLSLSTYTAEEKDRAQAAMNFCVFAVMAVTSLTSGMLVTTRGWTVLNVGSLVPMLMICVGLAWLAWRKAPSRAAVG
205	Polaromonas_sp._JS666	fig|296591.1.peg.5021	Polaromonas sp. JS666		416	b-proteobacteria	yes	MNRNLWLLAICQGLFLTNNVTFIAINGLVGLNLAPLGWMATLPVMGYVVGGALSTGLVAHTQSRFGRKTSFQLGLAVALASALLCCYAAYSKNFWLLVTATVVAGYYNANAQLYRFAAAELALPAFREKAISWVMAGGLMGAVAGPNLAAYTRGLTEVPFAGAYLALAGVALLAMGLLAFIHFPPAESGDGHGRRAGPPQARPAPSGGSEVHEVTSVGAPEGRPLGLIMRQPVFIVAAAAGALGYGVMNLLMAATPIAMQVCGLPFSDVAVVLQWHVIGMFAPGFFTGHLIKRYGTLPIMAVGLALNILCVGIALSGVDFRQFLLALFLLGLGWNFLFTGGTALALTAYRPEEKDKAQGALNFCVFAVLAVSSLASGVLVTTQGWALLNLGSLLPLGLT…
206	Variovorax_paradoxus_S110	fig|543728.3.peg.5293	Variovorax paradoxus S110		392	b-proteobacteria	yes	MNRNLWLLAICQGLFLTNNVTFIAINGLVGLSIAPRGWMATLPVMGYVVGGALTTGLVARTQQRFGRRGSFQIGLAVGLGSALLCAFAAISKNFWLLCLATVVAGYYNANANLYRFAAAELAAPAWREKAVSLVMAGGLIGAVAGPNLAAATREAFAVPFAGAYIALAAVALLSMAVMRFIEFPATLTRQEALGGRPLSQIVRQPVFIVAAAAGALGFGVMNLLMAATPIAMQICSLPFSDAALVLEWHVIGMFAPGFFTGHLIRRFGALPVMGVGLALNFGCIAVALSGVELQHFLVALCLLGVGWNFLFTGSTTLSLTAYTPQERDRAQGALNFCVFATLALTSFASGVLVTTQGWQLLNYGSLVPVVLTGAALLWLAQTRRREAAAASA
207	Rhodoferax_ferrireducens_DSM_15236	fig|338969.3.peg.462	Rhodoferax ferrireducens DSM 15236	Rhodoferax ferrireducens T118	423	b-proteobacteria	no	MSVGSVICSSAASGLRVRACNAVKMQVSFYGSTPMNRHLWLLAICQGLFLTNNVTFIAINGLVGLSLAPLGWMATLPVMGYVVGGALSTGLVARTQHRFGRKVSFQMGLLVALASSLLCAYAAVSRNFWLLCSATVVAGYYNANANLYRFAAAELTTLAWREEAVSLVMAGGLIGAVLGPNLAAQTRTLTSVPFAGAYLALAGVALLAMLVLAFINFPPPPVKKSTGSGRPLGEIMRQPVFIVAAAAGALSFGVMNLLMAATPLAMQQCSLPFSDVALVLEWHVIGMFAPGFFTGHLIKRFGTLTIMGVGVALNALCILVALSGVDLQQFLIALFLLGVGWNFLFTGSTTLSLQTYSPEEKDRAQGALNFFVFATLAVSSLASGVLVTTRGWQLLNVGS…
208	Verminephrobacter_eiseniae_EF01-2_1	fig|391735.7.peg.1043	Verminephrobacter eiseniae EF01-2		391	b-proteobacteria	yes	MNKNLWLLALCQGFYLTNSIVFIAVNGLVGLALAPFGWMATLPVMGYVVGGALSTALVARSQRQWGRKRAFQIGLAVAAASAALCAWAAFSANFWLLCTATVVAGYYVANSSLYRFAAAELAATAYREKAVSLVLAGGLLGAVIGPNLANATRTLFPVPFAGCYIALIGVALLSMLCMNAIRFEAPPVVLDAAGQPARGRPLAELMRQPAFVVAILGAALGYGVMNLLMTATPLAMKICSFDFNATAQVLQWHVIGMFAPGFVTGHLIKRFGVLSIMGAGVLLNAGCVAIALAGVALQHFGIALFLLGMGWNFLFTGATTLAMTAYRPEEKDRAQAIVNFCVFATLALSSFSSGVLVTTQGWTLLNAGSLAPIAVTGMALAWLAAKRRAIA
209	Polynucleobacter_necessarius_subsp._necessarius_STIR1	fig|452638.3.peg.423	Polynucleobacter necessarius subsp. necessarius STIR1		203	b-proteobacteria	no	MTKHSLADGRPLGVILRQPVFMVAIIGAALGYGVMNLLMAATPLAMQICELPFSDTAFVLEWHVIGMFAPGLFTGSLIQRFGTLKIMGLGVLLNFTCIAIALTGTDLHQFFITLFLLGVGWSFLFTGATSLAMTAYQPNERDKAQAVINFFVFGTMAFTSFGSGALVTSHRWSILNWGSLMPIAVTGLAIFWLAQRHKTLATT
210	Acidovorax_avenae_subsp._avenae_ATCC_19860	fig|643561.4.peg.4884	Acidovorax avenae subsp. avenae ATCC 19860		395	b-proteobacteria	yes	MTSSHRRPLGLLALCQGLFLTNNVVFIAINGLVGLQLAPRGWMATLPVMGYVVGGALSTGPVARAQRRWGRQASFQIGLAVAAASALLCALAVWMHAFWLLCAATLAAGYYSANGQLYRFAAAEIAPAPQRDTAMSLVMAGGLLGAVAGPNLANHTRDLFSVPFTGAYLALFVVALVSMACMACIRFPAVPPAPAAGAATGRPVAQLLRDPVFAVALLGAALGYGVMNLLMAATPLAMQVCGHAFGDAAFVLEWHVIGMFAPGFFTGHLIRRFGVLHVMAAGVALNAACVAIALSGVELGHFLAALFLLGVGWNFLFTGSTALAMRAYRPEEKDRAQAAINFGVFATMALTSFASGALVTTQGWTLLNYGSLLPIGLTGAGLAWLALRHRPRQAA
211	Acidovorax_citrulli_AAC00-1	fig|397945.6.peg.4861	Acidovorax citrulli AAC00-1		394	b-proteobacteria	yes	MTSSHRRPLGLLALCQGLFLTNNVVFIAINGLVGLQLAPRGWMATLPVMGYVVGGALSTGPVARAQRRWGRQASFQIGLAVAAASALLCALAVWMHAFWLLCAATLMAGYYSANGQLYRFAAAEIAPAPQRDTAMSLVMAGGLLGAVAGPNLANHTRDLVSVPFTGAYLALFVVALVSMACMAGIRFPAAPPASAAGAATGRSVAQLLRDPVFAVAMLGAALGYGVMNLLMAATPLAMQVCGHAFGDAAFVLEWHVIGMFAPGFFTGHLIRRFGVLRIMAAGVALNAACVAIALSGVELAHFVAALFLLGVGWNFLFTGSTALAMRAYRPEEKDRAQAAINFGVFATMALTSFASGALVTTQGWTLLNYGSLLPIGLTGAGLAWLALRQQQRQP
212	Hydrogenophaga_sp._PBC	fig|795665.3.peg.4873	Hydrogenophaga sp. PBC		391	b-proteobacteria	yes	MNRNLWLLAAAQGLFLTNNVVFITINGLVGLALAPLGWMATLPVMGYVVGGALATPLVARAQRRLGRQASFQLGLVVALLSALLCAWAVSLGAFWLLIAGTVIAGYYSANGQLYRFAAAELAAPAFREKAVSLVLAGGLIGAVLGPNLAVRTRDLTEVPFAGAYLALGVVALLSMAVMAFLRFPPAPERAAGAPEGRPLAEIVRQPVFIVAAVGAALGYGVMNLLMAATPLAMQVCGLPFEDVALVLEWHVIGMFAPGFFTGHLIRRFGVLSIMGVGVALNLACIAIALTGVDLHQFLVALFLLGVGWNFLFTGSTALALQAWRPEEKDRAQAAINFGVFATMALTSFASGALVTTQGWAWLNLGSLLPVALLAVALLWLARQRRAAHNAA
213	Thauera_linaloolentis_47Lol_=_DSM_12138	fig|1123367.4.peg.2864	Thauera linaloolentis 47Lol = DSM 12138		396	b-proteobacteria	yes	MKKNLWLLAIAQGLFLTNNVVFIAINGLVGLALAPVAWMATLPVMGYVVGGAMSTGLVARSQRRWGRKTSFQLGLLVALLTALLCALALYLRSFWLLVAGTVIAGYYSANGQLYRFAAAELAPPSFREKAVSLVLAGGLIGAVIGPNLANHTREAMAAPFLGSYLALSVVALVSMAVMAGIRFPPEPKQAAGAAGGRPLGEIMRQPVFIVSTLGAALGYGVMNLLMAATPLAMDVCGMPFSDAALVLEWHVIGMFAPGFFTGHLIKRFGVLPVMGAGVVLNLACILIALSGQDLHQFLVSLFLLGVGWNFLFTGSTTLAMQAYRPEEKDKAQAAINFAVFATMALTSFASGALVTTQGWALLNLGSLVPVVLTGAALLWLGLRRRREAAAGGTGRV
214	Aromatoleum_aromaticum_EbN1	fig|76114.8.peg.3270	Aromatoleum aromaticum EbN1		392	b-proteobacteria	yes	MKKNLWLLAIAQGLFLTNNVILIAINGLVGLRLAPASWMATLPVMAYVVGGALSTGLVARSQQRWGRRVSFLLGLAVAFVTALLCAFALSVGSFWLLVAGTLIAGYYSANGQLYRFAAGELAPPSFREKAVSLVLAGGLIGAVLGPNLANHTRDTLAAPFLGSYLALAVVALIAMAVMAAVRFPAEPVRSSSAGSGRTLGEIVREPVFIVATLGAALGYGVMNLLMAATPLAMDVCGMPFSDAALVLEWHVIGMFAPGFFTGHLIKRFGVLNVMGTGVLLNGACIAIALSGQDLHHFVIGLFLLGAGWNFLFTGSTTLAMTAYRPEEKDKAQAAINLAVFATMALTSFASGALVTTQGWTLLNLGSVVPVALMGVALAWLAVRQCTAVEAAR
215	Thauera_sp._MZ1T	fig|85643.4.peg.1956	Thauera sp. MZ1T		393	b-proteobacteria	yes	MKKNLWLLAIAQGLFLTNNVVFIAINGLVGFSLAPVGWMATLPVMGYVVGGALSTGLVARSQRRWGRQVSFQLGLLVAFLTALLCAFALSLGSFWLLVAGTVVAGYYSANGQLYRFAAGELAPSSFREKAVSLVLAGGLIGAVIGPNLANHTREAMAVPFLGSYLALAVVALVSMAVMAGIRFPPQPVKKAGADGGRPLGEILRQPVFIVSVLAAAMSYGVMNLLMAATPLAMDVCGMPFSDAALVLEWHVIGMFAPGFFTGHLIKRFGVLRIMGVGVVLNFACVAVALSGQDLHQFLLALFLLGVGWNFLFTGATTLSMEAYRPEEKDKAQAAINFVVFAVMAFTSFASGALVTTQGWNLLNVGSIAPLALTAAALGWLALLRRRAADGQGA
216	Thauera_sp._27	fig|305700.3.peg.975	Thauera sp. 27		392	b-proteobacteria	yes	MKKNLWLLAIAQGLFLTNNVVFIAINGLVGLSLAPVAWMATLPVMGYVVGGALSTGLVARTQRRWGRQVSFQLGLAVAFVTALLCAFALSIGSFWLLVAGTLVAGYYSANGQLYRFAAAELAPASFREKAVSLVLAGGLIGAVIGPNLANYTRESMGAPFLGSYLALAVVALVSMAVMRGIAFPPEPARKAGADGGRPLAEIMRQPVFVVSTMGAALGYGVMNLLMAATPLAMDVCGMPFSDAALVLEWHVIGMFAPGFFTGHLIKRFGVLQIMGVGVALNFACIFVALSGQDLHQFLIGLFLLGVGWNFLFTGSTTLAMQAYRPEEKDKAQAAINFAVFAVMALTSFASGALVTTQGWALLNLGSLIPVGLTGAALVWLALRQRREAAQAS
217	Synechococcus_sp._PCC_7335	fig|91464.3.peg.1672	Synechococcus sp. PCC 7335		397	cyanobacteria	no	MSAVASSVKSQVTLLALCQALAMTTNTVLITTAALVGYALATDKSLATLPLAIRQVATMSATIPASVLMQRVGRRNGFLLGSLVGIAGAGLSIYSLTITSYWLFALSMALLGLSNSLVGYYRFAAADVADEALRSQAISWVIAGGIIAAVLGPWLANGSKDWFDSEIYIGAFVAVLGLQILSALLLCFLQIPHSSRRKLQTSSRSLFEIVRQPKFGVATFGSTISYGVMAFVMTATPLAMSAENHSFSQSAAVIQWHVLGMFGPALITGWLIKRLGVLSIILTGAALLLGCMGLNLAGTSFWHFAIALLLLGLGWNFMYVGSTTLLTETYTSDEKAQAQAVHDFIVFGFVAIATYSSGQIFYSFDWVMLNQISWPLVLAVLLTVLWLQNQLISSNQR
218	Caenispirillum_salinarum_AK4	fig|1238182.3.peg.3283	Caenispirillum salinarum AK4		404	a-proteobacteria	yes	MTAAVAHPAPAHMRRNVIVLSAAQALSMSTAVLVFSVSALAGATFGVDPALVTLPLSLQMVATMLATFPLAHLMAKVGRRAGFSVGQLFGIAGGLVSMVALNTGDFALFCAGGVLLGIHNASWQFLRFAAAETSSESFRPRAISWVLAGGIVAAVIGGELAKESREFLPAIFAGSYVATALLAAACIGLLQLLRMPPLPRASEEEGGRPFKQIAAQPAFIVAVLAAMFGYGVMSLEMVATPLAMTMCGFSFNESAWVIQWHVLGMFVPSFFTGNLIKRFGVLPIIITGALLNIACVAVALAGVDLANFFLAMVILGVGWNFMYIGGTTLLTETYRPQERAKVQAFNDCMVFGAVALASFGSGAMQNALGWSAVNLFTIAPIGLSLMAALWLLMMRRRAS…
219	Magnetospirillum_sp._SO-1	fig|1244869.3.peg.1064	Magnetospirillum sp. SO-1	Magnetospirillum caucaseum	388	a-proteobacteria	yes	MRNVILLSGCQALSMSGSVMVFAVVALAGAMLAPSPELATLPLGIHFVSMMAATIPASLLMGRLGRRIGFSVGQAIGLCGAVLSVWALLTGSFWGFVAAAAPIGVHNGFFQYLRFAAADVASPAFRPKAISWVMAGGIVAGFLGPELAKRTADLFAPVLFAGPYAVLAGLCLLNIITLQAVRIPRPPQLARHETGRRLGEIGIQPTFVVAALSAMIGYGVMNLVMVATPLAMVGCGFAFSDSTEIIRWHVLGMFVPSFFTGGLIRRYGVLRIIATGAVLLAVSLACNLAGTAFVNFWVGLVLLGIGWNFMFIGGTTLLSEAHASEERAKAQALNDFLVFSTTAVTSFASGAVQSALGWQAVNALSLVPVVLAFGAVLWLARRRRPAAA
220	Endolissoclinum_patella_L2	fig|1193729.4.peg.471	Endolissoclinum patella L2		393	a-proteobacteria	yes	MLFSNPFTKNIALLAISQALSMSAMTISIAVTGLSGKNIAPDPSYATLPLTFQSAATMLTTMPAALYMRYVGRRLGFITGVFIGMTGAFIGISAIFSINFLLFCIASTLIGSFHGFAVLYRYAAADTSPNNFRSQAISLVLTGGVLAAIIGPEIAKASYDWFAPIMFAGNFLAIAALQAITLVFLAFLRIPRPNVIINSQYCRPLLEIARQPKFFVAVISAMVGYSSMTFIMTATPLVMEKCGFSFRQSTSVIQWHSIGMFLPSLFTGSLINTLGVIRIMLAGVITYLICIAINFSGVELLQFFSSMILLGIAWNFLFIGGSTLLTESCSINEREKIQGFGDFLVFSASTFATLFSGYISHTFGWQAVNICILPFVVFAGIIILWYNKSVSSN
221	Kiloniella_laminariae_DSM_19542_2	fig|1122135.3.peg.2368	Kiloniella laminariae DSM 19542		398	a-proteobacteria	yes	MTERDPTKANVFFLAICQALGMSCGSMLISMSALVGTTLAEDKSNGTLPLSLQFIGMMVCALPISYLMKHYGRRAGFSLGAVCGVLSGFFSAQAILEGNFLLFCLSSFLFGAFMSTVAYFRFAAADTATEQFKSKAISLVMAGGVIAAFAGPELAKWSKEMEFFGPILFVGSFYAISALCFCTLVIVQFIDIPRLQVHEIQSRGRPILEIARQPVFFVAVLSGIVSYACMNLIMSITPAAMIACAHPFEAAATVIQWHVFGMYVPSFFTGTLIRKYGAVRIQLLGVCFLVIAASINLSGVALEQFWFGLVALGLGWNFLYVGGSTMLTDSYRPEERAKVQAFNELLVFGVVATTAFGSGLIYQKLGWDAVNLLAFIPIILFLLVQLSFRRQLNKIVTA
222	Oceanibaculum_indicum_P24	fig|1207063.3.peg.1011	Oceanibaculum indicum P24		406	a-proteobacteria	yes	MTSVSSSSSAAMGDPTRKNVVILALCQALSMTGSSLVMTVSAIVGTMIAADKTMATLPLAFQMTAMMLTTIPASMAMKRFGRRAGFLFGILVGICGALLATFAIFERNFALLCTASCVMGIQMGFAQFYRFAAADTAKPDFKSKAISLVLAGGVIAAVLGPNLAKWARDLFDPVMFAGSYAAIAVLWLIPLVLLFFIDIPRPSVEERKQSGRPLVVIMRQPVFLVAIVSAIVAYAMMNMVMTSTPLAMLACGLEFEDAAFVIQWHVLGMYAPAFFTGSLIARFGVLNIMLAGAVLMLGCVAVNLSGQDITRFWLALVLLGVGWNFLFVGATTLLTETYVPAEKAKVQAANDFLVFGSVSISAFSSGMLQNAFGWDVVNTMAMPFLVVALCMVAWLRFLR…
223	Dechloromonas_aromatica_RCB	fig|159087.6.peg.1067	Dechloromonas aromatica RCB		402	b-proteobacteria	yes	MSIQPEPSPRVVMRRNVLLLALSQAAVMTSISLVLASSVLIGVQLASPALSTLPLALQYLSTMLVLYPVARLISRYGHRPVFFGGALLGALGLAIAAAGIWLGNFVLFALAGGLIGIFNAVSQYYRFAAADAVPVERRSSAISLTLSGGVLAALAGPSLARWTKDALQPAFAASFLALVGVALLAAWLATRLRLAPPAVTDQQRPPAPFAPLLRQPDFLLAVVVGVVGYALMNLLMTATPLAMMCSHLGFAETATVIQWHVVAMFAPSFFTGALIQRIGVLPVMLLGGAGLLGCIAVAVNGDSLPHFELALIMLGIGWNFLYVGATTRLVEICPPEQKARVQAFNDSLVFLAIAGVTFSSGSLVDRFGWPALNLYAAIPVLLIMLAILGRWLATGRRQW…
224	Roseomonas_cervicalis_ATCC_49957	fig|525371.3.peg.1397	Roseomonas cervicalis ATCC 49957		406	a-proteobacteria	yes	MESLLMTGHEAAQTAQAAAAMRRNVWLLFLCQALMQASTVGQVAMSALIGHSLATDKALATLPMAIQMAATMTASIPAGLVFARLGRKPGFILGAVGAGLGSLTFALGVWHGSFLIYCLGAVPAGLGFGISQHYRFAAAEVATPSYRPRAVSLVMAGGVLSAIFGPELVKHSRELIPPFTFLGTYLFLAVLPFLCVTLLSMTRLPPPPPRPKVATPILTILRRPDFLIAAITGAMAYGTMNLVMTSTPLEMQLCGFGIASSATVIQMHAVSMFAPGFVTGRLIIRFGVRRVIAAGALLNMVCIAVGLAGQHFANFGVALALLGVGWNFMFVGATTLLAETHRPEERVRAQATNDFIVFGTVACTALASGAIHELAGWTTLNLMLLPAIGLALLLVGLGG…
225	Thalassospira_profundimaris_WP0211_1	fig|1177928.3.peg.2466	Thalassospira profundimaris WP0211		395	a-proteobacteria	yes	MSSPEVRRNIMILSLCVALSASAMSLIFTVAAVIGFSLASDKSLSTLPVAFMMIAMMAMTAPSAVVMAKMGRKFGFWMGATIAMMGAVSGMGAVYYANFWLLCVACACIGAGNAIAMQYRFAAAEAAPVEFRARAISYTMLGGLASAFIGPNLASFARDWFETIPFLGTFVALIGLQFLLVIAIGQLRLPDMRGHKHPEPARPLSTVMGQPAVIVAIIAGALGYAVMSFVMTATPLAILDCDYAFGDAAFIIQWHVVGMYAPGFFTGNLIKRFGALKVIQAGAILNFACLAVGLAGQDLIGNFWVSLVLLGVGWNFMFVGATTFLTENYRPSEQARVQAINEFCVFGTVAIASLSAGTIYAGSGWGTLLYSAALPVGLVLLIVATFAIRRKAQAA
226	Thalassospira_xiamenensis_M-5_=_DSM_17429_2	fig|1123366.3.peg.4084	Thalassospira xiamenensis M-5 = DSM 17429		395	a-proteobacteria	yes	MSSPEVRRNVLFLSLCVALSASAMSLLFTVAAVIGYSLAPDKSLSTLPVAFTMIAMMATTAPSALMMSRFGRRVGFWIGSGIGMVGAVAGMGTVYWGNFWLLCVACACIGSANAIAMQYRFAAAEAAPPEFRSRAISLTMLGGLAAAFVGPNLASFARNWFDTVPFLGTFLALIGIQFLLVLAISQLRLPDMRGTKHDEPARPLRVVIGQPAVIVAMIAGALGYAVMSFVMTATPLAILDCNYEFGDAAFIIQWHVVGMYAPGFFTGNLIRRFGALGIIQVGAVLNLICLAFGLAGEDLIDNFWPSLVLLGVGWNFMFVGATTFLTENYRPAEQARVQAINEFVVFGTVAIASLSAGSIYAGAGWSTLLYSAALPVGLVMLVLAGYALRRRHQPA
227	Reyranella_massiliensis_521	fig|1205680.3.peg.1794	Reyranella massiliensis 521		393	a-proteobacteria	yes	MPRRSMRNIALLAICQALTQSSNTLMFASSALAVLTIVPPDMRIWANLPVTMQHLGVMLSVFPASALMMRRGRKFGFRSGSVMGMVGASCAAIGVGVGSFPLMCLGGIFLGYGIANMQLYRFAAVELAPGHFRAQAISYVTAGGVLAGIIGPTLARFTPDLWMPTFQASFVAVVIVHILVFIVLGFIEFPQVKSEDTAGPQRPLREIVTQPTYMVACAGAMIAFGVMSFVMAASPLAIVQCGLDKTEAPVTIFVHVMGMFLPSFFTGHLISRFGIFNMMMAGIVLLVAGVAVALMGVTEWHFRGALSLNGVGWNFLFVGATTLLTTTYRQAERGKAQAFNDFMVFGVTTVSSLMASVVLELQGWATLNYVALVLVLIAFIVIVAFRLRHPSRA
228	Halomonas_elongata_DSM_2581	fig|768066.3.peg.2246	Halomonas elongata DSM 2581		389	g-proteobacteria	yes	MPLTVSLLSLCQALLVSGNILLIAVSPLIGAQLAPAPAWSTAPVATQWLGLMCATIPASLIMARLGRRRGFVLGNLMGIAGAALAVLALHAQRFDLFLVATWLIGIGIGFGQLYRFAAVEAAPEGGRDRAIGLVMGGGVLAAFFGPWLARHSHSLADTPYLGSFIGLGVLYLCALVLLAFVRMPAGTHDTSTGEQRPLGEIVRQPVFMLAVISAMVGYGVMNLAMTATPLAMAEAGHDFNHVSTTIQWHVVAMFLPSFVTGRLTARFGASRMIVCGCLLLIASALTAQLDAGLAGFYAGLVLLGVGWNFTFLPATGLLTEAHGPAEKARTQAANEFLVFSTVAITALLAGPAVSSLGWPLLNVVLIPLCAVPLVLLGLAFRVHRPQIRG
229	Halomonas_smyrnensis_AAD6	fig|339656.4.peg.2533	Halomonas smyrnensis AAD6		392	g-proteobacteria	yes	MPLTVMLLSLCQALLVSGNILLIAVSPLIGAQLAPAPAWSTAPVATQWLGLMCATIPASLIMARLGRRRGFVLGHLLGLAGTGLAVAALRAQAFGLFLLATWLIGIGIGFGQLYRFAAVEAAPEGGRDRAIGLVMGGGVLAAFFGPWLARHSHALAEVPYLGSFLGLGALYLLALALLAGVRLPEPGRDAAEGEPRRLGEIVRQPVFLLAVVSAMVGYGVMNLAMTATPLAMAEVGHGFDHVATTIQWHVVAMFLPSFVTGRLTARFGAPRMIGVGCLLLTASALTAQLDAGLAGFHAGLVLLGLGWNFAFLPATGLLTEAHSPAEKARTQAANEFLVFSTVAITALLAGPLVSLLGWASLNLLLIPLCLLPLALLGARHLAFRRRRPQIRG
230	Halomonas_boliviensis_LC1	fig|1072583.4.peg.1707	Halomonas boliviensis LC1		387	g-proteobacteria	yes	MPLTVTLLSLCQALLVTGNVLLIAVSPLIGASLAPSASWSTAPVATQWLGLMCATIPASLIMAKLGRKLGFMLGNIVGLVGALVAVQALMSERFGLFLLATWLIGIGIGFGQLYRFAAVEAAPAPMRDRAIGLVMGGGVLAAFAGPWLARVSRELGEVPFLGSFVGLAALYALALVVLMLTQLPPASRTHGEGTALPLGKILRQPGFIVAVSAAMVGYGVMNLAMTATPLAMAGAGHHFNHVSMTIQWHVVAMFLPSFFTGHLATRFGAKQVIVAGCLLLVASAVVAQFGIGLAGFNVALILLGLGWNFTFLPATGLLTESYRPVDKARTQAANEFLVFGTAATTALLAGPLVSSLGWATLNLLLVPVALVPLAVLLWQRRARLANA
231	Halomonas_stevensii	fig|1177117.3.peg.1870	Halomonas stevensii		387	g-proteobacteria	yes	MPFTVTLLSLCQALLVTGNVLLIAVSPLIGAALAPSASWSTAPVATQWLGLMCATIPASLIMAKVGRKRGFMLGNGVGLLGALVAAQALVSAHFGLFLVATWLIGIGIGFGQLYRFAAVEATPAPLRDRAIGLVMGGGVLAAFAGPWLARVSRELSMVPFLGSFIGLALLYLLALVVLMATRLPPVSQTHGAANAMPLRHILRQPGFIVAVSAAMVGYGVMNLAMTATPLAMAGAGHHFDHVSMTIQWHVVAMFLPSFLTGHLVTRFGARQMIVAGCLLLVMSALVAQWEGGLLGFNVALILLGLGWNFTFLPATGLLTQSYRPEDKARTQATNEFMVFGTAALTALLAGPLVNGLGWATLNLVLVPVALVPVALLLWQRHVPPASA
232	Oceanimonas_smirnovii_ATCC_BAA-899	fig|1279015.3.peg.130	Oceanimonas smirnovii ATCC BAA-899		388	g-proteobacteria	yes	MPFTVWGLAVAQALLMSGNILLVSVSALIGQQLADAPWQITLPVACQFAGLIVATMPAAHLMQRLGRKAGFMLGNLFGLLGAWVALQGLIGESLSLFACGTFLTGIAIGVGQQYRFAALEACDPGQHARAISLVMAGGILAAVIGPNLAIWSQDWHAASPYAGAFYGLLGLYVVALLLILLLPLPAAAPVQPGERMRSYGDLLRQPLLLAAVASGMIGYGIMVLLMTATPLSMEHHSHDFPDTAMVIQWHVLGMFVPSFFTGGLIRRFGTRVVILWGCAALLLSVAVNLSGTGFWHYWWGMLLLGVGWNFTFIGATHLLTFSYQPAEKARVQGMNEFLVFTAAAFGSLFAGQGVTLLGWTGLNLFALPWILLVFALIWRLNTREPVAA
233	Marinomonas_mediterranea_MMB-1	fig|717774.3.peg.3490	Marinomonas mediterranea MMB-1		392	g-proteobacteria	no	MFGINVWGLALGQALLITGNILLISVTALVGQHLAPELGYATLPIALQYIGLMFVTLPAAHVMKWVGRKKGFLIGNVLGVVGACLAYMALSVDNFYIFCCGTFMLGMSIGVSQQYRYAAAEHAPSNKIPQAIGLIMGAGVIAAILGPNLAIWFENWIPDIQYQGAFLALIVVYLITMVLIQTLPLKKPTIEEQKGPTRSYRELLKQNDLVGAIVAGAIGYGVMVLIMTATPLAMMHAGHDFSHTASTIQWHVLGMFAPSFFTGKLISKFGCSKVIQTGCLMLVACIALTQFGATYWHFSIALAFLGIGWNFTFIGATSLLTGTYRPAEKAKVQGLNDLVVFSCSAVASLLAGYWQNLLGWELLNLMMVPLIFCAMITIAAIRKRAELYTEPS
234	Marinomonas_sp._MED121	fig|314277.4.peg.2641	Marinomonas sp. MED121		392	g-proteobacteria	yes	MLGISVWGLALGQALLITGNILLVSVTALIGHKLSPNLALATLPIALQFLGLMGVTLPAALLMRHLGRKRVFLIGNLIGVAGAFLAYYSLSINHFALFSSSTFLLGVAIGVGQQYRFAAIDNCPEGKAPQAISLIMAGGILAAFLGPNLAVWAEFLVPDTQYIGAFAALIILYISTTILVALLPLKKPTLEEQSGTPRSYLELLSQPDLIAAVVAGVIGYGVMVLVMTATPLAMQGCGFDFGSTASVIQWHVLGMFVPSLFTGKLIARFGTTKVIQAGCLFLLAALILNQFGITYWHFFFALVMLGVGWNFTFIGATNLLSKTYQPSDKAKVQGLNDFLVFAFAAIASMLAGYWQSALGWEMLNMLMIPAVIIAMACVFFSTNKSKQQNALA
235	Neptuniibacter_caesariensis	fig|207954.4.peg.2986	Neptuniibacter caesariensis		389	g-proteobacteria	yes	MSRNVFLLSGCQALLTTGNILLVSVVALIGQSLSADPALTTFPVATQFIGLMLATIPASLIMRRIGRKNGFYLGNSVGILGAIVCIQALNWQQFYLFSFGTFLLGIGIGFGTLYRFAAVEVCPEEQRSKAISFVMAGGVIAAVIGPQLAIISQDILGEAEFMGAFFGLLILYTIALVMLFFTHIPHAGADVDGEQRPLLSILAQPKFIVAAIVGMVSYVVMNLLMTATPLAMARCGFSFSQAAHVIEWHVLGMFVPSFFTGSLISRFGLNRVMYAGSLFMLGCIGINLMGVSEWHFWTALLFLGIGWNFMFISATQLVTTAYRPAEKAKSQAANEFIVFSMVTVSALSSGWMEAALGWQAMNWIVLPLIIWAIGVIYFVGAKEQLKQAA
236	Pseudoalteromonas_tunicata_D2	fig|87626.3.peg.3484	Pseudoalteromonas tunicata D2		393	g-proteobacteria	yes	MNRYVLILAFCQGLIVTGNIMLVAITALIGQKISPSVSWITLPVATQCFGLLLATIPASLLMAKTGRRIGFTIGNSIGILGALLGWYALELSHFVLFCFATGLIGVGIGFATLYRFAAIEACPEKPSQAISMIMASGVIAAVIGPNLAIWIDHYFTSINYSATFLALAALYCLAIILLQFVRFQSVTLTTTAAPARKLSQIIKQSQFIIAVFVAMVSYTLMNLLMTATPLAMHRHGFDLAQSALVIEWHVLGMFLPSFFTGKLIEKIGQLNTMVFGTLLMVACVTINLLGISHIHFLAALFLLGVGWNFMFISATQMVTQSYQPAEKAKSQATNEFLVFSMVTISALGAGWLEAKIGWRSLNLASLAPLLITLILLLIRQFQIHKLQNRETSH
237	Pseudoalteromonas_spongiae_UST010723-006	fig|1117319.3.peg.3757	Pseudoalteromonas spongiae UST010723-006		393	g-proteobacteria	yes	MNKNVVLLAFCQGLITTGNILLVTISALVGKALSPSTTFITFPVAMQMLGLLVTTIPASLIMAKTGRKLGFSLGNSIGISGAVLGFFSLLASQFWLFSFATFLIGIGIGFATLYRFAAIEASDKPAVAISTVMASGVVAAILGPNLAVWVNHHYPTLNYANAFIALAFLYSIALMLLQLVKFNEVSHSQNNGESRPLKTIISAPKFMTAVFIAMVSYTVMNLLMTATPLAMHRHGFDLAQSALVIEWHVLGMFLPSFFSGKLIERFGQVTMMYAGIVLIALCCFVNLLGLSHWHFLAALFLLGVGWNFMFISATQMVSQTYLPQERAKAQATNEFLVFSMVTLSALSAGWLEATVGWQTLNLVTLPILLLTIAWLTIYKIKQKTQLKVNLTTS
238	Pseudoalteromonas_citrea_NCIMB_1889	fig|1117314.3.peg.1537	Pseudoalteromonas citrea NCIMB 1889	Pseudoalteromonas citrea DSM 8771	393	g-proteobacteria	yes	MNKNVLLLAMCQGLITTGNILLVTIAALVGQALSPSAALTTLPVATQMFGLLIATIPASLVMAKIGRRRGFSLGNIVGLSGTFLGYFALHESAFLLFCIATLLIGIGIGFATLYRFAAIEASDNPATAISIIMASGVVAAILGPNLAVWVTSYFPSINYANVFISLSGLYLLALFLLQAVRFNEVSETSNSQKARGLREIVMQPQFITAVLIAMLSYTIMNLLMTATPLAMHRHGFDLADSALVIEWHVLGMFVPSFFTGKLIQRFGQTPIMASGGLLIIACCVINLLGVSHWHFLFALCILGVGWNFMFISATHMVSETYHSSERAKAQASNEFSVFSMVAISSLGAGWLEAVAGWRFLNMMSIPIMLIALGVIYWFTLQKETPLTQIPLGR
239	Pseudoalteromonas_rubra_ATCC_29570	fig|1117318.14.peg.1590	Pseudoalteromonas rubra ATCC 29570	Pseudoalteromonas rubra DSM 6842	391	g-proteobacteria	yes	MNKNVLLLACCQGLITTGNILLVTISALVGQLLSPSAALTTLPVAMQMAGLLMATIPASLIMAKTGRKLGFSLGNLIGISGTLLGVWALRESDFALFCVATTLIGMGIGFATLYRFAAIEASDKPATAISIIMASGVVAAVLGPNLAVWVNEVYPALNYANSFVALSGLYILALLLLQGVRFTEVDTHTAQAPARTLKEIMAQKQFQLAVLVAMISYSVMNFLMTATPLAMHRHGFDLADSALVIEWHVLGMFLPSFFTGKLIERFGARAMILAGCVLYLICAVINLLGLTHWHFLLALFALGVGWNFMFISATQLVSQTYAPQERAKTQACNEFLVFSMVVASSLSAGFLEATAGWQALNVWSMPVVLVALIATVLLSRGAAPLTRSAAG
240	Photobacterium_leiognathi_subsp._mandapamensis_svers.1.1.	fig|1001530.3.peg.2956	Photobacterium leiognathi subsp. mandapamensis svers.1.1.		391	g-proteobacteria	yes	MNKQVWILSLCQALLTTGNIVLISVTALIGQSLAPMPSLVTLPVAIQFIGMMCATIPASLIMARIGRKRGFTLGNMIGIAGAACCIYALWLANFYLFSVGTFLLGVGIGFGTLYRFAAMELCDAKYHSRAISISMAGGVLAAILGPFLAVQSREWLSDLSFIGPFIGVLLLYVLSLCLLQVVALPVDRHQTATKKGRRLTELLTQSNYLLAVASGAVAYSVMILLMTVTPLAMRGCGYSFEQSTQVIQWHVLGMFVPSFFTGHLIDRIGAKNTILLGAVFMLMCCIVNLTGTTLIQFNIALILLGVGWNFMFIAATRFLTMTYQPEDKPKAQACNEFVVFSSVTIASLLAGWLNTTIGWYQLNLVTIPFMFVIIAALFIFKPQLKPSLQHK
241	Enterovibrio_norvegicus_FF-33	fig|1190603.3.peg.994	Enterovibrio norvegicus FF-33		389	g-proteobacteria	yes	MNRNVWLLALCQALLMSGNIVLISVNGLIGQQLSPSDSWVTLPVSTQFVGLMLATIPASLIMAKVGRKNGFMLGNIIGIFGALLCVYALSEAAFWLFCFSTLLLGVGIGFGTLYRFAALEVSAPESRDKAISLSMVGGVLAAVLGPNLAIASQHWLPGTHFSGAFVGITVLYIISLIVLQFIGLPPAPAIDKNNPPRSVFRIIRAPGYLVAVFAAVVAYAVMNLLMTVTPIAMHKHGFEFEQAALVIEWHVLGMFAPSFFTGSIIGKIGTRMTIMLGSLFFIACILVNMNGVSEWHFRVALVLLGVGWNFMFIGATSKLTQTYLPQDKSRAQAFNEFAVFGSVTITALLAGNLEVTLGWQTLNLAMLPFVCIVPLVYLLFTRTPKKAAV
242	Enterovibrio_calviensis_1F-211	fig|1190606.3.peg.3886	Enterovibrio calviensis 1F-211		390	g-proteobacteria	yes	MNKNVWLLALCQALLMSGNIVLISVNGLIGQALSPDDSWVTLPVSTQFVGLMMATIPASLIMAKIGRKNGFMLGNVIGIFGALLCVYALGQSAFWLFCFSTMLLGIGIGFGTLYRFAAIEVSAPESRDKAISLSMAGGVLAAVLGPNLAIASQHWLPGTNFSGAFIGITVLYVLSLVVLQFIGLPRAAPEQHQSSQSAVGDILLAPGYMLAVFAAVIAYAVMNLLMTVTPIAMHKHGFHFEAAALVIEWHVLGMFLPSFFTGSLIGKIGTRMTIMLGSLMFIASILVNLNGVTEWHFRVALVLLGIGWNFMFIGATSQLTQTYLPQDKARAQAMNEFAVFGCVTLTALLAGNLEATMGWQSLNLLLLPFVCVVPIVYLFFTRNPQEIKAK
243	Grimontia_hollisae_CIP_101886	fig|675812.3.peg.2434	Grimontia hollisae CIP 101886		389	g-proteobacteria	yes	MNKNVWLLALCQALLMSGNIVLISVNGLIGQQLSPSDTWVTLPVSTQFVGLMMATIPASLIMAKIGRKNGFRLGNIIGILGALLCVYALNQGAFWLFCFSTLLLGVGIGFGTLYRFAAIEVSEPEVRDKAISLSMAGGVLAATLGPNLAIASQHWLPGTHFSGAFVGIAALYIISLLVLHFIALPPAVASRDQSVQSPVGQILKAPGYLVAVIAAVVAYAVMNLLMTVTPIAMHKHGFHFEQAALVIEWHVLGMFIPSFFTGTIIGKIGARMTILLGSLFFVGCILVNLNGVSEWHFRAALVMLGVGWNFMFIGATSQLTQTYLPQDKARAQAMNEFAVFGSVTVTALAAGFLEASLGWQTLNLIVLPFVCAVPLIYLLVTRTPKKIVA
244	Grimontia_sp._AK16	fig|1056512.5.peg.2586	Grimontia sp. AK16	Grimontia indica	389	g-proteobacteria	yes	MNRNVWLLALCQALLMSGNIVLISVNGLIGQQLSPSDTWVTLPVSTQFVGLMMATIPASLIMAKIGRKNGFRLGNIIGIFGALLCVYALQQGAFWLFCFSTLLLGIGIGFGTLYRFAAIEVSDPESRDKAISLSMAGGVLAAILGPNLAIASQHWLPGTHFSGAFIGITVLYILSLLVLNFIALPAAVPSQDQPAQSPVGQILKAPGYLVAVIAAVVAYAVMNLLMTVTPIAMHKHGFHFEQAALVIEWHVLGMFVPSFFTGSIIGKIGARMTILLGSLFFVGCILVNLNGVSEWHFRIALVLLGVGWNFMFIGATSQLTQTYLPQDKPRAQAINEFAVFGSVTLTALMAGNLEVNLGWQTLNLVMLPFVCAVPLIYLLFTRTPKKVEA
245	Vibrio_nigripulchritudo_ATCC_27043	fig|1051649.3.peg.873	Vibrio nigripulchritudo ATCC 27043		391	g-proteobacteria	yes	MNRNVWLLSLCQALLMTGNIVLISVVGLIGKEIAPSQSLITLPVGLQFLGLMAATIPASLIMGKLGRRKGFSLGNLFGIIGASLATYSLSHGLFWLFCFSTLLLGIGIGFGTLYRFAAIEVSAESARHRAISISMAGGVLAAVLGPNLAVMSQNLLPDGLYIGAFAAVLGLNIIALIVLQTINFPPAQKLSEQAPSEPLKSIVSQPDFMVSVFAAMVAYAVMNLLMTATPLAMLGCGFDFTKAAGVIEWHVLGMFVPAFFTGRLIEQFGARNMIVAGAVLFIGCIAINVHGQSLWHFTLALILLGVGWNFMFISATSMFSQSYKPENRAKAQAFNEFFVFGCVAITAMLSGWLEATIGWQNLNLYTAPFVVIVMLMFLFNARKASMKQAVK
246	Vibrio_alginolyticus_12G01	fig|314288.6.peg.159	Vibrio alginolyticus 12G01		390	g-proteobacteria	yes	MNRNVWLLSLCQALLMTGNILLISVIALIGKTLAPSSSFITLPVALQFLGLMAATIPASLIMGKLGRRLGFSLGNVIGILGASLATYALSQQNFYLFCMSTFLLGVGIGFGTLYRFAAIEVCEESARHRAISISMAGGVLAAILGPNLAVYSQQWSGDGLYISAFAVLVVLYITALVVLQTIRFPPAHTQALHAKADKLRLIIRRPNFMLAVIAAMVAYAVMNILMTATPLAMIGCGFDFDKAAGVIEWHVLGMFAPAFVTGRLIERFGAKNMILAGGLLFVACIGINIHGVSIWHFSLALILLGIGWNFMFIAATGLFSQSYEAKNRSKAQAFNEFFVFSCVTITALLSGWLESTVGWQNLNLYVLPFVLLVIAMFALKTNKKPESQTA
247	Vibrio_jasicida_MWB_21	fig|1280001.3.peg.4709	Vibrio jasicida MWB 21		390	g-proteobacteria	yes	MNRNVWLLSLCQALLMTGNILLISVIALIGKQIAPSSSMITLPVALQFLGLMSATIPASLIMGKLGRRLGFSLGNVIGILGASLATYALSQQNFTLFCTATFLLGIGIGFGTLYRFAAIEVCDESARHRAISISMAGGVLAAVLGPNLAVYSQQWSDGGLYISAFAVLIVLYVTALILLQTIQFPPAHAQSIDTKPDSINAIIRKPNFMIAVMAAMVAYAVMNILMTATPLAMIGCGFDFTRAAGVIEWHVLGMFVPAFFTGSLIEKFGAKKLILAGGVLFIACIAINMHGLSIWHFSTALILLGVGWNFMFIAATSLFSQSYEAKNKSKAQAFNEFFVFSCVTITALLSGWLESTVGWQNLNLYVLPFVIFVMVVFVLKANNDTQSQAA
248	Vibrio_rotiferianus_DAT722	fig|987060.4.peg.4083	Vibrio rotiferianus DAT722		392	g-proteobacteria	yes	MNKNVWLLSLCQALLMTGNILLISVIALIGKQIAPSPSMITLPVAFQFLGLMSATIPASLIMGKLGRRLGFSLGNVIGILGASLATYALSLENFTLFCTSTFLLGVGIGFGTLYRFAAIEVCDESARHRAISISMAGGVLAAVLGPNLAVYSQKWSSDGLYISAFAVLIVLYITALVLLQTIRFPPAHAQNVHAKPDTLKEIIYRPNFMIAVLAAMVAYAVMNILMTATPLAMIGCGFDFTRAAGVIEWHVLGMFVPAFFTGSLIEKFGAKKMILAGGVLFIVCIAINMHGPSIWHFSAALILLGVGWNFMFIAATSLFSQSYKAKNKSKAQAFNEFFVFSCVTITALLSGWLESTVGWQNLNLYVLPFVLLVMAIFLVKERNTAQQGTINE
249	Vibrio_harveyi_ATCC_BAA-1116	fig|338187.8.peg.4860	Vibrio harveyi ATCC BAA-1116	Vibrio campbellii ATCC BAA-1116	390	g-proteobacteria	yes	MNRNVWLLSLCQALLMTGNILLISVIALIGKQIAPSSSMITLPVALQFLGLMSATIPASLIMGKLGRRLGFSLGNVIGILGASLATYALSLENFTLFCTSTFLLGVGIGFGTLYRFAAIEVCDESARHRAISISMAGGVLAAVLGPNLAVYSQKWSSDGLYISAFAVLIVLYVVALILLQTIRFPAAHTQSSCAKVDSINVIVRRPNFMIAVLAAMVAYAVMNILMTATPLAMIGCGFDFTRAAGVIEWHVLGMFVPAFFTGSLIEKFGAKRMILAGGVLFIACIAINMHGLSIWHFSTALILLGVGWNFMFIAATSLFSQSYEAKNKSKAQAFNEFFVFSCVTVTALLSGWLESTVGWQNLNLYVLPFVLLVMGIFFIKANNNSESQVA
250	Vibrio_owensii_ATCC_25919	fig|1280000.3.peg.2602	Vibrio owensii ATCC 25919		390	g-proteobacteria	yes	MNRNVWLLSLCQALLMTGNILLISVIALIGKQIAPSSSMITLPVALQFLGLMSATIPASLIMGKLGRRLGFSLGNVIGIFGASLATYALSLENFTLFCASTFLLGVGIGFGTLYRFAAIEVCDESARHRAISISMAGGVLAAVLGPNLAVYSQKWSSDGLYISAFAVLIGLYVTALILLQTIRFPPAHTQNSHLKTDSIKVIVRRPNFMIAVLAAMVAYAVMNILMTATPLAMIGCGFDFTRAAGVIEWHVLGMFVPAFFTGSLIEKFGAKKMILAGGVLFIACIAINMHGLSIWHFSTALILLGVGWNFMFIAATSLFSQSYEAKNKSKAQAFNEFFVFSCVTVTALLSGWLESTVGWQNLNLYVLPFVLLVMGIFFIKANNNSESQIA
251	Vibrio_caribbenthicus_ATCC_BAA-2122	fig|796620.3.peg.2131	Vibrio caribbenthicus ATCC BAA-2122	Vibrio caribbeanicus ATCC BAA-2122	391	g-proteobacteria	yes	MNRNVWLLSLCQALLMTGNILLVSVVGLVGKSLAPSSGMITLPVAVQFLGMMCATVPASLIMGKVGRKVGFSIGNVAGILGSVVASFALFNQSFYWFNLGTYLIGIGIGFGTLYRFAAIELSDVKFRDRAISISMAGGVLAAVLGPNLAVYSKGFIEGGLYIGAFCALVLLNIAALILLQTIKFPKPKPSSDQTPPDSMHKILRAPNFLIAVTGAMVAYAVMNILMTATPLAMLGCGFNFKQAAGVIEWHVLGMFIPSFFTGRLIEYLGSKLVMLLGGILFIGCIAVNHHGQSIVHFQMALVLLGIGWNFMFIGATSLFSQSYSQANKTKAQAFNELFVFTCVAITALVSGWLESTIGWENMNILVLPVVLLVMIFLLRSIINTRRTHALV
252	Vibrio_brasiliensis_LMG_20546	fig|945543.3.peg.783	Vibrio brasiliensis LMG 20546		389	g-proteobacteria	yes	MNRNVWLLSLCQALLMTGNILLISVIGLVGKTLAPTASMITLPVALQFLGLMSATIPASLIMGKLGRRKGFSIGNLVGITGASLATYALSIQAFYLFCAGTFLLGIGIGFGTLYRFAAIEVCNESARHRAISISMAGGVLAAMLGPNLAIYSQQWSSDGLYVGAFMALIVLNICALGLLQTIQFPKAVPVAEATKVDSLATIVKQPNFMVSVFAAMVAYAVMNILMTATPLAMIGCGFDFNKAAGVIEWHVLGMFVPAFFTGRLIERFGARRMILTGGVLFVLCIAINIHGQSIWHFSLALILLGVGWNFMFIAATGLFSQSYQSHNKSKAQAFNEFFVFSCVTITALMSGWLESTVGWQAMNVYVLPFVLAVIAIFAVNSYKASRLAV
253	Vibrio_tubiashii_ATCC_19109	fig|1051646.3.peg.1170	Vibrio tubiashii ATCC 19109		389	g-proteobacteria	yes	MNRNVWLLSLCQALLMTGNILLISVIGLVGKTLAPSLSLITLPVALQFLGLMSATIPASLIMGKLGRKKGFSIGNLVGITGASIATYALSQQNFSMFCVGTLLLGIGIGFGTLYRFAAIEVCDESARHRAISISMAGGVLAAMLGPNLAVYSQQWSSDGLYVGAFMSLIVLNIIALCLLQTIRFPAPIEQHEQIVSEPLSEIMKAPNFMISVFAAMVAYAVMNILMTATPLAMIGCGFDFNKAAGVIEWHVLGMFVPAFFTGNLIERFGARAMILAGGLLFVLCIAINIHGQSIWHFSLALILLGVGWNFMFIAATGLFSQSYKPQNKSKAQAFNEFFVFSCVTVTALMSGWLESTVGWQTMNVYVLPFVLAVIAIFGLNTYKANKAVA
254	Vibrio_parahaemolyticus_16	fig|391586.4.peg.3031	Vibrio parahaemolyticus 16	Vibrio sp	389	g-proteobacteria	no	MNRNVWLLSICQALLMTGNILLISVVGLVGKALAPDSSLITLPVAMQFLGLMSATIPASLIMGKLGRKIGFSLGNVIGISGASVSTYALATQQFPLFCVGTFLLGIGIGFGTLYRFAAIEVCDESARHRAISISMAGGVLAAILGPNLAVYAQQWSNDGLYVGAFLALIVLNIMALFLLQTIRFPKQNLASVKVNADPLKTIVAAPNFMLAVFAAMVAYAVMNILMTATPLAMIGCGFEFDKAAGVIEWHVLGMFVPAFFTGRLVERFGPRNMILAGGVLFVLCIAVNIHGQSIWHFSCALVLLGVGWNFMFIAATGLFSQSYLPHNKSKAQAINEFFVFSCVTITALLSGWLESTVGWEAMNIYVLPFVVAVIGMFGFSNHKSKSVAA
255	Vibrio_sinaloensis_DSM_21326	fig|945550.3.peg.2564	Vibrio sinaloensis DSM 21326		389	g-proteobacteria	yes	MNRNVWLLSVCQALLMTGNILLISVIGLVGKTLAPNPSLITLPVALQFLGLMSATIPASLIMGRLGRRVGFSLGNVIGISGAAIATFALSQQLFTLFCAGTFLLGIGIGFGTLYRFAAIEVCEEHARHRAISISMAGGVLAAILGPNLAVYSQQWSNDGLYVGAFMALIALNILALCLLQTIQFPKGNHKDKQVKADSIREIVSAPNFMLAVFAAMVAYAVMNILMTATPLAMIGCGFDFEKAAGVIEWHVLGMFVPAFFTGRLVERFGAQKMILTGAILFVLCIAINIHGQSIWHFSVALIVLGVGWNFMFIAATGLFSQSYLARNKSKAQAFNEFFVFSCVTVTALLSGWLESTVGWEAMNLYVLPFVVVVIGLFGLSNYRAKHAAV
256	Vibrio_coralliilyticus_ATCC_BAA-450	fig|675814.3.peg.3171	Vibrio coralliilyticus ATCC BAA-450		374	g-proteobacteria	no	MTGNILLISVIGLVGKEIAPSESMITLPVALQFLGLMSATIPASLIMGKFGRRKGFSLGNLVGITGASVATYALSNEQFYLFCVGTFLLGIGIGFGTLYRFAAIEVCEESARHRAISISMAGGVLAAVLGPNLAVYSQQMTGDSLYVGAFMSLIVLNIIALCLLQTIQFPAHHTGTAKDNPEPLLQIIKAPNFMLAVFAAMVAYAVMNILMTATPLAMIGCGFDFEKAAGVIEWHVLGMFVPAFFTGKLIEKFGARQMILTGGILFVLCVAINIHGQSIWHFSLALVLLGVGWNFMFIAATGLFSQSYAAHNKSKAQAFNEFFVFSCVTITALLSGWLEATVGWENLNIYVLPFVLAVIALFGINVFRAKSVTA
257	Vibrio_orientalis_CIP_102891	fig|675816.3.peg.1138	Vibrio orientalis CIP 102891	Vibrio orientalis CIP 102891 = ATCC 33934	389	g-proteobacteria	yes	MNRNVWLLSLCQALLMTGNILLISVIGLVGKAIAPSSSLITLPVALQFLGLMSATIPASLIMGKLGRRKGFSIGNLIGIFGASVATYALSQEMFYLFCVGTFLLGIGIGFGTLYRFAAIEVCDESARHRAISISMAGGVLAAILGPNLAIYSQQWSADGLYVGAFMALIGLNILALCLLQTIQFPPTHEHHQHAQPEPLLEIVKAPNFMLAVFAAMVAYAVMNILMTATPLAMIGCGFDFEKAAGVIEWHVLGMFVPAFFTGRLIERFGARNMIISGGILFVLCIAINIHGQSIWHFSLALILLGVGWNFMFIAATGLFSQSYSPRNKSKAQAFNEFFVFSCVTVTALLSGWLESTVGWEMMNIYVLPFVLVVLALFGVNTFRSRQSIA
258	Vibrio_furnissii_CIP_102972	fig|675811.4.peg.3497	Vibrio furnissii CIP 102972		389	g-proteobacteria	yes	MNRNVWLLSLCQALLMTGNILLISVIGLIGKVIAPSSSMITLPVALQFLGLMSATIPASLIMGKLGRRLGFSIGNSVGIVGASLATYALYQQAFWLFCVATFLLGIGIGFGTLYRFAAIEVCDAHLRHRAISVSMAGGVLAAVLGPNLAILSQRWSDGGLYIGAFAALIGLNLLALILLQTIQFPKPIHHESQPSTDKLSVIAKGPNFKASVFAAMVSYAVMNILMTATPLAMIGCGFDFTKAAGVIEWHVLGMFVPAFFTGRLIEKFGPQRMILAGGLLFILCITINIHGQSIWHFRAALVLLGVGWNFMFIAATGLFSQSYQEHNKPKAQAFNEFSVFSCVTLTALLSGWLESTVGWQSLNLYVLPFVLVVIGIFVLHAKNSRLAVN
259	Vibrio_kanaloae_5S-149	fig|1191299.3.peg.3446	Vibrio kanaloae 5S-149		391	g-proteobacteria	yes	MNRNVWLLSLCQALLMTGNILLISVIGLIGKQIAPSVSMITLPVALQFLGLMAATIPASLISGKLGRKRGFSIGNVVGITGASLATYALSQQHFYLFCLATFLLGVGIGFGTLYRFAAIEVCDENARHRAISISMAGGVLAAVLGPNLAIMSQQWSADGLYIGAFASLIGLNILALALLQTIQFPKVSFNSQAPKADPLSVIIKAPNFIGAVFAAMVAYAVMNILMTATPLAMIGCGFDFTKAAGVIEWHVLGMFVPAFFTGSLIEKFGSRMMILVGGVLFVVSIAINIHGVSIWHFRAALVVLGVGWNFMFIAATGLFSQSYESQNKAKAQAFNEFVVFGCVTVTALLSGWLESTVGWQNLNIYVLPFVLAVIMMFAFSARKSHIHKQSV
260	Vibrio_sp._MED222	fig|314290.7.peg.129	Vibrio sp. MED222		391	g-proteobacteria	yes	MNRNVWLLSLCQALLMTGNILLISVIGLIGKQIAPSVSMITLPVALQFLGLMAATIPASLISGKLGRKRGFSIGNVVGITGASLATYALSQQHFYLFCFATFLLGIGIGFGTLYRFAAIEVCDENARHRAISISMAGGVLAAVLGPNLAIMSQQWSADGLYIGAFASLIGLNILALALLQTIQFPKVSFNSQAPKADPLSVIVKAPNFVGAVFAAMVAYAVMNILMTATPLAMIGCGFDFTKAAGVIEWHVLGMFVPAFFTGYLIEKFGSRMMILAGGVLFVVSIAINIHGVSIWHFRAALVVLGVGWNFMFIAATGLFSQSYQAQNKAKAQAFNEFVVFGCVTVTALLSGWLESTVGWQNLNVYVLPFVLAVILLFAFSARKSRIQKQPV
261	Vibrio_tasmaniensis_1F-155	fig|1191323.3.peg.3739	Vibrio tasmaniensis 1F-155		391	g-proteobacteria	yes	MNRNVWLLSLCQALLMTGNILLISVIGLIGKQIAPSVSMITLPVALQFLGLMAATIPASLISGKLGRKRGFSIGNVVGITGASLATYALSQQHFYLFCFATFLLGIGIGFGTLYRFAAIEVCDENARHRAISISMAGGVLAAVLGPNLAIMSQQWSADGLYIGAFASLIGLNILALALLQTIQFPKVSFNRQAPKADPLSVIVKAPNFIGAVFAAMVAYAVMNILMTATPLAMIGCGFDFTKAAGVIEWHVLGMFVPAFFTGSLIEKFGSRMMILAGGVLFVVSIAINIHGVSIWHFRAALVVLGVGWNFMFIAATGLFSQSYQAQNKAKAQAFNEFVVFGCVTVTALLSGWLESTAGWQNLNLYVLPFVLAVILLFAFSARKSRIQKQPV
262	Vibrio_crassostreae_9CS106	fig|1191300.3.peg.3464	Vibrio crassostreae 9CS106		391	g-proteobacteria	yes	MNRNVWLLSLCQALLMTGNILLISVIGLIGKQIAPSVSMITLPVALQFLGLMAATIPASLISGKLGRKRGFSIGNVVGITGASLATYALSQQHFYLFCFATFLLGIGIGFGTLYRFAAIEVCDENARHRAISISMAGGVLAAVLGPNLAIMSQQWSQDGLYIGAFASLIGLNILALLILQTIQFPKVSFNSQAPKSDPLSVIVKAPNFIGAVFAAMVAYAVMNILMTATPLAMIGCGFDFTKAAGVIEWHVLGMFVPAFFTGSLIEKFGSRMMILAGGVLFVVCIAINIHGESIWHFRAALVVLGVGWNFMFIAATGLFSQSYQSQNKAKAQAFNEFIVFGCVTITAMLSGWLESTAGWQNLNIYVLPFVLAVILLFAFSARKSRIQKQPV
263	Vibrio_splendidus_12B01	fig|314291.6.peg.309	Vibrio splendidus 12B01		391	g-proteobacteria	yes	MNRNVWLLSLCQALLMTGNILLISVIGLIGKQIAPSVSMITLPVALQFLGLMAATIPASLISGKLGRKRGFSIGNVVGITGASLATYALSQQNFYLFCFATFLLGIGIGFGTLYRFAAIEVCDENARHRAISISMAGGVLAAVLGPNLAIMSQQWSQDGLYIGAFASLIGLNILALLILQTIQFPKVSFNSQAPKADPLGVIVKAPNFIGAVFAAMVAYAVMNILMTATPLAMIGCGFDFTKAAGVIEWHVLGMFVPAFFTGSLIERFGSRMMILAGGILFVVCIAINIHGESIWHFRAALVVLGVGWNFMFIAATGLFSQSYQSQNKAKAQAFNEFIVFGCVTITAMLSGWLESTAGWQNLNIYVLPFVLAVILLFAFSARKSRIQKQPV
264	Vibrio_cyclitrophicus_1F175_1	fig|1136160.3.peg.1466	Vibrio cyclitrophicus 1F175		257	g-proteobacteria	yes	MAGGVLAAVLGPNLAIMSQQWSQDGLYIGAFASLIGLNILALLILQTIQFPRVSFNSQAPKADPLGVIVKAPNFIGAVFAAMVAYAVMNILMTATPLAMIGCGFDFTKAAGVIEWHVLGMFVPAFFTGSLIEKFGSRMMILAGGILFVVCIAINIHGESIWHFRAALVVLGVGWNFMFIAATGLFSQSYQSQNKAKAQAFNEFVVFGCVTITAMLSGWLESTAGWQNLNIYVLPFVLAVILLFAFSARKSRVQKQPV
265	Vibrio_cyclitrophicus_1F175_2	fig|1136160.3.peg.3624	Vibrio cyclitrophicus 1F175		257	g-proteobacteria	yes	MAGGVLAAVLGPNLAIMSQQWSQDGLYIGAFASLIGLNILALLILQTIQFPRVSFNSQAPKADPLGVIVKAPNFIGAVFAAMVAYAVMNILMTATPLAMIGCGFDFTKAAGVIEWHVLGMFVPAFFTGSLIEKFGSRMMILAGGILFVVCIAINIHGESIWHFRAALVVLGVGWNFMFIAATGLFSQSYQSQNKAKAQAFNEFVVFGCVTITAMLSGWLESTAGWQNLNIYVLPFVLAVILLFAFSARKSRVQKQPV
266	Pseudovibrio_sp._FO-BEG1_2	fig|911045.3.peg.3726	Pseudovibrio sp. FO-BEG1		406	a-proteobacteria	yes	MGLSEVAEQGATYRARNFPLILIATAILSMQMPILIAISALAGSYLAPHPTMATVPLALQMFGNFLFATPISLFMGRYGRQKGILLGVGLSIVGSLLCVYALYANLFVVLLAGHVLLGIATAAYTFMRFAASDSASEKWKPMAISLSMSMGLLSALLGPSLVGVVKDVGGVIPFVGSYMALAGVAVVGALPVLGLRLPPVLKNSGQSKGFVESLKVLRRPAVWSATACAGLSFGFMTMQMSPTPLAMEYCGFSVGQSSDVIRWHLVAMFGPSFVTGYIIRQIGATSVMVLGLLMLAAAGVIGALSVELWAFYVALILLGIGWNFGFIGATSRLVEVVAPEDAPLAQGANDSVVALVSAISALSTGILYSTVGWEGLSLSALPLLLALALWLVVSGVRSR…
267	Pseudovibrio_sp._JE062_2	fig|439495.5.peg.5029	Pseudovibrio sp. JE062		405	a-proteobacteria	yes	MGLSEVAEQGATYRARNFPLILIATAILSMQMPILIAISALAGSYLAPHPTMATVPLALQMFGNFLFATPISLFMGRYGRQKGILLGVGLSIVGSLLCVYALYTNQFVVLLAGHVLLGIATAAYTFMRFAASDSASEKWKPMAISLSMSMGLLSALLGPSLVGVVKDVGGVIPFVGSYLALAGVAVIGALPVLGLRLPPVLKNPGQSKGFVESLKVLRRPAVWSATACAGLSFGFMTMQMSPTPLAMEYCGFSVGQSSDVIRWHLVAMFGPSFVTGYIIRRIGTTSVMVLGLLMLAAAGVIGALSVELWAFYVALILLGIGWNFGFIGATSRLVEVVAPEDAPLAQGANDSVVALVSAISALSTGILYSTVGWAGLSLSALPLLLALALWLVVAGVRGR…
268	Kiloniella_laminariae_DSM_19542_1	fig|1122135.3.peg.2026	Kiloniella laminariae DSM 19542		401	a-proteobacteria	yes	MTASIGNRQQKINFSLILLGNAVLGAPMPMLIILGGLAGVMLAPRAELAILPVSLQLLAGMLSAMPLSIFMGKHGRKKGFVLGAVMAGLGGILGLYSLFYTSFSLLCLAHGLLGAALSCFGFFRFAAAEVVAEQWRPTAISFTLGSGLIAAIIGPEIFVFSKDYFDPIPFAGAYGAISLISLVGCLPVLALVIPTSATAKTDFVQEKIAASSILRRQPVYTAIFCAAISFGVMVLLMAPTPLAMTLCGFSETQASDVIRWHVVAMFAPSFFTGSLVSRFGSSRVVFLGLVLLAVSGAIALAGIELEHFYLSLILLGLGWNFGFIGATNMLSENLAPEERSVVQGLNDTLVALVATLASFGSGVLISTFDWAAVVVAAFPMIFLAGLMLYILRKSVVLLK…
269	Labrenzia_aggregata_IAM_12614_2	fig|384765.3.peg.5287	Labrenzia aggregata IAM 12614		392	a-proteobacteria	yes	MLTRNFLLILLANIVLGSAMPMLIILGGLAGGWLAPHVWLATAPPSTQMLVGIIVATPVSLFMGRFGRRAGFLLGAAMLCFGGIVAALALVLQNFILLCLAHAALGAALISVNYFRFAASEAVSAEHRAQAISFTLASGLVAALLGPQLFNEAKDALAPTPLAGAYLAIAALGVLGALPVWLLKMPASPRKTAHRRADSAVRILSRNPRAAGAIGLAALSQAIMVLLMTPTPLAMIGCGFAEGQAADVIRWHVVAMFAPGFFTGFLIRRFGGTRIAVLGLVLLFASALTAWSGIGLLEFYGALVLLGVGWNFGFIGGTHLLQAALSDEERPLVQGVNDTLLAVSSSGASLLSGMLFAGIGWTGLAAVSAPVLALLALILLLRFRRRASLAGA
270	Celeribacter_baekdonensis_B30_2	fig|1208323.3.peg.2392	Celeribacter baekdonensis B30		134	a-proteobacteria	yes	MVPLAFVHIRRAVQNGRRTRPTRAAIFAILKRGPVLIAVCVGAVSPGIMVLLMTPTPLAMIGCDYGEALAGDVVRWHVVAMFAPSFATGFVIKRFGTRSVMVAGLALPIASALTAASGISQNHFYGALSLLGVG
271	Rhodobacterales_bacterium_Y4I_1	fig|439496.3.peg.1219	Rhodobacterales bacterium Y4I		455	a-proteobacteria	no	MSKACTGPATSSRLMPSKIRTSIVLAFGLLSKIDTFLTYRTTTNGGYNDAMSTGQAGTRMDDARVTTGASAYLGLLTASTILSSAMPMLIILGGLAGLFLSPSPALTTFPASVQVFAGLLAAGPFSIFMGRAGRRAGFCAGGLLAAAGGIACAWALAEDSFAALCAGHAALGAALACFQYFRFAAAEVVPPAWSPVAISLMLTSGLVAAFAGPQLFIWTKDALAPIPLAGAYLAICGISLAGLLPLAFVRLSRPIAPARGRSSLQALALLRQPGIAIAIAMGAVSQGVMVFMMAPTPLAMIGCGFSEATAGDVIRWHVVAMFAPSFLTGFVIKRIGATAVVAAGLILLAIAALVAAAGLSGPHFYVSLIVLGTGWNFGFIGATAMLAERVASGDRALVQ…
272	Roseobacter_denitrificans_OCh_114_2	fig|375451.14.peg.556	Roseobacter denitrificans OCh 114		381	a-proteobacteria	yes	MVANTILGTAFPIQLILGGLAGLVLAPSPTLATLPASIQTLAGMVAAAPISLLMGRMGRRAGFALGGLMTLMGATTATQALYADNFVLLCVAHFLMGAGWASFQYFRFAAGEVVEKKWRPVAISLMLSSLLIAAIGGPQLFIAAKDILAPVPFAGAYVATGLIAVLGLVPLLAVQMPQPKGSSQDTPARKFAPRAALRRPAIMHAVGIAAVSQGVMVFLMIPTPIAMVGCGFSEDTAGDVVRWHIVAMFAPSFFTGFLIKRFGASTVAITGLIIIVAAAVAATLGLSAMHFYGALIVLGVGWNFGFIGATAMLDAAVSENKKATVQGANDTIIALVSTICAFAAGFVVSSLGWVFLAMISGGVVVLALGVLFADRARVSHT
273	Roseobacter_litoralis_Och_149_1	fig|391595.3.peg.725	Roseobacter litoralis Och 149		396	a-proteobacteria	yes	MSVVSVLFNRNFAGLLIANTILGAAFPVQLILGGLAGLMLAPSPNLATVPASIQTLAGMIAAAPFSLLMGRIGRRVGFTLGGLMTLTGAVIATQALYFQNFTLLCVAHFLMGAGWAAFQYFRFAASEAVDRDWRPVAISLMLSSLLIAAVAGPQVFIVAKDVLTPIPFAGAYVATGVIAVLGLIPLIVVRMPQPERRLKREPSGRLSALTALRRPAIRHAVGIAALSQGVMVFLMIPTPIAMVGCGFSEETASDVVRWHIVAMFAPSFFTGFLIKRFGASSVAITGLVIMIAAAGAAGLGLSATHFYGALIVLGVGWNLGFIGATAMLDAALSEEEKPAVQGANDTIIAFGSTICAFAAGFIVSSLGWVVLAMISGGGLVLALAMLFVDRARLSKI
274	Rhodobacter_capsulatus_SB1003	fig|272942.6.peg.2234	Rhodobacter capsulatus SB1003	Rhodobacter capsulatus SB 1003	407	a-proteobacteria	yes	MGMTQTAASAPPLPLRNLIVLVAAQAFLGAQMSMIFTVGGLAGQSLATNPCLATLPLSLIVLGSVLTAQPMSSFMAVYGRRAGFILATAAGGIGAAISAHALAIGSFPLFCLGSLLAGIYMSAQGFYRFAATDGIAPEHQSKAISWVLAGGLAAAVLGPQLVKLTAQALVVPFQATYLAIIAINLAGPLIFAFLRIPAPGRRVKGQAGGRTRGELLRDPVILVAMICGMVSYALMNLVMTSTPLAVVGCGHTTTNAADIVSAHVLAMYLPSFFTGHLIARFGRETIVGIGLFILAVAGAVALTGVDLEQFFLALMLLGLGWNFGFIGSTAMLAAAHAPEERGTVQGMNDFVVFGGVFLASLSSGGLMTCASADAVAGWQAVNLAMLPFLTLAGAALIWL…
275	Paracoccus_sp._N5	fig|1101189.3.peg.178	Paracoccus sp. N5		408	a-proteobacteria	yes	MIASDPMTDPMRRARRNVVVLLIAQAVMGAQMSMIFIVGGLTGQMLSPNPCIATLPLSMIVLGSALSARPLAGFMRRRGRRAGFVLACGAGALGAAAAATGMMLGNFWLFMLSGLLTGVYQAAQGFYRFAATDCAPAEFQSRAISWVLAGGLAAALTGPLLVRLTADLTAVPFLATYAAIVGLNLLGPLLFGFLDIPRPAAAPAGSPAGRPLRALLREPRILVAMICGMVAYALMNLVMTSTPLAVVGCGFATADAANIVSFHVLAMFGPSFFTGHLIARFGATRIVMLGLAILAGAGAVALSGVELGHFYAALVLLGLGWNFGYIGATAMLTRAYRPEERERVQGLNDAVVFSGVFLASLSSGGLMNCMGGSAQAGWNAVNLAMLPFLVLAGGALLWL…
276	Paracoccus_denitrificans_PD1222	fig|318586.5.peg.1209	Paracoccus denitrificans PD1222		408	a-proteobacteria	no	MAMTLAETDPMRRARRNVIVLLLAQALLGAQMSMIFIVGGLAGQMLSPNPCIATLPLSMMILGSALSARPLSGFMRRHGRRAGFLLSCGSAALGAAIAAYGLASGNFWLFTASALFTGVYMAAQGFFRFAATDCAPPEFQSRAISWVLAGGLAAAFTGPFLVRLTADVTAIPFLATYAAIIGLNLLGPVLFAFLDIPKPPAPVRGQTEGRPLGELLRVPQIAVAMICGMVSYALMNLVMTSAPLAVVGCGFATADAANIVSGHVLAMFAPSFFTGHLIARFGATRIVMVGLAILAGAGAVALSGVDLAHFFIAMILLGLGWNFGYIGATAMLTRAYRPEERERVQGLNDAVVFGGVFLASLSSGGLMNCMGGSTQAGWNAVNLAMLPFLVLAGGALLWL…
277	Paracoccus_sp._TRP	fig|412597.3.peg.1520	Paracoccus sp. TRP		410	a-proteobacteria	yes	MTATPDLAHPDVMRRAWRNVAVLLLAQALLGAQMSMIFIVGGLAGQMLSPNPCIATLPLSMMVLGSALSARPLSGFMRRHGRRAGFLLACGAAALGAAIAAYALATGYFWLFTASALLTGVYMAAQGFFRFAATDCAPPEFQSKAISWVLAGGLAAAFTGPALVRMTADLTAIPFLATYGAIIGLNLLGPVLFAFLDIPTTPRAVGKHAEGRSVAELIRVPQIAVAMICGMVSYALMNLVMTSAPLAVVGCGFATTDAANIVSGHVLAMFAPSFFTGNLIARFGATRIVMVGLAILAGAGAVALSGVELPHFYLAMILLGLGWNFGYIGATAMLTRAHRPEERERVQGLNDAVVFFGVFLASLSSGGLMNCMGGSAQAGWSAVNLAMLPFLVLAGGALL…
278	Rhodobacter_sp._SW2	fig|371731.3.peg.3205	Rhodobacter sp. SW2		444	a-proteobacteria	yes	MSTAFPVLLGANTLAEGKKFCRRLPLGLPAASVYPCPMSQSTAFPTDDRAARRNVLVLVAAQAILGSQMSMIFIIAGLAGQSLASNPCWATLPISLTVIGSMLSATPLSALMQRYGRRAGFVVGALGGVIGASIGAYALTVASFPLFLLGALFTGIYMSAQGFYRFAAADTASEAFRPKAISWVMAGGLMSAVLGPQLVKLTNDAMAVPFLGTYLAVIALNLLGVGLFSLLHSPRPRAPQLGEARGRSRMELIRTPRIAVAVICATVSYALMNLVMTSSPLAVVGCGFDTSDAANVVTAHVLAMYAPSFITGHVIARIGVEKVMALGLLILAAAGAVAMSGVALENFFAAMLLLGIGWNFGFIGATTMLAGSHAPEERGRMQGMNDLIVFGGVTLASFS…
279	Rhodobacter_sp._AKP1	fig|1247725.3.peg.967	Rhodobacter sp. AKP1		406	a-proteobacteria	yes	MTDASALPASDARARRNVIVLVAAQAILGSQLSMVFIVAGLSGQTLASNPCWATLPITMAVTGSMLSATPLSAIMQRFGRRVGFLVGALAGALGAAVCAVALMQGSFALFLAGSLLTGTYMSAQGFYRFAAADTASETFRPKAISWVMAGGLLSAVIGPQVVKLTAEAMVVPFLGTYLAAILLNLCGVALFAFLDIPRPTPPAAGSPRGRSRLELLREPRIAVAVICATVAYALMNLVMTSSPLAVVGCGFATSDAANVVTAHVLAMYGPSFFTGHVIARFGAEKVMALGLAILAGSGAVALSGVELGHFFGALVLLGIGWNFGFIGATALLASAHAPEERGRIQGLNDLIVFGGVAMASLASGGLMNCSGGSVEAGWQAVNLAMLPFLVAAGGALIWL…
280	Rhodobacter_sphaeroides_ATCC_17025	fig|349102.13.peg.2141	Rhodobacter sphaeroides ATCC 17025		448	a-proteobacteria	yes	MRPVIHKAWRIGARASSPTRRRAPRVFSFSLDGAAGGALGKGMSQTSALPASDARARRNVIVLVAAQAILGSQLSMVFIVAGLSGQTLAPNPCWATLPITLAVTGSMLSATPLSAIMQRFGRRAGFVLGALAGAAGAGVCALGLMQGSFALFLAGSLLTGIYMSAQGFYRFAAADTASEAFRPKAISWVMAGGLLSAVIGPQVVKLTAESMVVPFLGTYLAAIGLNLGGMLLFAFLDIPRPAAPALGSPRGRSRSELIRDPRIAVAVICATVAYALMNLVMTSSPLAVVGCGFATSDAADVVTAHVLAMYGPSFFTGHVIARIGAEKVMAAGLAILAASGAVALSGVELGHFFGALVLLGIGWNFGFIGATAMLASAHAPEERGRVQGLNDLIVFAGVA…
281	Dinoroseobacter_shibae_DFL_12	fig|398580.10.peg.1758	Dinoroseobacter shibae DFL 12	Dinoroseobacter shibae DFL 12 = DSM 16493	408	a-proteobacteria	yes	MSTITDPAQTDDRRARRNVAVLVAAQAFLGSQITMIFVIGGLAGQMLSPHPCLATLPISLIVAGSMATAPWLSGVMQRHGRRTGFVIGAMGGALGSIIGAIGLATGSFYVFLLGSFLTGSYMSAQGFYRFAAADSASETFRPKAISYVMAGGLISALIGPQLVKVTTDLFVVPFLGTYLVALAVNLIGVGLFFFLDLPKPAPVPKGVEGGRSRREMLRDPVILTAVVCGMVAYALMNLVMTSTPLAVVGCGFTTGNAADVVSLHVIAMFAPSFFTGHLINRFGVERIVALGLLILGLAGVVALSGVALGNFFVALALLGLGWNFGFIGATTMLASAHSTAERGRIQGLNDALVFGCVTLASLASGGLMNCSGGDVVAGWNAVNLAMVPLLALAGATLIW…
282	Jannaschia_sp._CCS1	fig|290400.10.peg.2105	Jannaschia sp. CCS1		409	a-proteobacteria	yes	MTDSTPIAVDSDAAAKRNVIVLVLAQALLGAQMPMLFVIGGLAGLMIAPTPALATIPISMIVFGSMTTAPWISPLMQKYGRQAGFYVGALGGALGAAISAYGLWVDSFPIFLIGSYFSGIYMSAQGFYRFAATDTASPEFKPKAISYVMAGGLLSALIGPQLVKASSEATVIPFLGTYAFIIAINVVGSVLFAFLHLPKPEPTRADSPRGRSRAEMLRDPKIVVAMICGAVSYSLMNLMMTSTPLAVVGCGFTTGNAADVVSAHVIAMFAPSFFTGHLIARFGASKIVATGLVLLAAAGIVAMTGVELFQFFGALILLGLGWNFGFIGATAMLTASHAPEERGTAQGMNDFVVFGSVTIASLSSGVLMHSGGEDVVQGWTSVNLAMAPFLVLAGAALIW…
283	Wenxinia_marina_DSM_24838	fig|1123501.3.peg.2829	Wenxinia marina DSM 24838		412	a-proteobacteria	yes	MTDAALSADTDRRARRNVGVLILAQALLGSQMPMLFVIGGLAGQMLAPNPCLATLPISLIVFGSMTTAPWLSPLMQRRGRRLGFQIGAAGGFLGAAVSALGLSVGSFGLLLAGSFLTGIYMSAQGFYRFAAADAASAAFRPKAISWVMAGGLASALIGPQLVKVTDDLTAIPFIGTYAAAMAINALGVFLFFGLDLPAPRRAAGAVADAGRSLGQMIRTPGIAVAILVAAVSYALMNLMMTSTPLAVVGCGYTRDNAADIVSAHVLAMFVPSFFTGNLIARFGATRIVSIGLAILGASAAVGLAGVELTNFFGALILLGIGWNFGFIGATAMLTARHIDAERGRIQGLNDMIVFGSVTLGSLASGGLMNCAGGTAESGWAAVNIAMVPPLTLAVAALLW…
284	Loktanella_hongkongensis_DSM_17492	fig|1122180.3.peg.1837	Loktanella hongkongensis DSM 17492		410	a-proteobacteria	yes	MTSAPIPDDHRAKRNTAILVAAQAILGAQMPILFVIGGLVGAELSPNPCLATLPISLIVFGSMTTAPWLSPLMQRRGRRTGFVIGGLAGALGAALAALGLLIDSFAVLLLGSYVTGIYMSAQGFYRFAAADSASDSFRPKAISWVMAGGLGAAIIGPQLNKAVLDAFAVPFLGSYLAVMALNLGGLFLFLGLDLPVAPPADPKAAATPARSRRALLREPGILVAILCGMVAYGLMNLVMTSAPLAVVGMGHGHHHANDIVSAHVLAMFVPSFFTGHLIARFGAANIVGAGLVFLGLAGLTGLSGATLPLFYADLIFLGLGWNFGFIGATAMLTAEHRPAERGIVQGLNDTMVFGFVTLASLSSGGLMNCSGGLPAQGWLSVNAAMFPALALAGGSLVWL…
285	Octadecabacter_antarcticus_238	fig|391616.3.peg.5120	Octadecabacter antarcticus 238	Octadecabacter arcticus 238	422	a-proteobacteria	no	MTETISQIQAPVPDDRRAKRNVAVLVLAQAILGAQMPMIFVVGGLAGKQLASNICWATLPISLIIFGSMTTAPWLSPLMQSRGRRFGFYIGALAGAVGAAIAAYGLYIGSFTVLLIGSYFTGIYMSAQGFYRFAATDTASDNFKPKAISYVMAGGLLSAILGPQLNKLVDSNFVVPFLGTYLAVVVLNLVGMFLFLALDLSKGSRGQPKVDGPTPRTRGQLLSDPNILVAIIVALVAYSLMNLVMTSTPLAVVGCGYALDNANDIVSAHVLAMFAPSFFTGHLIVRFGVKPIMAIGLVILGAAGIAALFGVSIAEGDQPSLFSFYAALILLGCGWNFGFIGATTLLTSSHANHERGVVQGLNDMIVFGSVMVASLASGGLMNCSGGSPMEGWTAVNIAM…
286	Thalassiobium_sp._R2A62	fig|633131.3.peg.495	Thalassiobium sp. R2A62	Thalassobium sp	407	a-proteobacteria	no	MTTTSHIDDSRAKRNVAILVLSQAILGAQMPMLFVIGGLAGTQLASNVCLATLPISMIVFGSMTTAPWISPYMQRNGRRAGFFLGAIAGALGAGVAAYGLYIQSFAVLLIGSYISGIYMSAQGFYRFAATDTASEAFRPKAISYVMAGGLFSAIFGPQLNKFVQDAYVTPFLGSYLAIMCLNLAGMLLFFGLDLPAGTGKVVSKVSSSIRTRARMLREPKIIVAIICAMVSYALMNLVMTSTPLAVVGCGFTKNNANDIVSLHVVAMFLPSFFTGHLINKFGVTRIIGAGLAILGAAGLVALTGVTLTNFFVALILLGLGWNFGFIGATTLLASSHTPDERGVIQGLNDAIVFGCVTLASLASGGLMNCSGGDVVQGWNAVNLAMVPFLVLAGGALIWL…
287	Loktanella_vestfoldensis_SKA53	fig|314232.4.peg.1895	Loktanella vestfoldensis SKA53		406	a-proteobacteria	yes	MDMIDDSRAKRNVTVLVLAQAILGAQLPMMFVIGGLAGGQLASNPCFATLPISMIVFGSMTTAPWISPLMQRNGRRFGFMIGAFAGAMGAAVSAYGLYTGSFFLLLAGSYLSGIYMSAQGFYRFAATDTASEAFRPKAISFVMAGGLLSAVIGPQLNKLAQDAFVVPFLGSYMAIILLNLVGVGLFYWLDLPKGSRSEPKVLNPIKGRSRRELLRDPRIVVAIVCAMVSYALMNLVMTSTPLAVVGCGFTTNNANDIVSLHVIAMFAPSFFTGHLIARFGVEKIIATGLVILAMAGGVAIAGVELANFFVALALLGMGWNFGFIGATTMLAGAHRPEERGQVQGLNDMLVFGMVTVASLAGGGLLNCAGGTTVEGWNAVNLAMIPFLVLAGASLIWLSR…
288	Roseobacter_sp._CCS2	fig|391593.3.peg.2535	Roseobacter sp. CCS2		405	a-proteobacteria	yes	MTYVDDTRAKRNVAVLVLAQAILGAQLPMIFVIGGLAGGQLASNPCLATLPISFIVFGSMTTAPWISPLMQRNGRRFGFFLGAFAGAVGAAVSAYGLYISSFPILLAGSYLTGIYMSAQGFYRFAATDTASEGFRPKAISYVMAGGLLSAIVGPQLNKLVSDAFVIPFLGTYLAIIVLNLVGMFLFLWLDLPKGSKKEPPAVAAPAGRTRMELLRDPRILVAIICAMVSYSLMNLVMTSTPLAVVGCGFTTDNANDIVSAHVLAMFAPSFFTGHLIARFGVERIVSLGLVILALAGGVALSGVELTNFYIALILLGLGWNFGFIGATTMLAGAHHPEERGAVQGMNDMIVFGMVTVASLASGGLMNCSGGTAVEGWNAVNIAMIPFLVLAGGSLIWLVR…
289	Rhodobacterales_bacterium_HTCC2654	fig|314271.5.peg.2491	Rhodobacterales bacterium HTCC2654	Maritimibacter alkaliphilus HTCC2654	406	a-proteobacteria	no	MTDATYSQTDDRKAKRNVAILVIAQALLGAQMPMIFTVGGLAGQSLAPNPCFATLAISAIVLVSMLSANPMSWIMQRFGRRAGFWTGTLGGTIGAAIAAYGLSQASFTLFIVGSAFTGMYMSAQGFYRFAAADTASDSFRPKAISYVMAGGLVSAIIGPQLVKATVDVSVIPFLGVYAAIVAINVVGSLLFLALDIPKPPVPSHDAPRGRTTWEMLTTPTIAVAIIVAMVSYSLMNLVMTSTPLAVVGCGFESSTAADVVSAHVLAMFIPSFFTGHLIARFGVRKIMATGLVILAAAGVVGLQGVELENFFIALVLLGIGWNFGFIGATTMLAGAHQAHERGRIQGMNDMIVFGGVTLASLASGGLMNCSGGTPQDGWTAVNLAMVPFLALAGAALIWL…
290	Oceaniovalibus_guishaninsula_JLT2003	fig|1231392.3.peg.739	Oceaniovalibus guishaninsula JLT2003		406	a-proteobacteria	yes	MTNLDAARTARHARRNVAILVAAQGFLGAQMPMIFVIGGLAGQSLAANVCFATLPISMIIVGSMLSAQPLSAIMQRYGRRAGFLCGTAGGSLGALIGAWGLMTASFPIFLLGSLFTGLYLSAQGFYRFAAADTASDAFRPKAISYVLAGGLISAIIGPQLVKVTADAMVVPFLGTYLAVIAINLVGSLLFLGLRIPRPPAPAADAPIGRSRGELLRTPRIAVAIICAMVSYALMNLVMTSTPLAVVGCGFDKADAADVVSFHVLAMYVPSFFTGHLIARFGVERILGLGLAILAASGIAGLSGVDLPNFYLALILLGVGWNFGFIGATSMLASAQRPEERGRLQGMNDAIVMGCVALASIASGGLMNCSGGTPVDGWNAVNIAMAPFLALAGGALIWLW…
291	Celeribacter_baekdonensis_B30_1	fig|1208323.3.peg.1262	Celeribacter baekdonensis B30		410	a-proteobacteria	yes	MPEHAMPEHVMTSDPARARRNVYILVMAQAFLGAQMSMIFIIGGLAGQSLAKNLCFATLPISAIVLGSMLAATPLSAAMQRYGRRAGFWIGTGSGAIGASIGAVALLQQNFWLFVVGGLFTGVYQSSQGFFRFAATDTADDAFKPKAISYVLAGGLASALIGPQLVKLTSQAMVVPFLGTYLAVIAINVIGSVLFLFLRIPKPPVSTHGHVVGRSRRELLREPRVLVAIIVAMVSYALMNLVMTSTPLAVVGCGFEQNTAADIVSAHVVAMFLPSFFTGFLISKFGVERIMATGLVILGAAGIVGMMGVDIENFFVALVLLGIGWNFGFIGATAMLSSSHEPSERGRIQGLNDLLVFGGVTMASLASGGLMNCSGGSAQDGWTAVNLAMIPLLTLAGGA…
292	Rhodobacterales_bacterium_HTCC2255	fig|367336.3.peg.621	Rhodobacterales bacterium HTCC2255		401	a-proteobacteria	no	MKTNDKLAKRNLYIMMGAQAFAGGQMPMLFIVAGLAGQSFDINICWATLPISLIVFGSMTTAPWLSSIMQNFGRRFGFIIGSSGGAIGGALGAYALYQNSFPLFLLASYFSGIYMSAQAFLRFAAIDTASEEFRPKAISYLMAVGLIPAVLGPQLVKLTADMFVIPFIGVYLSVIAINIIGSVFFLFLKIPLPKAIHNQTKMGRTRLELLKSPKVTVSIICAMVSYALMNLVMTSTPLAVVGCGFDHKNAADIVMAHVLGMFVPSFFTGHLIVKYGAPRIISIGLIILTFAGISNLLGIELINFYIGLIFLGIGWNFGFIGATTMLASSYTENERGKAQGMNDFFVFGFVTLASLASGSLMNCSANTPADGWTSVNLAMIPFLILAGCSLIWLSKKDLE…
293	Roseovarius_nubinhibens_ISM	fig|89187.6.peg.915	Roseovarius nubinhibens ISM		385	a-proteobacteria	no	MLAQAILGAQMAMMFVVAGLAGQSLASNVCFATLPISLIVLGSMLAASPLSSIMQKYGRRVGFMLGTLAGALGAAVAAYGLYQASFFWFLMGSLISGIYMSAQGFYRFAAADTASDAFRPKAISYVLAGGLASAVIGPQLVKVTSQAVVIPFLGTYAAIIAINLFGALLFLFLDIPRPPVPAADAPRGRSRWELLTTPRIAVAVICAMVSYALMNLVMTSTPLAVVGCGFSQDRAADVVTGHVLAMFAPSFFTGHLIARFGVEKIMGLGLVILAGAGVVALQGVEIENFFLALVLLGLGWNFGFIGATSMLAGAHEPHERGRMQGLNDLLVFGGVTIASLASGGLMNCSGGTAQAGWTAVNLAMIPALMLAGSALVWLVLQGRRT
294	Roseobacter_sp._AzwK-3b	fig|351016.3.peg.2245	Roseobacter sp. AzwK-3b		405	a-proteobacteria	yes	MTDAALPHDDSRAKRNVAVLTAAQAFLGAQMAMIFVVGGLAGQSLASNVCFATLPISLIVLGSMLAANPLSWFMQRAGRKAGFLVGAGAGALGAAIGAYGLYLASFPIFLLGSLITGVYMSAQGFYRFAAADTASETFRPKAISYVMAGGLASAIIGPQLVKVTSQAMVIPFMGTYFAVVVLNLVGALLFLMLDIPKPPVPSEDAPHGRTRWQLITTPRIAVAVICAMVSYALMNLVMTSTPLAVVGCGFTEGNAADIVTGHVLAMFAPSFFTGHLIVRFGVEKIVATGLVILAAAGAVALQGVEIENFFIALILLGLGWNFGFIGATTMLAGAHEAHERGRMQGLNDLLVFGGVTMASLASGGLMNCSGGDAQTGWMSVNLAMVPFLALAGGALIWLA…
295	Roseovarius_sp._217	fig|314264.4.peg.1362	Roseovarius sp. 217		405	a-proteobacteria	yes	MTDTALHPDDSRAKRNVAVLVAAQAILGAQMPMIFVVGGLAGQSLASNICFATLPISLIVLGSMLSATPISHLMQRYGRRVGFMIGAGAGAIGGAIGAYGLYTASFPIFLLGSLITGTYMSAQGFYRFAAADTASDAFRAKAISYVMAGGLLSAVIGPQLVKATSQAMVIPFLGTYLAVIALNIAGAFLFLMLDIPKPPVPAVDAPHGRTRIELLKTPRIAVAVICATVSYALMNLVMTSTPLAVVGCGFDAGDAADVVTAHVLAMYIPSFFTGHLIARFGVEKIVAIGLVILAGAGAVALNGVHLENFFVALILLGIGWNFGFIGATTLLAGSHAPHERGRMQGLNDLIVFGGVTFASLSSGGLMNCSGGTPEAGWTSVNLAMAPFLMLAGGALIWLT…
296	Roseovarius_sp._TM1035	fig|391613.3.peg.3257	Roseovarius sp. TM1035		405	a-proteobacteria	yes	MTDIALHPDDSRAKRNVAVLVAAQAILGAQMPMIFVVGGLAGQSLASNICFATLPISLIVLGSMLSATPISHLMQRYGRRTGFFIGAGAGALGGAIGAYGLYTASFPIFLLGSLITGTYMSAQGFYRFAAADTASDAFRAKAISYVMAGGLLSAVIGPQLVKATSQAMVIPFLGTYLAVIALNIAGAFLFLLLDIPKPPQPAVDAPHGRTRMELLKTPRIAVAVICATVSYALMNLVMTSTPLAVVGCGFDAGNAADVVTAHVLAMYIPSFFTGHLIARFGVEKIVAIGLVILAGAGAVALNGVHLENFFVALILLGIGWNFGFIGATTMLAGAHEPQERGRMQGLNDLIVFGGVTFASLSSGGLMNCSGGTPEAGWTAVNLAMAPFLMLAGGALIWLT…
297	Oceanibulbus_indolifex_HEL-45	fig|391624.3.peg.2353	Oceanibulbus indolifex HEL-45		403	a-proteobacteria	yes	MIDDRRARRNVAVLVAAQAFLGAQMPMIFLVGGLAGHSLATNVCLATLPISMIVLGSMLAATPISTVMQRYGRKAGFFLGAAGGALGGAVAAYGLYLASFPVFLLGSFLTGIYMSAQGFYRFAAADTASDDFRPKAISYVMAGGLVSAIIGPQLATATSGSLVVPFLGTYLAVVAVNLIGALLFLFIDIPKPPIPAHDAPKGRSRWELLTTPRIAVAVICAMVSYALMNLVMTSTPLAVVGCGYSQDNAGYVVTGHVLAMFAPSFFTGHLINRFGVERIMGLGIAILGAAGLVALQGVELGNFYIALILLGLGWNFGFIGATTMLAGAHEPHERGRMQGLNDLLVFGGVTVASLASGGLMNCSGGTAQEGWAAVNFAMVPFLVLAGGSLIWLVLRSRRE…
298	Roseobacter_Sp._GAI101	fig|2433.3.peg.132	Roseobacter Sp. GAI101		407	a-proteobacteria	yes	MTMIDDTRAKRNVAVLVTAQAFLGSQMPMYFVIGGLAGQQLSPNVCLATLPISMIVFGSMTTAPWLSGVMQKFGRRAGFVTGAFGGMAGSAICAYALTIQSFTMFLLGSYLMGIYMSSQGFFRFAATDTASDEFRPKAISYVMAGGLVSAVIGPQVVGLLTDASPDATVMRFFPVYIAAIALNGFGMILFAFLRIPKPPIPAVDAPKGRSRMELLKTPRIAVAVICGMVSYALMNLVMTSTPLAVVGCGYNIVDASHVVTGHVLAMYAPSFFTGHLIARFGVEKILGLGIAILAVAGLVALNGVELGNFYVALILLGIGWNFGFIGATSMLAGAHEPHERGRMQGLNDLLVFGGVTFASLASGGLMNCSGGNPVEGWAAVNIAMIPFLVLAGGSLIWLM…
299	Sulfitobacter_sp._EE-36	fig|52598.3.peg.1189	Sulfitobacter sp. EE-36		449	a-proteobacteria	yes	MRFGAASDQQNMGGLVHGATIVDPAAGRKALAAPQSPVYAFTMTVIDDTRAKRNVAVLVTAQAFLGSQMPMYFVVGGLAGQQLSPNVCLATLPISMIVFGSMTTAPWLSTVMQRFGRRAGFVAGAFGGMTGAVLCAYALTIQSFMTFLLGSYLIGIYMCSQGFFRFAATDTASDAFRPKAISYVMAGGLISAIIGPQLVGFLTGANGDATMMRFFPVYLAAIALNAVGMVLFAFLNIPKPPVPAVDAPKGRTRMELLKTPRIAVAVICGMVSYALMNLVMTSTPLAVVGCGYDIVDASHVVTGHVLAMYAPSFFTGHLIAKFRVEKILGLGIAILAGAGVVALQGVELNNFYIALILLGIGWNFGFIGATSMLAGAHEPHERGRMQGLNDLLVFGGVTF…
300	Sulfitobacter_sp._NAS-14.1_1	fig|314267.3.peg.1021	Sulfitobacter sp. NAS-14.1		449	a-proteobacteria	yes	MRFGAASYQQNMGALVHGATIVDPAAGRKALAAPQSPVYAFTMTVIDDTRAKRNVAVLVTAQAFLGSQMPMYFVVGGLAGQQLSPNVCLATLPISMIVFGSMTTAPWLSTVMQRFGRRAGFVAGAFGGMTGAALCAYALTIQSFMTFLLGSYLIGIYMCSQGFFRFAATDTASDAFRPKAISYVMAGGLISAIIGPQLVGFLTGANGDATMMRFFPVYLAAIALNAVGMVLFAFLNIPKPPVPAVDAPKGRTRMELLKTPRIAVAVICGMVSYALMNLVMTSTPLAVVGCGYDIVDASHVVTGHVLAMYAPSFFTGHLIAKFGVEKILGLGIAILAGAGVVALQGVELNNFYIALILLGIGWNFGFIGATSMLAGAHEPHERGRMQGLNDLLVFGGVTF…
301	Oceanicola_batsensis_HTCC2597	fig|252305.3.peg.3774	Oceanicola batsensis HTCC2597	Pseudooceanicola batsensis HTCC2597	532	a-proteobacteria	yes	MRRIHGAGRDADGCRWHATRDGRPARPRDELCREAPASRLSHGPRRRRSAGGEMARARVSLCHHAPRRGRAPVPGHRRRRRPAAADGVAPRPGLGLFRTYHRPGLIAAAQSDRLASLRTAGYEPRMTVSEYTPDDGRAKRNVAVLVMAQAILGAQMPMIFTIGGLAGQSLAPNPCFATLPISLIVLGSMLSATPVSALMQRYGRRAGFFLGAGGGTLGGIVGALGLYYASFPLFLLGSLFTGLYMSAHGFYRFAAADTASDAFRPKAISYVMAGGLLSALIGPQVVKVTADAMVVPFMGTYFAVIAVNVLGSLLFLFLDIPRPPRPAEDAPRGRSRRDLLATPRIAVAVICAMVSYALMNLVMTSTPLAVVGCGFDKANAADVVSSHVLAMYVPSFFTG…
302	Sagittula_stellata_E-37	fig|388399.4.peg.622	Sagittula stellata E-37		409	a-proteobacteria	yes	MTTQTTAQPTDTRARRNVTVLVLAQAFLGAQMPMIFTIGGLAGQSLAPNPCYATLPISLIVLGSMLAATPVSAIMQKYGRRAGFFLGAGAGAVGGAIGAYGLLTASFTIFLLGSLVTGIYMSAQGFYRFAAADTASEDFRPKAISYVMAGGLASAVIGPQLVKFTADSYVIPFLGTYAGVIAINLIGACLFFFLDIPKPPVPAEDAPKGRTRWQLLTTPRIGVAVICAAVSYALMNLVMTSTPLAVVGCGYETGDAANVVTAHVLAMFAPSFFTGHLIARFGVERIMATGLVILAGAGAVGLSGVNLEQFFVALVLLGIGWNFGFIGATSMLSGAHEAHERGRMQGLNDLIVFGAVTFASLSSGGLMNCSGGSPVQGWMSVNLAMAPFLVLAGGALIWL…
303	Roseobacter_denitrificans_OCh_114_1	fig|375451.14.peg.3035	Roseobacter denitrificans OCh 114		403	a-proteobacteria	yes	MEATLESRAKRNVVVLVLAQAVLGAQMPMLFIIGGLAGQSLASNVCFATLPITLIVLGSMVAATPISGIMQRYGRRAGFMVGACAGAAGGAIGAYGLYTASFPIFLLGSFVTGFYMSAHGFYRFAAADTASDEYRPKAISYVMAGGLAAAVIGPQLVKLTADAYVIPFMGTYGAIIVLNVVGSLLFFALDIPTPPAPRADSPAGRTRWQLITTPRIAVAVICATVTYALMNLVMTSTPLAVVGCGYTTGNAADVVTAHVLAMYVPSFFTGHLIARFGTQRIMAIGLFILAVAGGVALAGVALENFFVALILLGLGWNFGFIGATTMLSEEHSVEERGRMQGLNDLILFGGVTLASLSSGGLMNCSGGSPQEGWMAVNIAMVPFIALAGASLIWLMLRPK…
304	Roseobacter_litoralis_Och_149_2	fig|391595.3.peg.75	Roseobacter litoralis Och 149		403	a-proteobacteria	yes	MEATLENRAKRNVIVLVLAQAVLGAQMPMLFIIGGLAGQSLASNVCFATLPITLIVLGSMVAATPISGIMQRYGRRAGFMVGACAGAAGGAIGAYGLYTASFPIFLLGSFITGIYMSAHGFYRFAAADTASDAYRPKAISYVMAGGLAAAIIGPQLVKVTADAYVIPFMGTYGAIIVLNVVGSLLFFALDIPTPPAPRADSPAGRTRWELITTPRIAVAVICATVTYALMNLVMTSTPLAVVGCGYTTGNAADVVTAHVLAMYVPSFFTGHLIARFGTQRIMAIGLFILAVAGGVALAGVALGNFFFALILLGLGWNFGFIGATTMLSEEHSVEERGRMQGLNDLILFGGVTLASLSSGGLMNCSGGSPQEGWMAVNIAMVPFIALAGASLIWLMMRPK…
305	Roseovarius_sp._HTCC2601	fig|314265.3.peg.3140	Roseovarius sp. HTCC2601		404	a-proteobacteria	yes	MESTQDSRAKRNVIVLVMAQAILGAQMPMIFTIGGLAGQSLASNACFATLPISLIVLGSMCAATPVSAFMQRFGRRAGFALGALGGALGGAVGAYGLYTASFPIFLAGSFLTGIYMSAQGFYRFAAADTASEAFRPKAISYVMAGGLLAAVLGPQLVKWTADAFVIPFLGTYAAVIAINLVGALVFLFLDIPKPPVPSEDAPKGRTRRELLATPRIAVAVICAAVSYALMNLVMTSTPLAVVGCGFETADAANIVTAHVLAMYIPSFFTGHMIAHFGVEKIVALGLVILAGAGGVALTGVELEQFFVALVLLGVGWNFGFIGATTMLAGAHEPHERGRMQGLNDLLVFGAVTSASLASGGLMNCSGGNPQEGWTAVNMAMAPFLMLAGGALIWLILSPR…
306	Citreicella_sp._SE45	fig|501479.3.peg.1500	Citreicella sp. SE45		404	a-proteobacteria	yes	MTDVQDSRARRNVVVLVMAQALLGAQMPMIFTIAGLAGQSLASNPCFATLPISMIVLGSMCAATPVSAFMQRFGRRAGFALGTTGGALGGAIGALGLYTASFPLFLLGSLLTGIYMSAQGFYRFAAADTASDAYRPKAISYVMAGGLASAIIGPQMVKLTADAFVVPFLGTYAAVIAINLVGALLFLFLDIPRPPVPSEDAPRGRSRRELITTPGIAVAVICAMVSYALMNLVMTSTPLAVVGCGFETGDAANVVTAHVLAMYVPSFFTGHLIARFGVEKIVALGLFILACAGGVALTGVELEQFFLALVLLGIGWNFGFIGATTMLAASHAPYERGRMQGLNDLIVFGGVTMASLASGGLMNCSGGSAQEGWTAVNMAMAPFLVLAGGALIWLILRPE…
307	Salipiger_mucosus_DSM_16094	fig|1123237.3.peg.3009	Salipiger mucosus DSM 16094		404	a-proteobacteria	yes	MTVQSDSLAKRNVTVLVLAQAILGAQMPMIFTIAGLAGESLASNPCWATLPISLIVLGSMLSARPLSAFMQRFGRRAGFMLGTLGGAVGGAIGAYGLYEASFPIYLAGSLLTGMYMSAQGFYRFAAADTASDSFRPKAISYVMAGGLAAAIIGPQLVKATTDAFVIPFLGAYVAVIAVNLVGALLFLFLRIPPPPRPAHDAPRGRSARELLTTPRIAVAVICAMVSYALMNLVMTSTPLAVVGCGFETDNAADVVTAHVLAMYIPSFFTGHLIARWGVEKVMGLGLFILACAGGVAMTGVQLEQFFGALILLGIGWNFGFIGATTMLAGAHEPHERGRMQGLNDLLVFGAVTFASLTSGGLMNCSGGTAQEGWLAVNMAMAPFLALAGGALIWLLLRPE…
308	Citreicella_sp._357	fig|766499.3.peg.1501	Citreicella sp. 357		399	a-proteobacteria	yes	MSEDRIAKRNVIVLVMAQAILGAQMPMIFTIGGLAGQSLAPNPCFATLPISLIVLGSMCAATPVSAFMQRFGRRAGFTLGTLGGALGGAVGAYALYIASFPLFLLGSFMTGIYMSAQGFYRFAAADTASEAFRPKAISYVMAGGLAAAIIGPQLVKLTANAFVVPFLGTYATVIAVNLVGSALFLFLRIPRPPVPAHDAPKGRTRRELLATPRIAVAVICAMVSYALMNLVMTSTPLAVVGCGFETSDAANVVTAHVLAMYVPSFFTGHLIARFGVEKIVALGLVILACAGGVSLTGVNLEQFFVALMLLGIGWNFGFIGATTMLASAHEPHERGRMQGLNDLLVFGGVTMASLASGGLMNCSGGSAQQGWTAVNMAMAPFLVLAGGALIWLFLRPARD
309	Ruegeria_pomeroyi_DSS-3	fig|246200.7.peg.2154	Ruegeria pomeroyi DSS-3		405	a-proteobacteria	yes	MTLADSHTNDSRAKRNVVVLVAAQAILGAQMPMIFTIGGLAGQSLASNVCLATLPISLIVLGSMLAATPISAIMQKWGRRAGFLLGALAGALGGAVGAYGLYLSSFPVFLAGSLLTGVYMSAHGFYRFAAADTASDAFRPKAISYVMAGGLAAAIIGPQAVKATSDAYVIPFLGTYYAVIAVNLLGALLFFFLDIPRPTPPAADSPRGRTRMELLKTPRIAVAVICAMVSYALMNLVMTSTPLAVVGCGYDQGDAADVVTSHVLAMYVPSFFTGHLIARFGVEKVVAAGLVVLAAAGVVALQGVDLNNFFIALILLGLGWNFGFIGATTMLAGAHEPHERGRMQGLNDLLVFGGVTMASLASGGLMNCSGGNAVEGWTAVNLAMVPFLTLAGGALIWLT…
310	Ruegeria_sp._TW15	fig|981384.3.peg.1573	Ruegeria sp. TW15		408	a-proteobacteria	yes	MTMIAATPDDSQAKRNVAVLVAAQAILGAQMPIMFIVGGLAGQSLASNACLATLPISLIVLGSMLAATPISAIMQRWGRRAGFLVGSTAGAAGGIIGAYGLYLGSFPVFLVGSFLTGIYMSAHGFYRFAAADTASDAFRPKAISYVMAGGLAAAIIGPQIVKLTSQAYVIPFLGTYLAVIAINVLGSALFFFLDIPTPPKPTEDEPKGRKRLELLKTPRIAVAIICAMVSYALMNLVMTSTPLAVVGCGYTEGDAADIVTSHVLAMYIPSFFTGHLITRFGVEKIVALGLAILGGAGLVALQGVDLGNFFVALILLGIGWNFGFIGATSMLADSHEVHERGRMQGLNDLMVFGGVTFASLASGGLMNCSGGSAVEGWTAVNLAMIPLLTLAGGALLWLV…
311	Silicibacter_lacuscaerulensis_ITI-1157	fig|644107.3.peg.2561	Silicibacter lacuscaerulensis ITI-1157		420	a-proteobacteria	yes	MYVRRFADTHLRMTMTSTAPDDTRAKRNVAVLVAAQAILGAQMPMIFIVGGLAGQSLASNACLATLPISLIVLGSMLAATPVSAIMQRWGRRAGFLIGATAGAVGGAVGAYGLYLGSFPVFLLGSLLTGIYMSAHGFYRFAAADTASDAFRPKAISYVMAGGLAAAIIGPQIVKLTSQAYVIPFLGTYFAVIAVNVIGSVLFLFLDIPTPDRPSQDAPKGRSRLELLKTPRIAVAIICAMVSYALMNLVMTSTPLAVVGCGFSEGDAADVVTSHVLAMYVPSFFTGHLIARFGAEKMVAIGLAILGGAGVVALQGVEIENFFLALVLLGIGWNFGFIGATSMLAAQHEVHERGRVQGLNDLLVFGGVTIASLASGGLMNCSGGSPVEGWTAVNLAMVPL…
312	Rhodobacterales_bacterium_Y4I_2	fig|439496.3.peg.941	Rhodobacterales bacterium Y4I		405	a-proteobacteria	no	MTMSMTTPSDTVAKKNVAILVLAQAILGAQMPMIFTIGGLAGQSLASNPCFATLPISLIVGGSMLAATPISAIMQRWGRRAGFFTGAAFGAIGGLVGAYGLYLGSFPIFLLGSLLTGVYMSAHGFYRFAAADTASDAFRPKAISYVMAGGLAAAIIGPQLVKATSQAFVIPFLGTYLAVIAVNVLGAALFLFLDIPKPPAPTADSPKGRSRIELLKTPVIAVAVICAMVSYALMNLVMTSTPLAVVGCGYTEGNAADVVTWHVLAMYVPSFFTGHLIARFGVEKIVSAGLVILAGAGAVALQGVELENFFIALVLLGIGWNFGFIGATTMLAGAHESYERGRMQGLNDLLVFGGVTMASLASGGLMNCSGGNPVDGWNAVNMAMAPFLVLAGGALMWLV…
313	Roseobacter_sp._MED193	fig|314262.5.peg.2385	Roseobacter sp. MED193		401	a-proteobacteria	yes	MTTPSDSVAKKNVAILVLAQAILGSQMPMIFIIGGLAGQSLASNPCFATLPISLIVAGSMVAATPISSIMQKWGRRAGFFTGAMFGALGGVIGAYGLYLGSFPAFLLGSLLTGVYMSAHGFYRFAATDTASESFRPKAISYVMAGGLLSALLGPQLVKATSQVFVIPFLGTYLTVIAINVFGSGLFLFLNIPKPKAPSEDLPAGRSRMELLKTPAIAVAVICSMVSYALMNLVMTSTPLAVVGCGFTEGNAADVVSLHVLAMYVPSFFTGHLIARFGVHKIVAAGLIILAAAGAVALQGVELENFFIALILLGVGWNFGFIGATTMLTASHTPEERGRMQGLNDLLVFGGVTMASLASGGLMNCSGGNPVEGWSAVNMAMAPFLVLAGGALLWLAMRPK…
314	Roseobacter_sp._SK209-2-6	fig|388739.3.peg.946	Roseobacter sp. SK209-2-6		405	a-proteobacteria	yes	MTMSMTSPSDSTAKKNVAILVMAQAILGAQMPMIFIIGGLAGQSLASNPCFATLPISLIVAGSMAAANPISSIMQRWGRRAGFFTGAFFGALGGLVGAYGLYLGSFPVFLLGSLLTGVYMSAHGFYRFAAADTASESFRPKAISYVMAGGLLSAIIGPQIVKATSQVFVIPFLGTYFAVIALNVLGSLLFLFLDIPKPAPPRADLPKGRSRWELLTTPAIAVAVICAMVSYALMNLVMTSTPLAVVGCGFSENLAADVVTSHVLAMYVPSFFTGHLIARFGVEKVVAAGLVILAAAGAVALQGVELENFFVALILLGLGWNFGFIGATTMLAGSHSAEERGRMQGMNDFLVFGGVTMASLASGGLMNCSGGNPVEGWTAVNMAMAPFLVLAGGALLWLV…
315	Ruegeria_sp._TM1040	fig|292414.10.peg.2049	Ruegeria sp. TM1040		409	a-proteobacteria	yes	MAMTMTAPAPDDHIAKRNVLILVLAQAFLGAQMPMIFIVGGLAGQSLATNPCLATLPISLIVAGSMISATPISAIMQRFGRRAGFAIGATGGALGGLIGGYGLYTGSFPVFLIGSALTGVYMSAQGFYRFAAADTASDSFRPKAISYVMAGGLLSAIIGPQLVKATSDAFVIPFLGTYMAVIAVNVLGVGLFAFLRIPRPEAPSEDAPMGRSRWELMKTPTIAVAVICAMVSYALMNLVMTSTPLAVVGCGFGQDAAADVVTWHVLAMYVPSFFTGHLIARFGVEKIVGAGLVILAGAGAVALQGVELSNFFVALVLLGVGWNFGFIGATTMLAGAHEAHERGRMQGLNDLLVFGGVTVASLASGGLMNCSGGNPVEGWAAVNMAMAPFLVLAGGALIW…
316	Silicibacter_sp._TrichCH4B	fig|644076.3.peg.3976	Silicibacter sp. TrichCH4B		405	a-proteobacteria	yes	MTAPAPDDHIAKRNVLILVLAQAFLGAQMPMIFIVGGLAGQSLATNPCLATLPISLIVAGSMLSATPISAIMQRYGRRAGFAVGATGGALGGLIGGYGLYLGSFPVFLVGSALTGIYMSAQGFYRFAAADTASDSFRPKAISYVMAGGLLSAIVGPQLVKATSDAFVIPFLGTYLAVIAVNVLGVGLFAFLRIPRPPAPKEDAPIGRSRWELLKTPTIAVAVICAMVSYALMNLVMTSTPLAVVGCGFSQNTAADVVTSHVLAMYVPSFFTGHLIARFGVEKVVGAGLVILAGAGAVALQGVDLGNFFIALILLGVGWNFGFIGATTMLAGAHEAHERGRMQGLNDLLVFGGVTVASVASGGLMNCSGGNPVEGWAAVNMAMAPFLVLAGGALIWLVLK…
317	Phaeobacter_gallaeciensis_BS107	fig|391619.3.peg.571	Phaeobacter gallaeciensis BS107	Phaeobacter gallaeciensis DSM 26640	408	a-proteobacteria	no	MTDSLPLPDDRIAKRNVVILVLAQAFLGAQMPMIFTIGGLAGQSLASNACFATLPISLIVAGSMLAATPISAIMQRYGRKVGFFVGAAGGTLGGVIGAYGLYLGSFPIFLLGSFLTGIYMSAQGFYRFAATDTASDAFRPKAISYVMAGGLLSAIIGPQIVKATSQAFVIPFLGTYMAVVAVNVLGAILFLFLKIPKPPVPSEDAPKGRSRMELLRTPTIAVAVICAMVSYALMNLVMTSTPLAVVGCGFTEGSAADVVTAHVLAMYVPSFFTGHLIARFGVEKIVGAGLVILAAAGAVALQGVDLENFFVALVLLGIGWNFGFIGATTMLAGAHESYERGRMQGLNDLLVFGGVTFASLASGGLMNCSGGSAVEGWTAVNMAMAPFLVLAGGALLWLA…
318	Ruegeria_sp._R11	fig|439497.5.peg.2580	Ruegeria sp. R11		408	a-proteobacteria	yes	MTDSLPLHDDRIAKRNVVILVLAQAFLGAQMPMIFTIGGLAGQSLASNACFATLPISLLVAGSMLAATPISAIMQRYGRRAGFLVGTTAGAIGGLIGAYGLYLGSFPIFLLGSFMTGIYMSAHGFYRFAATDTASEAFRPKAISYVMAGGLLAAIIGPQLVKATSQAFVIPFLGTYMAVIAINVIGSLLFVFLKIPKPPRPAEDAPKGRSRMEMLRTPTIAVAVICAMVSYALMNLVMTSTPLAVVGCGFDEGNAADVVTAHVLAMYVPSFFTGHLIARFGVEKIVGAGLFILAGAGAVALQGVDLENFFIALILLGIGWNFGFIGATTMLAGAHESYERGRMQGLNDLLVFGGVTFASLASGGLMNCSGGSPVEGWTAVNMAMAPFLALAGGALLWLV…
319	Chelatococcus_sp._GW1	fig|1211115.3.peg.1154	Chelatococcus sp. GW1		400	a-proteobacteria	yes	MVEIDDRLARRNAIILAGAQAFGAASPPIVVSLGGIIGVWLAPDKALATLPVSLFNLGVAAGTIPAAMLMRHLGRRSGYVVGAVLGALAGLVAAGGIYVGAFLIFCLGTFLAGNYSSFVQSYRFAATDGASFAFRPRAISFVMVGGLMAAVIGPQVAIHTRDLVPEAPFVGSFLGQGALALIALPILFMLRPVPMPAAAHGGGRPLWQIVRAPRFIVAVSAGTVTYALMSFVMTAAPVAMVGCGHTVGEATLGIQWHVLAMFGPSFVTGRLINRIGHSATTALGLLLIAAAAGVALSGLAVAHFWLALVLLGVGWNLGFIGATAMVTECYRPEERAKVQAANDFLMFGTVAVASFSSGKLLDVAGWETVNWIVFPLVTLVLVMIGAQELVTRLRTRQVSA
320	Microvirga_sp._WSM3557_1	fig|754501.3.peg.2101	Microvirga sp. WSM3557	Microvirga lotononidis	409	a-proteobacteria	yes	MSAPTSISDTSFHPASSDSIAKRNAVVLAVAMALGGSSPAIVVSLGGLVGQSLASNKELATLPISLLNLGLALGTVPAAMLMRKAGRRIGYMVGAGIGLAGGCLAAFGIAAFSFPLFCLGTLIIGSYGSFNQSYRFAATDTASEAFKPKAISWVMTGGLVAGVVGPQTVIWTRDAVDAAPFAGAFLGQATLAMLSMIAVSFLRPAPLGIASSKAGGRPLIQIVRQPRFIVAAVTGLVSYSLMTFMMTAAPLAMIGCGHPVSAAALGIQWHILAMFGPSFFTGRLIARFGKGAVTAAGLVLIALAALVGLSGIGIAHFWTALVLLGLGWNLGFIGATALVTECYRPEERAKVQAANDFLIFGSVAVASFSSGKLLSAGGWESVTWLVFPPVVVALLLLAW…
321	Bordetella_bronchiseptica_RB50_2	fig|257310.1.peg.2509	Bordetella bronchiseptica RB50		396	b-proteobacteria	yes	MPMTTTAESPNIRRNTRLLSCAQALGGASPAIVISMGGLVGQMLAGDPGLATLPVSLYNLGLAAGILPAAAMMRRRGRRGGYQLGALLGLLGGLLAAWGIWSGRFALFCTGTALAGLYGAYVQSYRHAVTDGVRPEHRPRAISAIMSAGLVAAVLGTNAAIWTRNLWPAAPFAGSFVSQAALALLALGVVSRLRAVPVGLAAAQAGRPLARIARTPRFIIAAAAGVVSFGLMSLVMTAAPLAMVDCGHSVAAAALGIQWHVLAMYAPSFVTGRLIERFGKLPVTALGLALMLAAAGVSLTGLSVPHFWAVLVLLGVGWNLGFIGATAMLADCCEPHERLRVQALNDLLVFGCVAAASFSSGQLLAHGGWSIVNLTVFPAAAAVLLLLAWQERKARG
322	Bordetella_parapertussis_12822_2	fig|257311.1.peg.4262	Bordetella parapertussis 12822		512	b-proteobacteria	yes	MTTTAESPNIRRNTRLLSCAQALGGASPAIVISMGGLVGQMLAGDPGLATLPVSLYNLGLAAGILPAAAMMRRRGRRGGYQLGALLGLLGGLLAAWGIWSGRFALFCTGTALAGLYGAYVQSYRHAVTDGVRPEHRPRAISAIMSAGLVAAVLGTNAAIWTRNLWPAAPFAGSFVSQAALALLALGVVSRLRAVPVGLAAAQAGRPLARIARTPRFIIAAAAGVVSFGLMSLVMTAAPLAMVGCGHSVAAAALGIQWHVLAMYAPSFVTGRLIERFGKLPVTALGLALMLAAAGVSLTGLSVPHFWAVLVLLGVGWNLGFIGATSHAGRLLRAARTPARPGAQRPAGIRLRGRRFVLVRPAAGPWRLVHRQSDGLSRRRRRPAAAGLARTQGARLIRRA…
323	Bordetella_pertussis_Tohama_I_2	fig|257313.1.peg.3531	Bordetella pertussis Tohama I		427	b-proteobacteria	yes	MTTTAESPNIRRNTRLLSCAQALGGASPAIVISMGGLVGQMLAGDPGLATLPVSLYNLGLAAGILPAAAMMRRRGRRGGYQLGALLGLLGGLLAAWGIWSGRFALFCTGTALAGLYGAYVQSYRHAVTDGVRPEHRPRAISAIMSAGLVAAVLGTNAAIWTRNLWPAAPFAGSFVSQAALALLALGVVSRLRAVPVGLAAAQAGRPLARIARTPRFIIAAAAGVVSFGLMSLVMTAAPLAMVDCGHSVAAAALGIQWHVLAMYAPSFVTGRLIERFGKLPVTALGLALMLAAAGVSLTGLSVPHFWAVLVLLGVGWNLGFIGATSHAGRLLRAARTPARPGAQRPAGIRLRGRRLVLVRPAAGPWRLVHGQSDGPARRRPAASGLARTQGARLIRRAVA…
324	Hylemonella_gracilis_ATCC_19624	fig|887062.3.peg.521	Hylemonella gracilis ATCC 19624		403	b-proteobacteria	yes	MTVSARRNLGLLIAAQSLGAASAPIIISLGGIVGQMLASRPALATLPVSLYSLGLALSTLPAAFLMRRLGRRVAYVLGALLAVVSGGVAATGIVQGGFLLFCLGTALAGYYGANVQSYRFAAADTVAPPLRAQAISLIMIGGLVAAVIGPQAVIWTRDAWPDAPFAGSFAAQAVLALLALPLLIALRIPKGSEAADSAKGLEAEARSLGQIARSPRFIVALSAGVVSYGLMAFIMTAAPMAMVGCGHTVGEAALGIQWHVLAMFAPSFFTGRLITRFGKTQVTAAGLLLIAASGVLALAGLELLHFWGALVLLGVGWNFGFIGATALLTEVYRQENAAERAKVQAFNDFLMFGVVAVASFGSGSLLGSAGWDVINALMLPLIAIVLALLAWGARVNREA…
325	Acidovorax_sp._MR-S7_2	fig|1268622.3.peg.195	Acidovorax sp. MR-S7		412	b-proteobacteria	yes	MTMSTTAPSTGAANTGDARRNVWLLVAAQSLGGAAPPIIISLGGIVGQMLASDPTLATLPVSLYQLGLALSTIPAAMLMRRLGRNAAYVLGALLGSVSGLIATYGVVQGDFATFCVGTAMAGFYGACVQSYRFAATDAVEPSQRAKAISRIMVGGLVAAIIGPQVVIWTRDAWPMAPFAGSFLGQAGLALLALPLLWMLRAPPPQAAVAEGTARPLGTIARSSAFVVAVTAGVVSYGLMAFIMTAAPMAMVGCGHTVGEAALGIQWHVLAMFAPSFFTGHLIARFGKIAITALGLVLIAASGLLALAGLELLHFWGSLILLGVGWNFGFIGATAMVTDTYAPAERAKVQALNDFLVFGTVAVASFGSGRLLNTSGWETINTLMLPLIAVVLVMLGWLTL…
326	Cupriavidus_metallidurans_CH34_1	fig|266264.4.peg.2765	Cupriavidus metallidurans CH34		408	b-proteobacteria	yes	MTPPASLPPPAATDARRNVGLLMAAQSLGGAAPPIIISLGGIVGQMLASNPSLATLPVSLYNLGLALSTIPAALLMRRLGRRAAYALGALLGSVSGLIAALGVLWGSFETFCVGTAMAGFYGACVQSYRFAASDAVPPPQRATVISRIMIGGLIAAVIGPQVVIWTRDAWPMAPFAGSFLGQAGLALLALPLLLMLRMPPPQASAVVGAARPLAVIARSPGFVVAVTAGIVSYGLMAFIMTAAPMAMVGCGHTVGEAALGIQWHVLAMFAPSFFTGHLIARFGKTAITACGLVLIGTSGLLALAGLELLHFWGSLILLGVGWNFGFIGATALVTDCYTAPERAKVQALNDFLVFGTVAVASFGSGRLLNTSGWETINGLMLPLIALVLALLGWLAWRNR…
327	Acidovorax_sp._MR-S7_3	fig|1268622.3.peg.911	Acidovorax sp. MR-S7		397	b-proteobacteria	yes	MTSSLERRNLGLLVAAQSLGGASPPIIISLGGLVGQMLSSTPTASTLPVSLYQLGLALSTLPAAWLMHRAGRRTAYALGAAMGMLSGLVAAWGIAQSDFALFCLGTALAGFYGACVQSYRFAATDAVGEPSRHASAISRVMVGGLVAAVIGPQVVIWTRDALPATPFAGSFYSQAALALLALPLLLALRLPPAPPRAVAGDARPLGEIARTPQFAVAAIAGVVSYGLMSFLMTAAPMAMVGCGHSVGEAALGIQWHVLAMFGPSFFTGRLIARYGKRAITGLGLALIAASGLMALMGLALTHFWGALVLLGLGWNFGFIGATAMLTECYRPSERAKVQALNDFLVFGTVAVASFGSGQLLHTVGWEGINAGMLPLVGAVLALLLWQARRQARIAPAA
328	Acidovorax_sp._JS42_2	fig|232721.5.peg.2376	Acidovorax sp. JS42		425	b-proteobacteria	yes	MMQGLSRNRTSSEDNRCPVRRLPPMKTSSTALERRNLGLLVAAQSLGGASPPIIISLGGLVGQMLSSTPTASTLPVSLYQLGLALSTLPAAWLMHRAGRRTAYLLGSVLGVLSGLIAAWGISQSDFLLFCLGTTLAGFYGACVQSYRFAAIDAVGDTTRHASAISRVMVGGLIAAIIGPQVVIWTRDSLPATPFAGSFYSQAALALLALPLLLALRLPPAPPRAESHGARPLWQIARTPQFIVAAIAGVVSYGLMAFLMTAAPMAMVGCGHSVGEAALGIQWHVLAMFAPSFFTGRLIARWGKRAVTGLGLVLIAASGLLALMGLALTHFWGALVLLGVGWNFGFIGATALLADCHRPPERAKVQALNDFLVFGTVAVASFGSGQLLHSVGWGGINAGM…
329	Diaphorobacter_sp._TPSY_3	fig|535289.3.peg.1572	Diaphorobacter sp. TPSY	Acidovorax ebreus TPSY	366	b-proteobacteria	yes	MVGQMLSSTPTASTLPVSLYQLGLALSTLPAAWLMHRAGRRTAYLLGAVLGVLSGLIAAWGISQSDFLLFCLGTTLAGFYGACVQSYRFAAIDAVGDTTRHASAISRVMVGGLIAAIIGPQVVIWTRDSLPATPFAGSFYSQAALALLALPLLLALRLPPAPPRAEPHGARPLSQIARTPQFIVAAIAGVVSYGLMAFLMTAAPMAMVGCGHSVGEAALGIQWHVLAMFAPSFFTGRLIARWGKRAVTGLGLVLIAASGLLALMGLALTHFWGALVLLGVGWNFGFIGATALLADCHRPSERAKVQALNDFLVFGTVAVASFGSGQLLHSVGWGGINAGMLPMVAVVLALLGWQSLRQRRGAAIQS
330	Comamonas_testosteroni_KF-1	fig|399795.3.peg.2662	Comamonas testosteroni KF-1		397	b-proteobacteria	no	MQSDNNTQQSRNMGLLVAAQSLGGASPPIIISLGGLVGQQLSSNPAASTLPVSIYQLGLALSTLPAAWIMNRMGRRAAYVLGAVLGVISGVVAAQGIAHSDFVTFCIGTALAGFYAACVQSYRFAATDMVSEPAQQAKAISRVMIGGLIAAIIGPQVVIWTRDALPATPFAGSFYSQAALALLALPLLMGLRLPPPQSNKAVVGDARPLGEIARTPQFVVACAAGVVSYGLMAFLMTAAPMAMVGCGHSVGEAAMGIQWHVLAMFVPSFFTGKLIARYGKQPVTALGLLMIGAAGVLALMGLDIFHFWGSLILLGVGWNFGFIGATALLTECYRPSERAKVQALNDFLVFGTVAVASFGSGQLLHSAGWNGINIGMLPLVAVVLVLLGLHSQRRAKA
331	Delftia_acidovorans_SPH-1	fig|398578.3.peg.4550	Delftia acidovorans SPH-1		401	b-proteobacteria	yes	MTPEQHTPALQRRNLGLLVAAQSLGGASPPIIISLGGLVGQQLSTNPTATTLPVSIYQLGLALSTLPAAWLMQRMGRRTAYVLGAILGVVSGVIAAQGIAQSDFVTFCIGTALAGFYAACVQSYRFAATDAMTDPAEQARAISRVMIGGLIAAIIGPQVVIWTRDALPMTPFAGSFYSQAVLALLALPLLLGLKLPPPQARAVAGEARPLAEIARTPQFIVAASAGVVSYGLMAFLMTAAPMAMVGCGHTVGEAALGIQWHVLAMFAPSFFTGRLIARFGKRRITALGLVMIAASALMALMGLELLHFWGSLVLLGVGWNFGFIGATAMVTECYRPAERAKVQALNDFLVFGTVAVASFGSGQLLHTAGWDGINTWLLPIVGVVLLMLAVQGRGRGAGA…
332	Delftia_sp._Cs1-4	fig|742013.3.peg.2304	Delftia sp. Cs1-4		401	b-proteobacteria	yes	MTPEQHTPALQRRNLGLLVAAQSLGGASPPIIISLGGLVGQQLSTNPTATTLPVSIYQLGLALSTLPAAWLMQRMGRRTAYVLGAILGVVSGVIAAQGIAHSDFVTFCIGTALAGFYAACVQSYRFAATDAMTDPAEQARAISRVMIGGLIAAIIGPQVVIWTRDALPMTPFAGSFYSQAVLALLALPLLLGLKLPPPQARAVAGEARPLAEIARTPQFIVAASAGVVSYGLMAFLMTAAPMAMVGCGHTVGEAALGIQWHVLAMFAPSFFTGRLIARFGKRRITALGLVMIAASALMALMGLELLHFWGSLVLLGVGWNFGFIGATAMVTECYRPAERAKVQALNDFLVFGTVAVASFGSGQLLHTAGWDGINTWLLPIVGVVLLMLAVQGRGRGAGA…
333	Meganema_perideroedes_DSM_15528	fig|1122218.3.peg.2292	Meganema perideroedes DSM 15528		405	a-proteobacteria	yes	MSPQAPLQASEPASARRNIVALTMAAALGSASPPILISLGGLVGQRLASDPAMATLPVSLFNLGLALGTLPAAYLMRRYGRRSAYVFGACFGIVSGLIAAFGVISAVFAVFCAGATLAGFYAAYVQSYRFAAADGVEGPMKAKAISWVMLGGLAAAIIGPQLVIHTRDSIPDAPFAGAFFSQAALALLAIPVLLMLRTPKPAAMGAGAAEGGRGLGELLSSPRYLLAVATGIVSYGLMTFVMTAAPMAMVGHGHSVDHAAQGIQWHVLAMFAPSFVTGRLIARFGAERVAAVGLVVTALSGAVALGGMDLGHFWVSLILLGVGWNFGFIGASAMVAAAHSPAERGKAQGLNDFLVFGVVAAASFFSGALLNASGWRMINWLIFPAVALILAPLVWRTAR…
334	Ketogulonigenium_vulgarum_WSH-001	fig|759362.5.peg.2649	Ketogulonigenium vulgarum WSH-001	Ketogulonicigenium vulgare WSH-001	405	a-proteobacteria	no	MAPATELAKAMAHTTQDNLFRHNLIVLTVAQALGAASPPIIVSLGGLIGQQLSDNPALTTLPVSLFNLGLALGTLPSAFIMRRYGRQSAYFIGALLAILGGLVAFTGILNHSFVIFCIGTMLAGYYAANVQSYRFAATDAASDAQRAKAISWVMVGGLFAAIIGPQTVIWTRNSITDVPFAGSFLAQAGLALLAILVLTRLRSTPPMQVTASDAPMRSVGQLLRSPRFALALGSGLVTYGLMVFVMTAAPVAMVGHGHGVDHAALGIQWHVLAMFLPSLVTGRLMARFGTERITAAGLVIIGLSAIAALGGFGLMNFYLSLILLGVGWNFGFIGATAMLTASHTQAERARAQGLNDFVIFGTVALASFFSGALLQASGWEVINWMIFPAIALVLAPLVW…
335	Sulfitobacter_sp._NAS-14.1_2	fig|314267.3.peg.1223	Sulfitobacter sp. NAS-14.1		401	a-proteobacteria	yes	MMTRTIDATETAGFRRNLTVLILAQSLGAASGPIVISLGGLVGQDLATDPALATVPVSIYNLGLALGTVPAAWIMRQYGRRSGYLLGAMIGVLSGLIAAGAISFGAFIFFCLGTFLAGLYASYVQSYRFAAADGREGADRGRAISWVMVGGLVAAIIGPQLVIATRDAVPGVPFAGSFLSQAALALIAFFVLTRLRGRQPAVTAQTSSDDGGRTVPQLLASPKYMLGVAAGVVSYGLMSFVMTAAPLAMVGCGHSIDHAAWGIQWHVLAMFAPSLVTGKLIARFGKEKVTAAGLIIIGISGAVALTGLDLRHFFISLILLGIGWNFGFIGATAMVAAAHTEAERGRAQGLNDFAVFGTVAALSFFSGALMQASGWHLINLLMFPFIAIVLAPLVWQAAR…
336	Ochrobactrum_intermedium_M86_1	fig|1234597.4.peg.44	Ochrobactrum intermedium M86		396	a-proteobacteria	yes	MTAGFFDRRNIFVLTLAQALGGASAPIIMSLGGIVGLHLADDPALATLPVALYGVGLALGSPPAAYVMGRFGRRAGFLFGSLIGLVAGLIAAWGLLEASFALFCLGTFVAGGHGAYVQSYRFAAADTPDDALKARAISWVMVGGLGAAVLGAQLVILTRDALPGIPFAGSFLAQAILPILAVPALLLLRASSPPRSKTGEPSGRSLSQLARDPTYALAVLTGVVSYGLMAFVMTAAPVAIVSEGHGVDEAALGIQWHLLAMFGPSFITGRLIERFGREPVAALGLLLIACSSIAALAGSNVSHFWLSLILLGLGWNFSFIGATAMVAAAHSVAERAKAQGANDFLVFGTVAIVSFLAGTILTNLGWHALNLFVFPVVGLMLVLLLLTAARRRKGAS
337	Citrobacter_sp._30_2	fig|469595.3.peg.4335	Citrobacter sp. 30_2		398	g-proteobacteria	no	MTDQSITRRNIGVLTAAQALGGASAPIVMSLGGLVGQQLAKDSAWITLPVSLFGLGLAIGTLPAAFIMRRHGRRNGYVVGVGFGVASGLIAALGIMLASFWIFCAGTFLAGFYGAYVQSYRFAAADTAEDALKAKAISWVMVGGLAGAIIGPQLVIFTRDAVAGTPYVGSFLSQALLPLIALPILLMLRTPRQTPAEAAADSGRTVLQLLAMPRYALAVAAGVVSYGVMAFVMTAAPVAMVNHGHSVDNAALGIQWHLLAMFGPSFFTGRLMVRYGKERVTAVGMVLLAASGVVALGGLGLSHFWGSLALLGIGWNFSFIGATAVVTDCHTPAERSKAQGMNDFFVFAATAAVSFLAGSILHSSGWQAVNWMIFPALALILVPLLWQTARKPVRLGPG
338	Diaphorobacter_sp._TPSY_2	fig|535289.3.peg.1191	Diaphorobacter sp. TPSY	Acidovorax ebreus TPSY	281	b-proteobacteria	yes	MGYCFAAAVTAEDALKAKAISWVMVGGLAGAIIGPQLVIFTRDAVAGTPYVGSFLSQALLPLIALPILLMLRTPSQTQAEAVADSGRTVLQLLAMPRYLLAVAAGVVSYGVMAFVMTAAPVAMVNHGHSVDNAALGIQWHLLAMFGPSFFTGRLMVRYGKERVTAVGMVLLAASGVVALGGLGLSHFWGSLALLGIGWNFSFIGATAMVTDCHTPAERSKAQGMNDFFVFAATAAVSFLAGSILHSSGWQAVNWMIFPALALILVPLLWQAARKPALPAPV
339	Diaphorobacter_sp._TPSY_1	fig|535289.3.peg.1189	Diaphorobacter sp. TPSY	Acidovorax ebreus TPSY	393	b-proteobacteria	yes	MTDQSITRRNIGVLTAAQALGGASAPIVMSLGGLVGQQLAKNSAWITLPVSLFGLGLAIGTLPAAFIMRHHGRRNGYVVGVGFGVASGLIAALGIMLASFWIFCAGTFLAGFYGAYVQSYRFAAADTAEDALKAKAISWVMVGGLAGAIIGPQLVIFTRDAVAGTPYVGSFLSQALLPLIALPILLMLRTPSQTQAEAVADSGRTVLQLLAMPRYLLAVAAGVVSYGVMAFVMTAAPVAMVNHGHSVDNAALGIQWHLLAMFGPSFFTGRLMVRYGKERVTAVGMVLLAASGVVALGGLGLSHFWGSLALLGIGWNLSFIGATAMVTDCHTPAERGKAQGMNDFFVFAATAAVSFLAGSILHSSGWQAVNWMIFPALALILVPLLWQGRYGCN
340	Rhizobium_sp._PRF_81	fig|363754.4.peg.1730	Rhizobium sp. PRF 81	Rhizobium freirei PRF 81	345	a-proteobacteria	yes	MLNLGLALGTLPAAAVMRRFGRRAGYIIGAALGTIAGIVATMGIVQSSFIVFCMGTLIAGFYSAYVQSYRFAATDGLTGAGRDRAISRVMVGGLIAAIIGPQLVIWTRNALPGHAFAGSFLSQAMLALLAVPILLPLRRPAGSAAVHATAISARPLAQILTSPGYLLAVATGVVSYGLMTFVMTAAPMAMVGHGHSVDSAALGIQWHVLAMFGPSFITGRLMARFGKERVAAVGLLLIGGSALIALSGVDIAHFWGSLILLGLGWNCGFIGATAMVAECHSPSERGKAQGANAFMVFGTVACASFFAGSLLHSSGWSTVNWLVLPAVAFMLVPLVSRAASLPRNR
341	Rhizobium_tropici_CIAT_899	fig|698761.4.peg.4207	Rhizobium tropici CIAT 899		345	a-proteobacteria	yes	MLNLGLALGTLPAAAVMRRFGRRAGYIIGAALGTIAGIVATMGIVQSSFIVFCMGTLIAGFYSAYVQSYRFAATDGLTGAGRDRAISRVMVGGLIAAIIGPQLVIWTRNALPGHAFAGSFLSQAMLALLAVPILLPLRRPAGSAAVHATAISARPLAQILTSPGYLLAVATGVVSYGLMTFVMTAAPMAMVGHGHSVDSAALGIQWHVLAMFGPSFITGRLMARFGKERVAAVGLLLIGGSALIALSGVDIAHFWGSLILLGLGWNCGFIGATAMVAECHSPSERGKAQGANAFMVFGTVACASFFAGSLLHSSGWSTVNWLVLPAVAFMLVPLVSRAASLPRNR
342	Ochrobactrum_sp._CDB2	fig|360313.3.peg.2565	Ochrobactrum sp. CDB2		398	a-proteobacteria	yes	MTDQTIARRNIFVLTAAQALGAASPPIIISLGGLVGQQLSSDPALVTLPVSLFNLGLAAGTLPAAFVMRSFGRRNGYLLGACFGMAAGLIAALGIFSASFVIFCFGTFIAGFYAAYVQSYRFAATDAATGALKARAISWVMVGGLIAAIIGPQLVIWTRDALPAMPYAGSFLSQAVLALLAIPVLMLFRSPKAAKSSNAADHGRPLKEILLNRRYMLALAAGVVSYGLMTFVMTAAPIAMVGHGHSVDHAALGIQWHVLAMFAPSFFTGMLITRFGKERVTAMGLLIIGLSAIVALSGLDLTHFWVSLILLGIGWNFGFIGATAMVADCHTPEERGKAQGANDFFVFGTVACASFFAGSLLHSSGWETINWLIFPAVALILVPLVWQSARTQKAKAAA
343	Ochrobactrum_anthropi_ATCC_49188	fig|439375.7.peg.4627	Ochrobactrum anthropi ATCC 49188		398	a-proteobacteria	yes	MTDATAARRNIVILTIAQALGASSPPIVISLGGLVGQKLSSDPALVTLPVSLFNLGLALGTLPAAFFMRQFGRRNAYMLGALVGAAAGVIAAAGIFAASFLIFCLGTLTAGFYASYVQSYRFAATDAATGDMKARAISWVMVGGLVAAIVGPQLVIWTRDTIPDAMFAGSFLSQAVLGLLALPVLFMLRAPKVRKDPNAIHDTGRPLGEILRSPRFILSVAAGVCSYALMTFVMTAAPIAMVGHGHSVDHAALGIQWHVLAMFAPSFFTGKLITRFGKEKITALGLVLIAFSAIIALGGFDVGHFWGALIFLGIGWNFGFIGATAMVTDCHTPAERGKAQGANDFIMFGTVACASFFAGSLLHSSGWETINWLVFPIVALVLVPLILRLKPKGAAAEA
344	Ochrobactrum_intermedium_M86_2	fig|1234597.4.peg.884	Ochrobactrum intermedium M86		418	a-proteobacteria	yes	MLAKALSDKTVPISSFEGLTMTDMTAARRNIIILTIAQALGASSPPIVISLGGLVGQKLSSDPALVTLPVSLFNLGLALGTLPAAFFMRQFGRRNAYMLGALVGASAGVIAAAGIFAASFLIFCLGTLTAGFYAAYVQSYRFAATDAATGDMKARAISWVMVGGLVAAIVGPQLVIWTRDTIPDAMFAGSFLSQAVLGLLALPVLFMLRAPKIRKDPNVVHDTGRPLGEILRSPRFMLSVAAGVCSYALMTFVMTAAPIAMVGHGHSVDHAALGIQWHVLAMFAPSFFTGRLITRFGKEKITALGLVLIAFSAIIALGGFDVGHFWGALIFLGIGWNFGFIGATAMVTDCHTPAERGKAQGANDFIMFGTVACASFFAGSLLHSSGWETINWLVFPIVA…
345	Pseudovibrio_sp._FO-BEG1_1	fig|911045.3.peg.3539	Pseudovibrio sp. FO-BEG1		175	a-proteobacteria	yes	MISYAIMNLIMTSAPLAMVACGLTNSDAALGIQWHVIAMFAPSFITGSLISRFGHGAVIGAGFLLYAVCALVGLTGLERWIFWSSLILLGLGWNFSFVGASALLTQTYRPEEQNRVQSINDFFVFGLVATASFSSGKLLNVFGWETVNLMVFPFVILCLFLVVSLMFTEKREVKV
346	Pseudovibrio_sp._JE062_1	fig|439495.5.peg.178	Pseudovibrio sp. JE062		405	a-proteobacteria	yes	MANTLAAPLIDDGLAKRNALLLALAQSFAGGVPPIIFATTSILASVLLVDDKSLATLPVTAFVLGTALGTLPAGMIMREFGRRAGLVGALLFGALCALLASYAAYIGSFTLLCVSTLGSGFVMAFTQQARFAAADTASPAFKPKAISWVLTGGILAGVVGPQTVILTQGMFEPFLFVGTYLAQAGLMLIGLLFVAFLKIPLPAKTEKHERGRPLSEILKQQKFFVAVGCGMISYAIMNLIMTSAPLAMVACGLTNSDAALGIQWHVIAMFAPSFITGSLISRFGHASVIGAGFLIYAVCALVGLTGLERWIFWSSLILLGLGWNFSFVGASALLTQTYRPEEQNRVQSINDFFVFGLVATASFSSGKLLNVFGWETVNLMVFPFVILCLFLVVSLMFTE…
347	Polymorphum_gilvum_SL003B-26A1	fig|991905.3.peg.1972	Polymorphum gilvum SL003B-26A1		408	a-proteobacteria	yes	MSAVGGAGAEFVDNRLAKRNAVLLALAQALGGASASIVIATASLVGNSLLGADKSLATLPVSFMVLGTAIGTLPAGAIMRRYGRRAGFMGASAFGIAAALLSAYAVLDGNFPLFILGCAGTGFVGAFVQQFRFAAADTASETFKPKAISWVLAGGVLAGIVGPQTVIATKDLFAPILFAGTYLALAGLSLAALVVLFFLRVPPPARAASGAAIGRPLSVIVRQPVFIVAAACGVCSYALMSLVMTATPLAMIGCGLTQTDAALAIQWHVLAMFGPSFFTGSLIARYGAARIVIVGLALLAGCAVVALMGVEVMHFWVALVLLGLGWNFGFIGATAMLSRAYRPQERNTVQAFNDFLVFGFVAFASFSSGHLLHNFGWGTVNLLVFPVSAVCLALIGWLA…
348	Pannonibacter_phragmitetus_DSM_14782	fig|1122929.3.peg.3392	Pannonibacter phragmitetus DSM 14782		412	a-proteobacteria	yes	MSSQPSLSPAQDAAADGDRIARRNAAILAAAQALGGATASIVIATGSLTAASLLPEAPGLATLPISCMILGTAIGTLPAGAVMKRVGRRTGFLGGSVLGFLASLLAAWAILIGSFWLFTLACALAGTVTAFVQQFRFAAADTASDAFRPKAISWVMAGGVFSGIIGPQTVIFTKDLFAPVLFAGTYAALGGLFLLMGVILTFLKVPPVREKTVADAQARPLGVILRQPSFVVAAVCGICSYALMSLVMTATPLAMIGCGLSETDAALAIQWHVLAMFGPSFFTGTLIARFGERTIVLTGLALLCGCSVIALMGLEVAHFWSALILLGVGWNFGFVGATSMLTRCYRPAERATVQSFNDFLVFGFVALASFSSGALLHSFGWATVNLLVFPLVLVCVILM…
349	Roseibium_sp._TrichSKD4	fig|744980.3.peg.4322	Roseibium sp. TrichSKD4		406	a-proteobacteria	yes	MSVSAQTAPAADDQLARRNAFLLALAQAIGGALASIVITTGPLVGYMMLAEDKSLATVPVSAMVLGTAFGTLPAGMIMRRFGRRVGFMGASLLAAVSGLVAAYAVFQNTFGLFAVACGMGGFAGAFVQQYRFAAADTASDAFKPKAISWVLAGGVLAGIVGPQTVIATKDMFEPILFAGTYLAQAGLSIISFILVSFIKIPKPPKQTAASGGRPIFEIMRQPRFIVAAACGICSYALMSLVMTATPLAMIGCGLSETDAALGIQWHVMAMFGPSFFTGNLIARFGKETIVSIGLALLAACSVVALMGVELANFWTALILLGLGWNFGFIGATAMLTDTYRPEERNMVQATNDFLVFGFVALASFSSGALLNAFGWDTVNWLVFPFVVLCFILLGWLWRH…
350	Labrenzia_aggregata_IAM_12614_1	fig|384765.3.peg.363	Labrenzia aggregata IAM 12614		407	a-proteobacteria	yes	MTVTTPDSFVDDSLAKRNALLLALAQAIGGASASIVIATAPLVGYSMLDTDKSLATLPVSAMVLGTAFGTIPAGMIMRRYGRRTGFMGAALLGATAGLLAAFAVFQDAFLLFALGCCISGFAGAFVQQYRFAAADTASDAFKPKAISWVLAGGVLAGVVGPQTVIATKDLFSPILFAGTYLAQAGLSLIAFFLVAFLRIPKPKRQSHAQAGGRPLLQIMTQRRFIVAAACGICSYALMSMVMTATPLAMIGCGLSQNDATLGIQWHVLAMFGPSFFTGNLITRFGKERIVSIGLLLLAGCSTVALMGVDLANFWIALILLGLGWNFGFIGATAMLTDTYRPEERNLVQAVNDFLVFGFVAAASFSSGALLNVYGWDTVTTLVFPFVVLCIGLLVWLAVA…
351	Labrenzia_alexandrii_DFL-11	fig|244592.3.peg.4133	Labrenzia alexandrii DFL-11		407	a-proteobacteria	yes	MTAVAQDTFVDDRLAKRNAVLLALAQALGGASASIVITTGSLVGYMMLDEDKALATVPVSAMVLGTAFGTIPAGIIMRRFGRRAGFMGSALVGVASGLLAAYAVLLNHFLLFSFACGLGGFAGAFVQQYRFAAADTASDAFKPNAISWVLAGGVLAGVVGPQTVIATKDMFAPILFAGTYVAQAGLALIAMFLLAFIKIPKPPRQSHKQAGGRPLGQIMKQPRFIVAAACGICSYALMSLVMTATPLAMIGCGLSETDAALGIQWHVLAMFGPSFFTGSLIARFGKERIVSIGLALLAGCAVVALMGLELAHFWTALVLLGLGWNFGFIGATAMLTDTYRPEERNLVQAVNDFLVFGFVAAASFSSGALLNSFGWATVNILVFPFVVLCIGLLVWLAMA…
352	Kaistia_granuli_DSM_23481	fig|1122132.3.peg.768	Kaistia granuli DSM 23481		409	a-proteobacteria	yes	MDAQVSDNLDRQVRRNAAVLMAANAINSSILPIAVTLGGLAGAHLLGPDKSLATLPVTASTIGSALTTIPAAILMSRIGRRKGFVVGAAPAIFGGLLATVALLQGTFWLFAAALFLIGMSGAFNQQYRFAAIDAGSPPVRTKAMSLVMAGGIFSGIIGPQTVIFTNDLLSPIAFAGSFLAAAGLGVVGLLIASAIRDLAPPRPRHSEAEGPKGRPLGVIARQPRFIAAVLCGISAYALMTLVMTAAPLAMIGCGLTQSDAALGIQWHVLAMFGPSFFTGRLIVRFGKERIVIAGLALLTACAIVGMSGLSLAHFWITLVLLGLGWNLGFIGATAMLADTYRPEERGRVQGLNDFLVLGTAAIASLLSGKLIGGPGWTFINMIVFPVVIISLAALAWSAL…
353	Aurantimonas_manganoxydans_SI85-9A1	fig|287752.3.peg.2224	Aurantimonas manganoxydans SI85-9A1		414	a-proteobacteria	yes	MSAPVAGTPAAGPVLGEKTVRRNAIILAAAQALCGACGPVAISIGGLAGSWLLLADKSLATLPVTGYNLGVALGALPAAALMRAVGRRYGFMSGALVTSAGGLVAATALFQESFWLFAFALMLIGVGGSFVQQYRFAATDGARRSFQSRAISIVLAGGIFAAVIGPQTVRYTADLFLPVEFAGAFIGLVFLGLAGAAILSFLRIPDSPDEGHPADLLPARPLATVVAQPRFLAGLCCGVGSFAMMSFVMTGAPLAMVGCGLSKDISTLGIQWHVLAMFGPSFFTGRLIQRFGKERIVATGLLLLAASAAVSLSGLAVWQFWTGLVLLGLGWNFGFIGATAIVAETYRPSEKNKTQGLHDFVLFSSVSLASFLSGRTFVAAGWETMNMVVFPVVLVCLVV…
354	Hoeflea_phototrophica_DFL-43	fig|411684.3.peg.3261	Hoeflea phototrophica DFL-43		413	a-proteobacteria	yes	MAFLDRVGLAGANEAENLARRNALLLSASQAFGGAAAPIAISMGGLAGFYLLGADKSLATAPVTGFNLGVAVGALPAAWLMRQVGRRHGFLSGMVMTALGGIVSAIALFRHDFWLFAIGMALIGLGGSFVQQYRFAAADGSPTNFKAQAISWVLAGGVFAAIIGPQTVIFTRELFAPVMFAGSFVALVPLALITMGILWFLKIPEDTKPGDADHDDTPARPLLEIISQTRFITAMICGVGSYALMTFMMTGAPLAMVGCGFSPELATLGIQWHVMAMFLPSFFTGKLIARFGRDTITATGLVILLGCAVVAHMGIELWHFWSALVLLGVGWNFGFIGATTMVTMTYRASEKNKVQGFHDVTLFGIVAFSSLMSGKVLNAWGWDALNSLFWPVAAFCLIA…
355	Rhizobium_lupini_HPC	fig|1229491.3.peg.1273	Rhizobium lupini HPC(L)	Bradyrhizobium lupini HPC(L)	441	a-proteobacteria	yes	MSFSVGALAGYQLLGADKSLATAPLTGFNIGVALGAICVAAASRFLGRKAGFMVGALMCSIGGGVAAVALFRSDFWLFAVGLLLIGISGGFTQKIRFAAADASPSFYKPKAISWILAGGIISAIVGPQLAIFGKDLLAPVTFAGAFMALVPLGLVSIAILAFLKLPDPKAATHVESARPLSEIVRTQRFVTGMICGIGSYALMTFMMTGAPLAMVVGCGFPTELATLGIQWHVLAMFGPSFFTGMLISRFGAEKIVASGLIVLMACAIVAHMGIELWNFWTALILLGLGWNFGFIGATAIITSSYRPHEADKVQGFHDIVLFGTVALSSFSSGKVFTAWGWSVMNLVIWPVSGFASCWCCRSSSRHAEKRPQSHSRRYAFQVSGKFVGLTRDVAPTQSP…
356	Rhizobium_giardinii_bv._giardinii_H152	fig|1041139.4.peg.1764	Rhizobium giardinii bv. giardinii H152		411	a-proteobacteria	yes	MTVQAGAVQDMDHELRGARRNVYLLTAAQAILGTIGPIVFAVGGVAGYQLLGDDKSLATAPLTGFNVGVALGAVFVAAVSRLLGRKAAFMVGALLGAFGGMLAAYALFLTDFWLFALGLCVSGVAGGFTQKLRFAAADASPSFYKPRAISWILAGGMVSAVLGPQLVILTKDMLAPVFFAGAFLAVIPTCFVAIAIMAFLRLPDLRPVAGAAPIGPVRPLRQIVGTHRFLTGMICGISTYALMTFMMTGAPIAMVVGCGFSQDMATLGIQWHVLAMFAPSFFTGMLVSRYGAERIVACGLVILMLCALVAHAGIALWNFWGALILLGAGWNFGFIGSTAIVASSYRPQEADKVQGFHDIILFTAVALASFGSGKVLTAYGWDMLSAAVWPVTAFCLLLL…
357	Sinorhizobium_fredii_2	fig|380.5.peg.960	Sinorhizobium fredii		409	a-proteobacteria	yes	MLIAAAEDIGTVLREARRNVFLLGVAQALLGVVGPISFAVGGVAGHQLLGDDKSLATAPLTAYNVGMALGVILVAILSRSVGRRFAFMVGAMIAVIGGLIAAAALFRESFWAFAAGLAILGSSNGFTQKLRFAAADASPSFYKAKAISWILGGGIVSAVLGPQIVIFAGDYFAPVWFAGAFVALMPVCLVALAFFLPLRLPKATATSAVHADLPARSLREIVSGQRFSTGMICGISSYALMTFMMTGAPVAMVVGCGFSSDLATLGIQWHVLAMFAPSFATGSLISRFGAERVVACGLLLLMGCAAVAHLGLALWNFWGALVLLGLGWNFGFIGATAIVAQSYRPQEADKVQGFHDIVLFSTVAGSSFASGKVLAVYGWDMLNAVIWPVAGFCLLLLFL…
358	Sinorhizobium_medicae_WSM419	fig|366394.8.peg.3937	Sinorhizobium medicae WSM419		408	a-proteobacteria	yes	MVAETAGTGTVLGEARRNVQLLTVAQALLGVVGPISFAVGGVAGHQLLGEDKSLATAPLTAYNLGMALGVVLVAVLSRLIGRRFAFMAGASIAALGGLLATAALFRESFWFFACGLAVLGASNGFTQKLRFAAADASPPFYKAKAISWILGGGIVSAVLGPQIVIFAGDYFAPVWFAGAFVALVPVCIVALFFFMPLRLPDHTKASAPRDLPPARPLREIAGSQRFLTGMICGISSYVLMTFMMTGAPVAMVVGCGFSSDLATLGIQWHVLAMFAPSFVTGWLISRFGAERIVACGLLLLMACAAVAHLGVALWNFWGALSLLGLGWNFGFIGSTAIVAQSYRSHEADKVQAFHDIVLFSAVAGSSFASGKVLSAYGWDMLSAAVWPVAGFCLLLLLPL…
359	Sinorhizobium_meliloti_1021	fig|266834.11.peg.2629	Sinorhizobium meliloti 1021		408	a-proteobacteria	yes	MAAEPAEMGTVLREARRNVQLLTVAQALLGVVGPISFAVGGVAGHQLLGEDKSLATAPLTAYNLGMALGVVLVAVLSRLVGRRFAFIAGASIAALGGVLATAALFRESFWFFACGLAVLGASNGFTQKLRFAAADASPSFYKAKAISWILGGGIVSAILGPQIVIFAGDYFAPVWFAGAFVALVPVCIVALFFFVLLRLPDHTTASAHHEQPPARPLREIAGSQRFMTGMICGISSYVLMTFMMTGAPVAMVVGCGFSSDLATLGIQWHVLAMFAPSFVTGWLISRFGAERIVACGLLLLMACAAVAHLGVALWNFWGALSLLGLGWNFGFIGSTAIVAQSYRPHEADKVQGFHDIVLFSAVACSSFASGKVLSGYGWDMLSAAVWPVAGFCLLLLLPL…
360	Rhizobium_sp._BR816_2	fig|48291.4.peg.5069	Rhizobium sp. BR816	Ensifer sp	409	a-proteobacteria	yes	MVAATAEDIGTVLREARRNVLLLTVAQALLGVVGPISFAVGGVAGHQLLGGDKSLATAPLTAFNVGMALGVILVAVLSRTLERRFAFMVGAVIAAIGGIVAAAALFRESFWLFAAGLAILGSSNGFTQKLRFAAADASPSFYKAKAISWILGGGIVSAVLGPQIVIFAGDYFAPVWFAGAFVALIPVCLCALFFFVPLRLPQAATVSSVQAGGAARPLREIVGSQRFLTGMVCGISSYALMTFMMTGAPVAMVVGCGFSSDLATLGIQWHVLAMFAPSFATGWLISRFGAERIVACGLLLLMVCAAVAHLGVALWNFWGALVLLGLGWNFGFIGATAIVAQSYRPHEADKVQGFHDVVLFSTVAVSSFASGKVLAAYGWDMLNAVIWPVTGLCLVLLFL…
361	Rhizobium_sp._NGR234_1	fig|394.7.peg.3787	Rhizobium sp. NGR234	Sinorhizobium fredii NGR234	408	a-proteobacteria	yes	MLAAAEDIATVLREARRNVLLLTVAQALLGVVGPISFAVGGVAGYQLLGDDKSLATAPLTAFNVGMALGVILVAILSRWAGRRFAFMVGATIAAIGGIVATAALFRESFWIFAAGLAILGLSSGFTQKLRFAAADASPSFYKAKAISWILGGGIVSAVLGPQIVIFAGDYFAPVWFAGAFVALIPVCLFALFFFLPLRLPETTTASSAQAGPPARPLREIAGNRRFLTGMVCGISSYALMTFMMTGAPVAMVVGCGFSSDLATLGIQWHVLAMFAPSFATGWLISRLGAERVVACGLLLLMGCAAVAHLGVALWNFWGALVLLGLGWNFGFIGATAIVAQSYRPHEADKVQGFHDIVLFSTVAGSSFASGKVLAVFGWDMLNAVIWPVTGLCLVLLFLL…
362	Chelativorans_sp._BNC1	fig|266779.9.peg.1762	Chelativorans sp. BNC1		405	a-proteobacteria	yes	MTAEALYREAKRTALILAAAQAVVGASAPIAISMGSLAGSYLLGSDKSLATAPLTGFNIGVALATLPAAMLAGTFGRRNSFISGTGVTAIGGVIAVVALFQANFWLFALGLLLVGGGNAFLQQYRFAAADNAPADFKPRAISWVLGGGVISAILGPQVAIHTRELFAPVMFAGAFASIVGLAVVGGLILSLLRLRKDEVSVAAWREEDSARPLGEILSRPRFITALFCGVSSFALMSFVMTGAPLAMVGCGFSPDEATLGISWHVLAMFAPSFFTGNLIARFGKEPIVAAGLILLIGCGLVALSGIALWQFWLALVLLGVGWNFGFIGATAMVAECYRPSEKNKVEGVHDFLLFSTVAFASFMSGRVYHGFGWEMLNWVIFPVAGLCLVILSVLALQRR…
363	Nitratireductor_pacificus_pht-3B	fig|391937.3.peg.692	Nitratireductor pacificus pht-3B		405	a-proteobacteria	yes	MTETRGDLYREAKRTALVLAAAQAVVGSAAPVAISMGGLAGFYLLGSDKSLATAPVTGFNVGIALGALPAAALMRVIGRRNGFMSGALVTAAGGFVSALALFQMNFWLFAIGLLVVGCGNSFLQQYRFAAADNAPADFKPRAISWVLGGGVFAAIIGPQMVIHTRELFAPVMFAGAFASIILLGAVGAIILSFLRLPREAPAAQLDDHVPARPLSTIITQPRFLVALVCGVASYALMSFVMTGAPLAMVGCGFSEDEATLGISWHVMAMFAPSFITGRLIARFGAESIVAVGLLLLIGCAAVALSGIALWQFWTALILLGVGWNFGFIGATSMVAGCYHSSEKNAVQGVHDFLLFSTTAFASLMSGQVYNAYGWDMLAWIVVPVALTCLVALGILTLSA…
364	Nitratireductor_aquibiodomus_RA22	fig|1189611.3.peg.1474	Nitratireductor aquibiodomus RA22		405	a-proteobacteria	yes	MTGTRDDLYREAKRTALILASAQAIVGSAAPIAISMGGLAGFYLLGSDKSLATAPVTGFNVGIALGALPAAALMRAVGRRNGFMAGGLVTASGGFVAASALFQSSFWLFAFGLLLAGIGNAFLQQYRFAAADNAPSDFKPKAISWVLGGGVFAAIIGPQTVIYTRDLFAPIQFAGAFAALVVLGLLGSFILSFLRLPKEAPSAALDSHEPARPLSQILQQPRFLVSLFCGVASYALMSFVMTGAPLAMVGCGFTPDEATLGISWHVMAMFAPSFITGRLIARFGKETIVATGLVTLIACAIVALSGIELWQFWTALILLGIGWNFGFIGATAMVAECYRPSEKNSVQGVHDFLLFSTTAFASLMSGQIYNAFGWNMLAWIVIPVAGSCLLALGVMALNR…
365	Nitratireductor_indicus_C115	fig|1231190.3.peg.1916	Nitratireductor indicus C115		405	a-proteobacteria	yes	MLAERGDLYREAKRTALILAVSQAVVGSAAPIAISMGGLAGFYLLGSDKSLATAPVTGFNIGVAVGALPAAALTRAIGRRNSLMSGGLVTACGGFVAALALFQANFWLFALGLLLVGMGNAFLQQYRFAAADNAPSDFKARAISWVLGGGVFAAIIGPQIVIHTRDLFAPIMFAGAFASLIVIGLLGAAVLSLLRASKDAPSAKLDDHQPARPLLAIMTQPRFLVALLCGVAAYALMSFVMTGAPLAMVGCGFTPDEATLGISWHVMAMFAPSFVTGRLIARFGKETIVATGLLLLIGCAVVALSGIALWQFWTALILLGVGWNFGFIGATAMVADCYHASEKSAVQGVHDFILFSTTAVASLMSGQIYNAYGWDMLAIIVLPVSIFCLAALGVQALRR…
366	Mesorhizobium_alhagi_CCNWXJ12-2	fig|1107882.3.peg.3012	Mesorhizobium alhagi CCNWXJ12-2		407	a-proteobacteria	yes	MSQPTASEARRTALILAASQAIVGSAAPISISIGALAGFYLLGADKSLATAPVTGFNVGVALGALPAAAIIKRAGQRNGFLTGTAVTAAGGALATAAMFADDFWLFALGLLVVGIGGGFVQQFRFAAADNAPPEFKARAISFVLAGGVVTAILGPQIVIFTRELLAPVMFAGSFAAIMVLAAVGAVILSFLRAPAKHSTGSEIAEEPARPLAEIVAQPRFVVALLCSVGTFALMSFVMTGAPLAMVGCGFSTDEATLGISWHVMAMFAPSFFTGRLIHRFGAETIVATGLALLVGCALIALSGIALWQFWSALILLGLGWNFGFIGATAMVADTYRPSEKGKVQGIHDLVLFSSVAFASLMSGAVYNAYGWDMLNWVVFPIVAVCLGALVVLIFSRNRA…
367	Hoeflea_sp._108	fig|1116369.3.peg.1796	Hoeflea sp. 108		399	a-proteobacteria	yes	MTGGEREARRTAYIFAASQAIIGSAAPISFSIGGLAGYYLLGDDKSLATLPITGFSLGLALGALPAAAIIRAIGQRSGFMFGTAVTAAGGAIATLALFRAEFWLFVFGLLLLGAGGAFVQQFRFAAADNAPPEFKANAISFVLAGGIITAIVGPQIVIFTREMFAPVMFAGSFASIIGLAAVGAIILSFLRVKEPAQGHEAASDAGARPLMEIISEPRFAAALTCAVGSYALMTFIMTGAPLAMVGCGFSPDEATLGISWHVMAMFGPSFFTGRIIQRFGAERVVAFGLFLLIGCAIVALSGIALWQFWTALILLGLGWNFGFIGATAIVSTAYRPSEKSKVQGFHDFVLFGTVALASLMSGAVYNAYGWETLNWVVFPICVICLAALATLSMARRQPS
368	Pseudaminobacter_salicylatoxidans_KCT001	fig|1192868.3.peg.4265	Pseudaminobacter salicylatoxidans KCT001		456	a-proteobacteria	yes	MVDRNARRTALILAASQAIIGSATPICISLGALAGHYLLDADKSLATAPITGFNIGTAVGALPAAAIIRKLGPRNGFVTGTGLTALGGLLATIALFQMNFWLFAFSLMAVGIGNSFVQQFRFAAADNAPREFRARAISFVLAGGIVTAILGPQIVIFTRELLAPVMFAGSFAAIIVLAAVGAVILSFLRVKNASHGHAATGDSGRPLMEIISQPLFIVALLCGVGSYALMTFVMTGAPLAMVGCGFSPDEATLGISWHVMAMFGPSFFTGRLIHRFGAPIIILVGFVLLVGCALVALSGIELWQFWSALILLGLGWNFGFIGATALVAESYEPSEKGKVQGFHDFVLFGSVAFASLMSGRIYNAHGWETLNWVIFPVTIVCLAALGWLLLSRRRSLRKP…
369	Mesorhizobium_amorphae_CCNWGS0123	fig|1082933.3.peg.2305	Mesorhizobium amorphae CCNWGS0123		406	a-proteobacteria	yes	MTAAAVVAEASREARRTAFILAAAQAIIGSAAPIAISVGGLAGQYLLAADKSLATAPITGFNVGVALGALPAAAIIRSLGQRGGFMTGTIITALGGLVATLALFHPNFWLFAFGLAVLGIGGAFVQQFRFAAADNAPSEFKARAISFVLAGGIVTAILGPQIVIFTRELFAPVMFAGSFASILVLSAVGAIILSFLRIPSRAAGKAEIADSDARPLSEIVTRPRFVAALFCAVGSYALMSFVMTGAPLAMVGCGLSTDDAMLGISWHVMAMFAPSFFTGSLIHRFGAERIVAAGLILLVACAVVALSGLALWQFWTALILLGLGWNFGFIGATAMVADSYRPSEKGKVQGFHDFVLFGSVAFASLMSGAVYNAWGWEMLNWIVFPVTALCFVALGALKM…
370	Mesorhizobium_metallidurans_STM_2683	fig|1297569.3.peg.3227	Mesorhizobium metallidurans STM 2683		406	a-proteobacteria	yes	MTATTMAAGAGKEARRTAFILAASQAVIGSAAPIAISLGALAGQYLLGPDKSLATAPVTGFNLGVALGALPAAAIIRQLGQRGGFVTGTIITALGGLIATLALFNPSFWLFAFGLMVIGVGGAFVQQFRFAAADNAPPEFKARAISFVLAGGIVTAILGPQIVIFTRESFAPVMFAGSFASILVLAAVGAVILSFLRIPARAVGRAEIADVDARPLSEIVTRPRFVAALFCAVGSYALMSFVMTGAPLAMVGCGLSTDDATLGISWHVMAMFAPSFFTGSLIHRFGAERIVALGLVLLIGCAVVALSGLALWQFWTALILLGLGWNFAFIGATAMVADSYRPSEKGKVQGFHDFVLFGSVAFASLMSGAVYNAWGWEMLNWIILPVTVLCFVALGALKM…
371	Mesorhizobium_sp._STM_4661	fig|1297570.3.peg.3278	Mesorhizobium sp. STM 4661		406	a-proteobacteria	yes	MTATAIAAEAGKEARRTAFILAASQAIIGSAAPIAISLGALAGQYLLGPDKSLATAPVTGFNIGVALGALPAAAIIRQLGQRGGFMTGTIVTALGGLVATLALFNPSFWLFAFGLLVIGVGGAFVQQFRFAAADNAPPEFKARAISFVLAGGIVTAILGPQIVIFTRESFAPVMFAGSFASILVLSAVGAVILSFLRIPARAVDNAEIADSDARPLSEIVTRPRFVAALFCAVGSYALMSFVMTGAPLAMVGCGLSTDDATLGISWHVMAMFAPSFFTGSLIHRFGAEWIVAAGLVLLIGCAVVALSGLALWQFWTALILLGLGWNFSFIGATAMVADSYRPSEKGKVQGFHDFVLFGSVAFASLMSGAVYNAWGWEMLNWIIFPVTMLCFVALGALKM…
372	Mesorhizobium_loti_MAFF303099	fig|266835.9.peg.6726	Mesorhizobium loti MAFF303099		405	a-proteobacteria	yes	MTAIAVGTGREARRTALILAASQAIIGSAAPIAISMGALAGQYLLGADKSLATAPITGFNIGVALGALPAAAIIRRLGQRGGFMTGTVVTALGGLIATLALFHGSFWLFAFALLVIGIGGAFVQQFRFAAADNAPPQFKARAISFVLAGGIITAILGPQIVIFTRELLAPVMFAGSFAAIPVLAAVGAVILSFLRIPVRATGRTEAASSDARPLSEIVTRPRFVAALFCAVGSYALMSFVMTGAPLAMVGCGLSEDDATLGISWHVMAMFAPSFFTGSLIHRFGAERIVAIGLILLIGCAAVALSGLALWQFWTSLILLGLGWNFGFIGATAMVAASYRPSEKGKVQGFHDFVLFGSVACASLLSGMVYNAWGWEMLNWIIFPVTVLCFVALGALKLTA…
373	Mesorhizobium_ciceri_biovar_biserrulae_WSM1271	fig|765698.3.peg.4975	Mesorhizobium ciceri biovar biserrulae WSM1271		404	a-proteobacteria	yes	MTAIAVEAGSEARRTALILAASQAIIGSAAPIAISVGALAGQYLLGPDKSLATAPITGFNIGVALGALPAAAIIRRMGQRGGFMTGTIVTALGGLIATLALFQGSFWLFAFGLLTIGVGGAFVQQFRFAAADNAPPEFKARAISFVLAGGIVTAILGPQIVIFTRESLAPVMFAGSFVSILPLAAVGAIILSFLRLPAKASGKVEIADSDARPLAEIVTQPRFVAALFCAVGSYALMSFVMTGAPLAMVGCGLSETDATLGISWHVMAMFAPSFFTGSLIHRFGAERIVTTGLILLIGCAIVALSGLALWQFWTSLILLGLGWNFGFIGATAMVASTYRPSEKGKVQGFHDFVLFGSVACASLMSGMVYNAWGWEMLNWIVFPVTVLCFVALGALKLTS…
374	Mesorhizobium_australicum_WSM2073	fig|754035.3.peg.4790	Mesorhizobium australicum WSM2073		403	a-proteobacteria	yes	MTAIAVEAGKEARRTALILAASQAIIGSAAPIAISMGALAGQYLLGADKSLATAPITGFNLGVALGALPAAAIIRWLGQRGGFMTGTVVTALGGLVATLALFHGSFWLFAFALLVIGVGGAFVQQFRFAAADNAPPAFKARAISFVLAGGIITAILGPQIVIFTRELFAPVMFAGSFASILPLAVVGAVILSFLRLPSRTASKVDVADGDARPLSEIVTKPRFVAALFCAVGSYALMSFVMTGAPLAMVGCGLSEDDATLGISWHVMAMFGPSFFTGSLIHRFGAERIVAIGLLLLIGCAVVALSGLALWQFWTALILLGLGWNFSFIGATAMVAASYHPSEKGKVQGFHDFVLFGSVACASLMSGMVYNAWGWTMLNWMIFPVAALCFVALGALKITS…
375	Mesorhizobium_opportunistum_WSM2075	fig|536019.3.peg.5491	Mesorhizobium opportunistum WSM2075		403	a-proteobacteria	yes	MTAIAVEVGKGGRRTALILAASQAIIGSAAPIAISMGALAGQYLLGADKSLATAPITGFNLGVALGALPAAAIIRKMGQRGGFMTGTVVTALGGLVATFALFHGSFWLFAFALLVIGIGGAFVQQFRFAAADNAPPEFKARAISFVLAGGIITAILGPQIVIFTRELFAPVMFAGSFAAILPLAAAGAIILSFLQLPARAPGRVEIVDSDARLLAEIVTKPRFVAALFCAVGSYALMSFVMTGAPLAMVGCGLSEDDATLGISWHVMAMFAPSFFTGSLIHRFGAERIVAIGLLLLIGCGAVALSGLALWQFWTALILLGLGWNFAFIGATAMVAASYRTSEKGKVQGFHDFVLFGSVACASLMSGMVYNAWGWTMLNWMIFPVAVLCFVALGALKVTS…
376	Rhodopseudomonas_palustris_BisB18	fig|316056.16.peg.98	Rhodopseudomonas palustris BisB18		401	a-proteobacteria	yes	MIDEAAGDARARSNLLRLGIAQALTGANAAVIFATGAIVGATLAPDATFATLPVSVYVVGMAAGTLPTGAISRAFGRRVAFLLGGGCGALCGALACLAILHGSFALFCVATFLGGLYGAVAQSYRFAAADGASVAFRSRAIGWVMTGGIFAGVIGPQLVQWTMDIWPPYLFAFSFATQAVVALIAMAVLAGVDAPRPKPAELAGGRPLWQIARQPRFVIAVVCGVVSYAMMNLVMTSAPLAMQMCGLSISDSNTGIQWHMVAMYGASLLAGPMIARFGAARTAALGLVLEALAACIDLSGVTALHFWAGLIALGIGWNFGFVGASALVLETHLPAERNKVQALNDFLVFGVMALGSFASGGVLALYGWSTINWVVFPPVLLALAVLAFATWGQRRAVPR…
377	Bradyrhizobiaceae_bacterium_SG-6C	fig|709797.3.peg.1734	Bradyrhizobiaceae bacterium SG-6C		402	a-proteobacteria	yes	MNIHMADTAIDDTVARANVRRLAAAQALTGANAAVIFATGSIVGAQLAPSISLATLPLSIYVLGLASGTLPTGLISQAFGRRVAFIAGTGCGALCGLLAAFAILKASFVLFCCASFLGGLYGAVSQSYRFAATDSASAAYRPKAISWVMAGGVFAGFLGPQLVQWTMDFWPPYLFAVSFLVQAAVALVAMAVLAGVHAPKPPPADLAAGRPLAEIVKQPRFIAAALCGAISYTMMNLLMTSAPLAMKFCGLSLSDSNFGIQWHIVAMFGPSFFTGSLIARFGAAKVAAVGLILEAAAAVIGLSGITAMHFWAGLFVVGVGWNFSFVGASALIVEMHRPQEAKKVQAFNDFIVFGLVAIGSFSSGQLLASYGWSTVNAVVFPSVALALAGLMLAALAKRR…
378	Oligotropha_carboxidovorans_OM5	fig|504832.7.peg.1192	Oligotropha carboxidovorans OM5		408	a-proteobacteria	yes	MRAGTIMTAFALDTSDDRKARDMAGRLAVAQALTGANTAVIFATGSIVGAAIAPSLSLATLPLSVYVVGIAAGTLPTGWISRTYGRRTAFLIGSGCGALCGLLAAIAIIWSSFPLFCLATFCGGLYGAVSQTYRFAAADRASEGFRPKAISWVLAGGIFAGVLGPQLVQWTMDYWPPHLFAASFVVQAIVALVAMAVLSTVDAPKPAATDLYRGRPLYQIIGQSSFIAAALCGTVAYAMMNLVMTSAPLAMQICGLPISDSNFGIQWHIVAMYGPSFFTGSLIARFGAPVIVAIGLALEATAAAIGMSGITPMHFWVMLIVLGFGWNFGFIGASALVVEAHRPEERNKVQAFNDFLVFGMMAIGSFASGQLLADFGWTIVNAVVFPPVAVALICLGVAR…
379	Bradyrhizobium_elkanii_USDA_76	fig|398525.3.peg.2029	Bradyrhizobium elkanii USDA 76		414	a-proteobacteria	yes	MIDVTAADEASDDARARSNVWRLAAAQALTGANSAVIFATGSIVGATLAPDVSLATVPLSMYVLGLAAGTLPTGAISRAYGRRVAFIIGTFCGTLTGALGAWAILHSSFWLFCGATFLGGLYGAVAQSYRFAAADGASVAFRPKAVSWVMAGGVFAGVLGPQLVQWTMDIWPPYLFAFSFVMQALVALVAMAVLSGVDAPKPAAADLHGGRPLLEIAKQPRFIAAALCGVIAYPMMNLVMTSAPLAMKMCGLSVSDSNFGIQWHIVAMYGPSFFTGSLIARFGAPRIVALGLALEALAAMIGLSGISVPHFWATLFVLGIGWNFAFVGASALVLETHRPQERNKVQAFNDFLVFGMMAIGSFSSGQLLAHYGWNAVNMVVFPPVLLGLAVLSMASFAKR…
380	Bradyrhizobium_sp._BTAi1	fig|288000.8.peg.887	Bradyrhizobium sp. BTAi1		409	a-proteobacteria	yes	MIDLTVTEDTSDDARAARNVARLAVAQALTGANSAVIFATGAIVGATIAPSISLATVPISMYVVGLAAGTLPTGAISRRFGRCVAFLIGTGCGFLTGVLGCLAVLRGSFALFCLATFLGGLYGAVAQSYRFAAADGASAAFRPKAVSWVMAGGIFAGLLGPQLVQWTMDVWAPYLFAFSYLVQAAIALIAMGIVAGVDLPRPEAADLHGGRPLFEIVRQPRFLAAALCGTIAYPVMNLVMTSAPLAMQMCGLTVSDSNFGLQWHIVAMYGPSFFTGSLIARFGAQTIVALGLGLEAVAAMIGLSGLTAMHFWSTLVMLGVGWNFGFVGASALVLETHTSAERNKVQAFNDFLIFGLMALGSFSSGQLLAHFGWSAVNMVVFPPVLLGLCVLALVWSSKR…
381	Bradyrhizobium_oligotrophicum_S58	fig|1245469.3.peg.635	Bradyrhizobium oligotrophicum S58		428	a-proteobacteria	yes	MPPPPRTSGSAIAHPDIAMIDVTVSEDTTDDARARRNVARLAAAQALTGANSAVIFATGAIVGVTIAPSIGLATVPISMYVVGLAAGTLPTGAISRRYGRRAAFLIGTGCGAITGVLGCIAILRGSFALFCLATFLGGLYGAVAQSYRFAAADGASAAFRPKAVSWVMAGGIFAGLLGPQLVQWTMDVWQPYLFAFSYLVQAAVALIAMGIVAGVDLPKPAAADLHGGRPLSEIVRQPRFIAAALCGTIAYPVMNLVMTSAPLAMQMCGLTVSDSNFGLQWHIVAMYGPSFFTGSLIARFGAPAIVALGLGLEAVAAVIGLSGLTAMHFWATLVMLGIGWNFGFVGASALVLETHTSAERNKVQAFNDFLIFGLMALGSFSSGQLLAHFGWSAVNLVVF…
382	Bradyrhizobium_sp._ORS278	fig|114615.3.peg.6559	Bradyrhizobium sp. ORS278		404	a-proteobacteria	no	MIDLTVSDDTTDDARARRNVARLATAQALTGANSAVIFATGAIVGVTIAPNIGLATVPISMYVVGLAAGTLPTGAISRRYGRRAAFLIGTFCGAVTGVLGCFAILRGSFALFCLATFLGGLYGAVAQSYRFAAADGASAEFRPKAVSWVMAGGIFAGLLGPQLVQWTMDVWQPYLFAFSYLVQAAVALIAMGIVAGVDLPKPVAADLHGGRPLFEIVRQPRFIAAALCGTIAYPVMNLVMTSAPLAMQMCGLTVSDSNFGLQWHIVAMYGPSFFTGALIARFGAPVIVALGLALEAVAAIIGLSGLTAMHFWATLFALGVGWNFGFVGASALVLETHTSAERNKVQAFNDFLIFGLMALGSFSSGQLLAHFGWSAVNMVVFPPVLLGLCVLALVWSSKR…
383	Mesorhizobium_sp._WSM4349	fig|1040988.3.peg.1962	Mesorhizobium sp. WSM4349		415	a-proteobacteria	yes	MLDVTAANEVAADARVRANVVRLAAAQALTGANSAVIFATGSIVGATLAPDMSLATVPLSMYVLGLAAGTLPTGAISSRFGRRWAFIIGTGLGTLTGLLGCFAILHASFPLFCLATFLGGLYGAVAQSYRFAAADGASAAYRPKAVSWVMAGGVFAGVLGPQLVQWTMDVWQPYLFAFSFLVQAAVALIAMGIVAGVDMPKPAPADLHGGRPLLEIVTQPRFIAAALCGVISYPMMNLVMTSAPLAMKLCGLSVSDSNFGIQWHIVAMYGPSFFTGALIARFGARKIVAAGLLLEAGAAGIGLSGITAMHFWATLIVLGVGWNFSFIGASALVLETHRPQERNKVQAFNDFLVFGMMAIGSFSSGQLLASYGWSAVNMVVFPPVLLGLAVLSLASWTRR…
384	Bradyrhizobium_sp._WSM1253	fig|319003.3.peg.4575	Bradyrhizobium sp. WSM1253		415	a-proteobacteria	no	MLDVTAANEIAADARVRANVVRLAAAQALTGANSAVIFATGAIVGATLAPDVSFATVPISMYVLGLAAGTLPTGAISRRFGRRVAFIVGTGVGALTGLLGCFAILHASFPLFCLATFLGGLYGAVAQSYRFAAADGASAAYRPKAVSWVMAGGVFAGVLGPQLVQWTMDVWQPYLFAFSFLVQAAVALVAMGIVAGVDMPKPAAADLHGGRPLLEIVTQPRFIAAALCGVISYPMMNLVMTSAPLAMKLCGLSVSDSNFGIQWHIVAMYGPSFFTGALIARFGARKVVAAGLLLEAGAASIGLSGITAMHFWATLIVLGIGWNFSFIGASALVLETHRPQERNKVQAFNDFLVFGMMAIGSFSSGQLLASYGWSAVNMVVFPPVLLGLAVLSLASWTRR…
385	Bradyrhizobium_sp._WSM471	fig|319017.3.peg.7197	Bradyrhizobium sp. WSM471		415	a-proteobacteria	yes	MLDVTAANEIAADARVRANVVRLAAAQALTGANSAVIFATGAIVGATLAPDVSFATVPISMYVLGLAAGTLPTGAISRRFGRRVAFIVGTGLGALTGLLGSFAILHASFPLFCLATFLGGLYGAVAQSYRFAAADGASAAYRPKAVSWVMAGGVFAGVLGPQLVQWTMDVWQPYLFAFSFLVQAAVALIAMGIVAGVDMPKPAPADLHGGRPLLEIVTQPRFIAAALCGVISYPMMNLVMTSAPLAMKLCGLSVSDSNFGIQWHIVAMYGPSFFTGALIARFGARKVVAAGLLLEAGAAGIGLSGITAMHFWATLIVLGVGWNFSFIGASALVLETHRPQERNKVQAFNDFLVFGMMAIGSFSSGQLLASYGWSAVNMVVFPPVVLGLAVLSLASFARR…
386	Bradyrhizobium_japonicum_USDA_110	fig|224911.5.peg.1044	Bradyrhizobium japonicum USDA 110	Bradyrhizobium diazoefficiens USDA 110	415	a-proteobacteria	yes	MLDVTSANQIAADARVRANVVRLAAAQALTGANSAVIFATGAIVGATLAPDMSFATVPISMYVVGLAAGTLPTGAISRRFGRRAAFVIGTGLGALTGLLGSFAILHGSFALFCIATFLGGLYGSVAQSYRFAAADGASVAYRPKAVSWVMAGGVFAGVLGPQLVQWTMDVWQPYLFAFSFLVQAAVALVAMGIVAGVDMPKPAPADLHGGRPLLTIVTQPRFIAAALCGVISYPMMNLVMTSAPLAMKLCGLSVSDSNFGIQWHIVAMYGPSFFTGALIARFGAPKIVAAGLLLEAGAATIGLSGLTAMHFWATLIVLGVGWNFSFIGASALVLETHRPQERNKVQAFNDFLVFGMMAIGSFSSGQLLANYGWSAVNMVVFPPVVLGLAVLSLVSWARR…
387	Bradyrhizobium_sp._YR681	fig|1144344.3.peg.4808	Bradyrhizobium sp. YR681		415	a-proteobacteria	no	MLDVTSVDQIDADARVRANVVRLAAAQALTGANSAVIFATGAIVGATLAPDMSFATVPISMYVVGLAAGTLPTGAISRRFGRRAAFIVGTGLGTLTGVLGSFAILHASFALFCVATFLGGLYGAVAQSYRFAAADGASAAYRPKAVSWVMAGGVFAGVLGPQLVQWTMDVWSPYLFAFSFLVQAAVALVAMGIVAGVDMPKPAPADLHGGRPLLTIVSQPRFIAAALCGVISYPMMNLVMTSAPLAMKLCGLSLSDSNFGIQWHIVAMYGPSFFTGALIARFGAPRIVAAGLLLEAGAATIGLSGITAMHFWATLVVLGIGWNFSFIGASALVLETHRPQERNKVQAFNDFLVFGMMAIGSFSSGQLLANYGWSAVNMVVFPPVVLGLAVLSLVSWARR…
388	Bradyrhizobium_sp._S23321	fig|335659.3.peg.6817	Bradyrhizobium sp. S23321		415	a-proteobacteria	no	MLDVTSANEIDADARVRANVVRLAAAQALTGANSAVIFATGAIVGATLAPDMSFATVPISMYVVGLAAGTLPTGAISRRFGRRAAFVIGTGLGTLTGLLGSFAILHGSFALFCVATFLGGLYGAVAQSYRFAAADGASAAYRPKAVSWVMAGGVFAGVLGPQLVQWTMDVWQPYLFAFSFLVQAAVALIAMGIVAGVDMPKPAPADLHGGRPLLTIVTQPRFIAAALCGIVSYPMMNLVMTSAPLAMKLCGLSVSDSNFGIQWHIVAMYGPSFFTGALIARFGAPSIVAAGLLLEAGAATIGLSGITAMHFWATLIVLGVGWNFSFIGASALVLETHRPQERNKVQAFNDFLVFGMMAIGSFSSGQLLANYGWSAVNMVVFPPVVLGLVVLSLVSYARR…
389	Bordetella_bronchiseptica_RB50_1	fig|257310.1.peg.2451	Bordetella bronchiseptica RB50		397	b-proteobacteria	yes	MPSRSAQSSSNVLRLAAAQALAGANTTVVYATAAIIGEALAPSKSLATLPISVFVVGMAASTLPAGAVAQRHGRRAAFMLGTLCGVLLGLLAALGIYLESFALFCAAMAFGGAYAAVVLTFRFAAAECVEPHRKARALSTVLAGGVLAGVLGPQLVSYTMDAWSGHVFAGTYLAASAVAVLAAVVLGGVDLPRPARAAAAGGRPLRVIARQPRFIAAVVCGVVTYMLMNFLMTSAPLAMRMHGLSQHASNLGVQWHVIAMYAPSFVAGGLITRHGAVPVVAAGLLLTAAAAVVGLAGMDAWHFWVSLTLLGVGWNFGFAGASAMVLECHLPQERTRVQAANDFIIFGTMVVGSFVSGDLLMRYGWEVVCWLALPPLAVAAFALRWFKPLPAGAAGSA
390	Bordetella_parapertussis_12822_1	fig|257311.1.peg.1329	Bordetella parapertussis 12822		397	b-proteobacteria	yes	MPSRSAQSSSNVLRLAAAQALAGANTTVVYATAAIIGEALAPSKSLATLPISVFVVGMAASTLPAGAVAQRHGRRAAFMLGTLCGVLLGLLAALGIYLESFALFCAAMAFGGAYAAVVLTFRFAAAECVEPHRKARALSTVLAGGVLAGVLGPQLVSYTMDAWSGHVFAGTYLAASAVAVLAAVVLGGVDLPRPARAAAAGGRPLRVIARQPRFIAAVVCGVVTYMLMNFLMTSAPLAMRMHGLSQHASNLGVQWHVIAMYAPSFVAGGLITRHGAVPVVAAGLLLTAAAAVVGLAGMDAWHFWVSLTLLGVGWNFGFAGASAMVLECHLPQERTRVQAANDFIIFGTMVVGSFVSGDLLMRYGWEVVCWLALPPLAVAAFALRWFKPLPAGAAGRA
391	Ralstonia_solanacearum_GMI1000_1	fig|267608.1.peg.2316	Ralstonia solanacearum GMI1000		399	b-proteobacteria	yes	MFNSRLNPDVLRLASSQALAGANSTVIFATGAIIGHMLAPSPALATVPVSIFVVGMAAATLPVGVVTRRYGRKTSALFGSVCGVTVGLLAALALVIQSFSLFCVAMLFGGAYAAVVLTYRFAAAECVPAEHRARAMSTVLAGGVAAGVLGPQLVTATMNLWSPHAYAVTYLASAGTAVLSAIVLQGVRFEHQPPVSAHAHGRPSSDIMRQPRFVVAMLCGVVSYMMMNFMMTSAPLAMELCGIPRVHANYGIEIHVIAMYAPSFFTGRLIARFGAPRVSLAGLALIALAATTGMTGVSVNHFWVALLLLGLGWNFGFLGASATVLTCHTPAEGPRVQSIYDFVVFGAMVVGSFVSGGLLATYGWPLVCGLILPPVLVAAVSLFWLRRVHVPTDPLAQRG
392	Ralstonia_solanacearum_GMI1000_2	fig|267608.1.peg.3869	Ralstonia solanacearum GMI1000		399	b-proteobacteria	yes	MSTSRFNRHVLRLAAAQALAGANSTVVYATGAIIGNMLAPSPALATVPVSIFVVGMAAATLPVGAVARRYGRKIAALLGNACGVIVGLLAALALVIQSFNLFCVAMLFGGAYAAVVLTFRFAAAECVPPEDRPRAMSTVLAGGIAAGVLGPQLVTATMNRWPPHAYAVTYLASAGAAALSAIVLLGVRFEHQPPISARVQGRPSSAIVRQPRFVVAMLCGVVSYMMMNFMMTSAPLAMELCGISRAQANDGIEIHVVAMYAPSFFTGRLISRFGAPNVSLAGLALMALAAITGMTGLAVDHFWGALMLLGLGWNFGFLGASAMVLACHTPAEGPRVQSIYDFVVFGAMVVGSFASGGLLTTFGWSLVCGLILPPVLIAAASAFWLRGKTPRTGQQASSD
393	Methylobacterium_nodulans_ORS_2060_1	fig|460265.11.peg.785	Methylobacterium nodulans ORS 2060		345	a-proteobacteria	yes	MVGMAVCTLPAGFVAQRYGRRAAFLTGTACGVLVGLLAAAAIVLGAFWLFCVATFFGGAYAAVVLSLRFAAADCVPPARRPRALSAVMAGGVAAGVIGPQLVTSTMNLWPPHLFAVTYLAQAGVAVLSAIVLAGVRLPMPLAADRAGGRPLIAIARQPRFITAVICGAVSYMLMNFVMTSAPLAMRLCGLPQEASNLGLQWHVIAMYGPSFVTGRLIARLGAPWIILAGLALTAASAAVGLTGVDMANFWLTLILLGIGWNFGFVGASALVLECHRPEERARVQSLNDFIVFGMMVLGSFSSGSLLTSYGWTMICWVTFPPLVLAAVTLVMTASFRSPSIDHLRS
394	Azospirillum_lipoferum_4B	fig|862719.3.peg.661	Azospirillum lipoferum 4B		410	a-proteobacteria	yes	MPQAEATPADGGLVSTSVGRSEVGNVARLVVAQALAGANAVVVYATGAIVGNTLAPSPALATLPISIFVVGMAVCTLPAGTIARLYGRRAAFLAGTGCGVLVGLLSWLAILLGSFWLFCAAMIFGGAYAAVVLSFRFAAADCTPPERRPRAMSAVMAGGVVAGVFGPQLVTHTMNLWPPYLFAATYLAQAAVAALSALVLLGVRLPKPTSAEVAGGRPVSLILRQPRFITAVICGVVSYLLMNFVMTAAPLAMRLCGLSQESANLGLQWHVIAMYAPSFFTGRLITRFGATRLVAAGLALIAASSAVGLMGLEEAHFWVSLILLGVGWNFGFLGASALVMECHRPEEKTRVQSLNDFIVFGTMAFGSFASGGLLTGYGWETVLWISFLPLALATAALMV…
395	Methylobacterium_radiotolerans_JCM_2831	fig|426355.14.peg.2836	Methylobacterium radiotolerans JCM 2831		386	a-proteobacteria	no	MVRLAVAQALAGANSTVVFATGAVVGNMLAPSKVLATLPISIFVVGMAACALPTGSIARRYGRRTVFMVGTGCGVLVGLLSAWAIVAADFWLFCAAMFLGGAYAAVVFSFRFAAADCVPAERRPRALSAVMAGGVFGGVIGPQLVTHTMNLSPPHLFAATFLAQAAVAGAAALVLAGVRLPRPAAETVSGGRPLAVILAQPRFVIAVICGAVSYLLMNFVMTAAPLAMRLCGHAQEDANLGLQWHVIAMYGPSFFTGRLITRFGASRVVATGLALTGAAALVGLAGADVGHFWLSLVLLGVGWNFGFVGASAMVLDCHRPEERTRVQSINDFIVFGMVALGSFSSGGLLTSYGWDTVLWVSFAPLALAATALARTTARGAPRPGGA
396	Methylobacterium_nodulans_ORS_2060_2	fig|460265.11.peg.79	Methylobacterium nodulans ORS 2060		386	a-proteobacteria	yes	MARLAIAQALAGANSTVVYATGAIVGNMLAPSPVLATLPISIFVVGMAACTLPAGAIARRHGRRAAFLAGTGCGVLVGLLSALAIVSGSFWLFCAATFFGGAYAAVVLSFRFAAADCVSPEQRPRALSAVMAGGVFAGVIGPQLVTHTMDLWPPYLFAATFLAQAVVAAVSALVLLGVRLPMPSAAETSRGRPLGAIARQPRFITAVICGVVSYLLMNFLMTAAPLAMHLCGLSQEDANLGLQWHVIAMYAPSFVTGRLIARFGAPRVVAAGLALTAASAAVGLAGVDVAHFWLTLVLLGVGWNFGFVGASALVLECHRPEERTRVQSLNDFIVFGTMALGSFSSGGLLASYGWDVVLWISFLPILLAVGALVWTAAVRTTNTRLG
397	Methylobacterium_sp._4-46	fig|426117.7.peg.1503	Methylobacterium sp. 4-46		367	a-proteobacteria	yes	MAPSPVLATLPISIFVVGMAACTLPAGAIARRHGRRAAFLAGTGCGVLVGLLSALAIVLGSFWLFSLGTFFGGAYAAVVLSFRFAAADGVRPERRPRALSAVMAGGVFAGIIGPQLVTHTMSLWPPYLFAATFLAQAAVAAVSALVLLGVRLPMPTAQELASGRPLGVIARQPRFITAVICGVVSYLLMNFLMTSAPLAMHLCGLSQEDANLGLQWHVIAMYGPSFFTGRLITRVGAPRVVATGLALTAVSAGVGLAGVDVAHFWIALVMLGVGWNFGFVGASAMVLECHRPEEKARVQSLNDFAVFGTMAVGSFSSGGLLSRYGWDVVLWISFLPLVAAVGALAWSAVRASGARQVADVAGRSSAL
398	Methylobacterium_sp._WSM2598	fig|398261.3.peg.4302	Methylobacterium sp. WSM2598		419	a-proteobacteria	yes	MSHAEAGPASGPAPARPARSDTGNVLRLAIAQALAGANSTVVYATGAIVGSMLAPSPVLATLPISIFVVGMAACTLPAGAIARRHGRRAAFLAGTGCGVLVGLLSALAIVLGSFWLFSLGTFFGGAYAAVVLSFRFAAADCVRPERRPRALSAVMAGGVFAGIIGPQLVTHTMSLWPPYLFAATFLAQAAVAAVSALVLLGVRLPMPTAQELASGRPLGVIARQPRFITAVICGVVSYLLMNFLMTSAPLAMHLCGLSQEDANLGLQWHVIAMYGPSFFTGRLITRVGAPRVVATGLALTAVSAGVGLAGVDVAHFWIALVMLGVGWNFGFVGASAMVLECHRPEEKARVQSLNDFAVFGTMAVGSFSSGGLLSRYGWDVVLWISFLPLLAAVGALAWS…
399	Rhizobium_sp._BR816_3	fig|48291.4.peg.6535	Rhizobium sp. BR816	Ensifer sp	408	a-proteobacteria	yes	MSEITASNVLEPDASSYYAAARGNLARLTIAQALGGANSAVVYSTGAIVGNTLAPTPALATMPISMFVVGMALSTLPAGAIAQRYGRRTAFLVGTGCGVLVGLLAAFAVVIGSFWLYCAATLFGGAYAAVVLSFRFAAADCVPAERRPRALSFVMAGGVFAGVIGPQLVNNTMYLSMPYMFAASYLAQAAVAAVSALLLIGVRLPTPTRVEAAGGRPLGVIARQPRFITAVICGVVSYLLMNFLMTAAPLAMQLCGLSQESSNLAIQWHVIAMYAPSFFTGRLITRFGAPSLVMTGLVLTGISAAVGLTGVDVAHFWITLIVLGVGWNFGFLGASALVLECHRPEEKARVQSLNDFAVFGTMTLGSFLSGGLLTAYGWNVILALSFIPLVLALLALGGT…
400	Burkholderia_rhizoxinica_HKI_454	fig|882378.3.peg.2337	Burkholderia rhizoxinica HKI 454	Paraburkholderia rhizoxinica HKI 454	409	b-proteobacteria	no	MSEVSAGTTIDASSSALYARAKGNVARLTIAQALAGANSTVIYATGAIVGNTLAPSHALATLPISVFVVGMAASSLPAGAIAQRWGRRAAFMIGAGCGVLAGLLAAWAVMLGSFWLFCVATFFGGAYAAVVLSFRFAAADCVPHDQRSRALSFVMAGGVFAGVIGPQLVTGTMSLWTPYPFAATFLAQAGVGVLSAFLLQGVRLPRPTMTEVAGGRPITTIVRQPQFVTAVICAVVSYLLMNFLMTAAPLAMQMCGLSQASSNLGVQWHVIAMYAPGFFTGTLIVRFGAGRVVTAGLALIALSAATGLLGVEVAHFWLTLILLGVGWNFGFVGASALVLECHRPEEKVRVQSLNDFIVFGTMAFGSFLSGGLLTAYGWHTVLWLSFVPLALAALVLAGF…
401	Burkholderia_vietnamiensis_strain_G4	fig|269482.4.peg.536	Burkholderia vietnamiensis strain G4	Burkholderia vietnamiensis G4	409	b-proteobacteria	no	MSEINAGSMAEVPSSSLYPHAKGNVTRLTVAQALAGANSTVIYATGAIVGNTLAPSHALATLPISVFVVGMAVSSLPAGVIAQRRGRRTAFLSGAACGVLAGLLAAWAVMLGSFWLFCASTFFGGAYAAVVLSFRFAAADCVPLERRSRALSLVMAGGVFAGVIGPQLVTWTLNIWTQYTFAATFLAQAAVALFSAFVLQGVRIPMPAAAEKDAGRPLGIIVRQPRFVTAVICAVVSYLLMNFLMTAAPLAMQMCGLSQTSSNLGIQWHVIAMYAPGFVTGRLIARFGTYPVVIAGLGLTALSVVSGLTGVDVPHFWLSLTLLGIGWNFGFVGASALVLECHRPEEKARVQSLNDFVVFAVTAFGSFLSGNLLSTYGWNTVLELSFIPLALAVLALIGS…
402	Pusillimonas_sp._T7-7	fig|1007105.3.peg.2285	Pusillimonas sp. T7-7		413	b-proteobacteria	yes	MSEAEAASLNSIPASSELTKREQRGNIARLTIAQALAGANAVVVYATGSIIGHTLAPDTSLATLPISIFVVGMAACILPAGAIARRHGRRAAFLAGTGCGVLVGVLAAIAVVLSSFWLFCLATFFGGAYAAVILSFRFAAADGVEPARRARALSFVMGGGVVAGVIGSQLVTYTMHLWPPHLFAVTYLAQAVVAALSALVLFGVRLPMPTAEEAAGGRPLGVIARQPLFITAVICGTVSYLLMNFLMTAAPLAMQLCGLTQESSNLGLQWHVIAMYGPSFFTGRLITRFGAKRVVMAGLGLTALAAAVGLTGIDVAHFWLTLILLGVGWNFGFIGASALVLECHRPEEKTRVQSFNDFIVFGMMAVGSFASGGLLAAYDWSVVLWVSLFPLALAVGTLV…
403	Achromobacter_xylosoxidans_A8_2	fig|762376.5.peg.3688	Achromobacter xylosoxidans A8		407	b-proteobacteria	yes	MSASTPAPSAAPSAELTPEAQRGNIARLTIAQALAGANAVVVYATGAIVGDMLAPDKALATLPISIFVVGMAACILPMGAIARRYGRRAAFLTGTACGVLVGLLAAAAIVLSSFWLFCLGTFFGGAYAAVVLSFRFAAADGVTPARRARALSFVMGGGVLAGVVGPQLVTYTMYLWPVHMFAATYLVQAAVAAISALVLLGVSLPMPSAAEVAGGRPLALIARQPRFITAVICGAVTYMLMNFLMTAAPLAMHICGHTQESANLGLQWHVIAMYGPSFFTGRLITRFGAGRIVTAGLVLTGLSAAIGLTGIDVAHFWVTLILLGLGWNFGFVGASALVLECHRPEEKTKVQSLNDFIVFGTMAVGSFASGGLLAAYDWATVLWVSFIPLAIAAIALLAG…
404	Bordetella_petrii_DSM_12804_2	fig|340100.3.peg.384	Bordetella petrii DSM 12804		401	b-proteobacteria	yes	MNDPATELSRREQRGNIARLTIAQALAGANSVVVYATGAIIGDMLAPNKTLATLPISIFVVGMAACILPMGAIARRYGRRTAFLAGTVCGVLVGLLAAAAVVMGSFWLFCLATFFGGAYAAVVLSFRFAAADGVAPSLRARALSFVMGGGVVAGIVGPTLVTYTMYLWSPHLFAATFLVQALVAAISAAVLAGVRLPTLTAAQVAGGRPIGVIARQPLFITAVICGAVSYMLMNFLMTAAPLAMHLCGHSQESANLGLQWHVIAMYAPSFFTGRLITRFGAGKIVSAGLLLTGISATVGLTGIDVAHFWLTLILLGLGWNFGFVGASALVLECHRPEEKTRVQSLNDFIVFGTMAVGSFASGSLLAAYDWNTVLWVSFAPLALAVVALVVAARYRNAAA…
405	Alteromonas_sp._S89	fig|1042377.3.peg.2756	Alteromonas sp. S89	Microbulbifer agarilyticus S89	421	g-proteobacteria	yes	MNDVTEQTVRPTAACVGDASLLSAREQSGNIWRLAIAQALAGANSVVAYATGAIVGAELAPASWLATLPLSIFVVGMALCILPFGAVAGRYGRRAAFLLGAGAGILAGVLGTYAILLGGVAGFWLFCGSTFFGGAYAAVVLSFRFAAADAVAPSRKARALSLVMAGGVAAGVVGPQLVTWTMHLWAGHVFAVTFMAQAAVAALSAIILFGVRLPKPVSTLRSGGRSLGVIARQPRFIAAAACGAISYTLMNFLMTAAPLAMHIHGHSTESSNLGLQWHVIAMFGPSFFTGSLIARFGAERVMMVGLLLIGLSAAVGLTGVAVMHFWVTLVLLGLGWNFGFLGASALVLECHSDSEKTRVQSLNDFIVFGLMALGSFASGGLLSTYGWNAVLWVSFAPLL…
406	Acidovorax_sp._MR-S7_1	fig|1268622.3.peg.1340	Acidovorax sp. MR-S7		400	b-proteobacteria	yes	MLPEEVQTGNIWRLSIAQALAGANSVVVYATGAIVGDMLAPAPMLATLPISIFVVGMAACILPVGVVARRHGRRAAFLAGTGAGVLAGLLATLAVVVGSFWLFCLATFFGGSYAAVVLSFRFAAADGVASERRPRALSLVMAGGVAAGVVGPQLVTWTMDLWPPHMFAATFLVQAAVAVASALILLGVRLPMPSAQELAGGRPLGEIARQPRFVAAAVSGAVSYMLMNFLMTAAPLAMHICGHSQASANLGLQWHVIAMYGPSFFTGSLIARFGAGRVATAGLALTGLSAAVGLGGIDVAHFWATLVLLGLGWNFGFLGASALVLECHRPEEKTRVQSLNDFIVFGLMAIGSFSSGGLLSAYGWNTVLSVSFVPLALAVAALAAAMKRSAANAIRQDTRP
407	Alicycliphilus_denitrificans_BC	fig|596153.3.peg.172	Alicycliphilus denitrificans BC		409	b-proteobacteria	yes	MTSTTTTPMGDLSAVLPEKVQSSNIWRLSVAQALAGANSVVVYATGAIVGNMLAPTPMLATLPVSIFVVGMAACTLPVGAIARRFGRRTAFLAGTGAGVLTGLLAMLAIIQGWFWLFCLATFFGGSYAAVVLSFRFAAADGVAPARRPRALSLVMAGGVAAGVVGPQLVTWTMDLWPPHMFAATFLVQAAVAAVSALILLGVHLPMPTAQEIAGGRPLAEIARQPRFVAAAIGGAVSYLLMNFLMTSAPLAMRICGHSQESANLGLQWHVIAMYAPSFFTGHLIARFGAGRMAIVGLLLTGLSAAVGLGGIDVAHFWATLVLLGLGWNFGFLGASALVLECHRPEERTRVQSLNDFIVFGLMAIGSFLSGSLLSAYGWNAVLWVSFVPLVLAVVALAAA…
408	Acidovorax_sp._JS42_1	fig|232721.5.peg.1483	Acidovorax sp. JS42		409	b-proteobacteria	yes	MTDNGTASIGGASDELPEKVQSGNIWRLSIAQALAGANSTVLYATGAIVGDMLAPVPVLATLPISIFVVGMAACILPAGAIARRHGRRTAFLVGTGAGVLTGLLGMLAVIIGSFWLFCLATFLGGGYAAVVLTFRFAAADGVAPDRRARALSLVMAGGVAAGVVGPQLVNYTMNMWPPYMFAATFLAQGAVAAVSALILLGVRLPMPTAAEVAGGRPLAVIARQPRFVAAAITGAVTYMLMNFLMTAAPLAMHMCGHSQESANQGIQWHVIAMYGPSFFTGSLIKRFGAGRVATVGLLLTGLSAAVGLAGIDVAHFWATLILLGLGWNFGFLGASAMVLECHRPEEKTRVQSLNDFIVFGLMAVGSFLSGGLLSTYGWTTVLWVSFIPLALAVLSLAVA…
409	Xanthomonas_campestris_pv._vesicatoria_str._85-10	fig|316273.10.peg.2593	Xanthomonas campestris pv. vesicatoria str. 85-10		311	g-proteobacteria	no	MLTGLLGMLAVIIGSFWLFCLATFLGGGYAAVVLTFRFAAADGVAPDRRARALSLVMAGGVAAGVVGPQLVNYTMNMWPPYMFAATFLAQGAVAAVSALILLGVRLPMPTAAEVAGGRPLAVIARQPRFVAAAITGAVTYMLMNFLMTAAPLAMHMCGHSQESANQGIQWHVIAMYGPSFFTGSLIKRFGAGRVATVGLLLTGLSAAVGLAGIDVAHFWATLILLGLGWNFGFLGASAMVLECHRPEEKTRVQSLNDFIVFGLMAVGSFLSGGLLSTYGWTTVLWVSFIPLALAVLSLAVALRRKPVSLAG
410	Bordetella_pertussis_Tohama_I_1	fig|257313.1.peg.2298	Bordetella pertussis Tohama I		413	b-proteobacteria	yes	MTHDRIASMPDLTGILPDRVQRGNIWRLSIAQALAGANSVVVYATGAIVGDMLAPSPMLATLPISIFVVGMAACILPAGAIARRHGRRAAFLAGTLAGVLTGLLAMAAVIMGGFWLFCLATFFGGCYAAVVLSFRFAAADGVAPERRARALSLVMAGGVAAGVVGPQLVTWTMDWWPPHMFAATFLVQAAVAAASALILLGVRLPMPGAAEMASGRPLAEIARQPRFVAAVVCGAVSYMLMNFLMTAAPLAMHLCGHSQQSANLGLQWHVIAMYAPSFFTGSLIVRFGALRMATAGLVLTGLSAAIGLAGVDVAHFWWSLILLGLGWNFGFLGASALVLECHRPEEKTRVQSLNDFIVFGLMALGSFSSGGLLSAYGWNTVLWVSFVPLVVAAVALVLV…
411	Pseudomonas_stutzeri_DSM_10701	fig|1123519.7.peg.1042	Pseudomonas stutzeri DSM 10701		413	g-proteobacteria	yes	MNHRHAVPADASGVLPENVQRGNIWRLAIAQALAGANTVVVYATGAIVGDMLAPTPVLATLPISIFVVGMAACILPVGAIARRHGRRAAFLAGTGAGVLTGLLAMLAVILGWFWLFCLATFFGGGYAAVVLSFRFAAADGVAPKRRARALSFVMAGGVAAGVVGPQLVTWTMDWWPPHMFAATFLVQAAVAALSALILLGVRSPTPTTAEIAGGRPLAVIALQPRFVAAAICGAASYLVMNFLMTAAPLAMHISGHSQTSANLGLQWHVIAMYAPSFFTGSLIARFGAMRVATVGLLLTGLSAAIGLGGIEVMHFWWMLVLLGIGWNFGFLGASALVLECHRPEEKTRVQSLNDFIVFGLMAIGSFLSGGLLAGYGWDTVLWVSFAPLAIAFTGLLVAE…
412	Pusillimonas_noertemannii_BS8_1	fig|1231391.4.peg.2088	Pusillimonas noertemannii BS8		414	b-proteobacteria	yes	MTDTTLTADPSSSLLPESTQRGNIWRLSIAQALAGANAIVVFATGSIVGNMLAPTPMLATLPISIFVVGMAACILPVGAIARRYGRRTSFLVGTAAGALAGLLATVAVLQAGFWLFCLSTFFAGSYAAVVLSFRFAAADGVEPKRRARALSLVMAGGVAAGVVGPQLVTWTMDMWPPYMFAATYLVQAAAAALSALILLGVRLPMPTAAEVAGGRPLSVIARQPRFVAAVVCGSVSYMLMNFLMTAAPLAMHLCGHSQESANLGLQWHVIAMYGPSFFTGSLITRFGAGRVASVGLLLTALSAAVGLGGIDVMHFWWMLVLLGVGWNFGFLGASSLVLECHRPEEKTRVQSLNDFIVFGLMAIGSFSSGGLLSAYGWDMVLWVSFVPLVLAVVALALAM…
413	Bordetella_avium_197N	fig|360910.3.peg.595	Bordetella avium 197N		237	b-proteobacteria	no	MNLWPPHLFAATFLAQAAVAAISAFILLGVRLPAPTAAEVAGGRPLSQIARQPRFIAAVIAGAVSYMLMNFLMTAAPLAMYICGHSQESANLGLQWHVIAMYAPSFFTGRLISRFGAGRVATMGLVFIGVAAAVGLGGIDVMHFWWSLILLAVGWNFGFLGASALVLECHRPEEKTRVQSLNDFIVFGLMAIGSFSSGGLLSAFGWNTVLWVSFIPLALSFAALGIAMRKTTLAMNR
414	Tetrathiobacter_kashmirensis_WT001	fig|1036672.3.peg.1701	Tetrathiobacter kashmirensis WT001	Advenella kashmirensis WT001	387	b-proteobacteria	yes	MSTAQALAGANSVVVYATGSIVGENLAPTPMLATLPISIFVVGMAACILPVGKIAQRHGRRAAFLVGTGAGVLTGLLAMVAVIQAWFWLFCLATFFGGSYAAVVLTFRFAAADGVEKARRARALSLVMAGGVVAGVIGPQLVTWTMDMWVPYKFAATFLVQAVVAALSAVLLLGVRLPAPTVTEQTGGRPLSVIASQPRFIAAAISGAVAYMLMNFLMTSAPLAMHISGHSQESANLGLQWHVIAMYAPSFFTGNLISRFGAGRVAAVGLLLTGLSAIVGLGGIDVAHFWGSLILLGVGWNFGFLGASALVLECHRPEEKTRVQSLNDFIVFGLMAAGSFSSGGLLSVYGWNTVLWVSFIPLVLAVVTLALARRKRAPVLSVQEESR
415	Cronobacter_sakazakii_ATCC_BAA-894	fig|290339.8.peg.3959	Cronobacter sakazakii ATCC BAA-894		402	g-proteobacteria	no	MSAEVTLPVGQQNRNIFRLATAQALAGANSVVFYATGAIVGDAMAPDQALATLPLTIFVVGMAALILPFGVLARRYGRRAAFMAGTSTGVLTGLTAALAVVLGSFWLFCIAGFMSGAYAAVAVSFRFAATDGVARERRARALSLVMGGGVAAGIVGPMLVNGTMDLWPPYTFAATYLAQALVAAVSAVVLWGVKAPDPVAPEHQVRGRPLRDIVRQPGFSRTVFSGAVAYMVMNFLMTATPLSMHMHGLSLQDANLGIQWHVIAMYAPGFFTGKLITRFGATRIAALGLAISALSVAAGLAGTAVGHYWLLLILLGVGWNFGFTGASAQILDYHRPEEKTRVQSLNDFVVFGVMIVGSFSSGALLTLVGWNAVLWCSLVPLVVAMIALLAEKRRAAASL…
416	Cronobacter_turicensis_z3032	fig|693216.3.peg.4002	Cronobacter turicensis z3032		401	g-proteobacteria	no	MRAEVTLPVGQQNRNIFRLATAQALAGANSVVFYATGAIVGDAMAPDQALATLPLTIFVVGMAALILPFGALARRYGRRAAFMAGTSTGVLTGLTAAFAVVLGSFWLFCFAGFMSGAYAAVAVSFRFAATDGVAGERRARALSLVMGGGVAAGIVGPMLVNGTMDLWPPYTFAATYLAQALVAAVSAAVLWGVKAPDPVAAEHQVRGRPLREIVRQPGFSRTVFSGAVAYMVMNFLMTATPLSMHMHGHSLQDANLGIQWHVIAMYAPGFFTGKLITRFGASRIAALGLAISALSVAAGLAGTGVGHYWLLLILLGLGWNFGFTGASAQIIDYHRPEERTQVQSLNDFVVFGVMMVGSFSSGALLTLVGWNAVLWSSLVPLVIAMVALMTEKRRAAASL…
417	Edwardsiella_tarda_C07-087	fig|1288122.3.peg.3361	Edwardsiella tarda C07-087	Edwardsiella piscicida C07-087	400	g-proteobacteria	no	MDNPIGVTLSLRQQNKNILCLAAAQALAGANSVVFYAIGAIVGHRLAPYDTLSTLPITLFVTGMAACILPFGYLAKQYGRKAAFMAGTALGTLAGLTAALAVFIASFELFCLAALMGGAYAAVSLSFRFAAADGVGPERRALALSLVMAGGVAAGVIGPSLIGGSLALWPAYPLVAAFIAQALAAAAAALVLRRVSVPPVSEQAPAMRRSLRSIARQPGLMRTVFCAAVSYTVMNFLMTAAPLSMHMHGLSLHASTLGIQWHVIAMYAPGFITGRLINRFGAESISTAGLAITLLAILTGFSGQEVMHYWLSLILLGLGWSLGFTGASANLLNYHRPEERIRVQSLNDFIIFSLMIVGSFLSGVLLNSAGWHAVLWGSLIPVSVALWVMLAGMAHRRRTG
418	Dickeya_dadantii_Ech586	fig|590409.4.peg.3036	Dickeya dadantii Ech586	Dickeya zeae Ech586	396	g-proteobacteria	no	MNTEIALSASQQNSNILRLATAQALAGANSVVFYTTGAIVGNAIAPDRTLATLPITVFVLGMAACILPFGALAKKQGRKAVFMAGTGAGIATGLTAALAVVMGSFLLFCLAAFMGGAYAAVALSFRFAATDGVAKERQARALSLVMGGGVLAGVIGPMLVTSTMNFWPPHTFAITFIAQALVAAVSALVLLGVTSPKPVAHTQAGGRPLREIVRQPGFSRTVFSGAVSYMVMNFLMTAAPLSMHMHDISQHASNLGIQWHVIAMYAPGFFTGKLIHHFGARRIGAAGLFITGLSVMAGLAGTDVMHYWLSLILLGIGWNFGFTGASAKIIDYHRPEEKTQVQSFNDFIVFGVMIVGSFSSGALLNLFGWNAVLWGSLVPVIAAFLTSVMVSRAKAA
419	Serratia_marcescens_FGI94	fig|1249634.3.peg.3206	Serratia marcescens FGI94		398	g-proteobacteria	no	MQTESTLPLKDQQRNILRLATAQALAGANSVVFYATGAIVGNAIAPDASLATFPITMFVLGMAACILPFGVLARKYGRKAAFMAGTGAGMVTGLAAALAVVIGSFALFCLAAFLGGAYAAVALSFRFAATDGVDKARRARALSLVMGGGVAAGVIGPMLVTSTMDLWPPHTFAITYVAQALVAALSAWVLTGVKAAEPVAAAKSGGRPLREIVRQPGFLRTVFSGAVTYMIMNFLMTAAPLSMHMHGISQQAANLGIQWHVIAMFGPGFFTGRLINRFGAMPVAAAGLLMTGLSVVVGLSGTEIAHYWLSLILLGIGWNFGFTGASTKIIDFHRPEEKTQVQSLNDFVVFGVMIVGSFSSGALLNLFGWNAVLWGSLLPVALALLTLIPGRQKAVARE
420	Pantoea_vagans_C9-1	fig|712898.3.peg.4070	Pantoea vagans C9-1		220	g-proteobacteria	no	MAVISAFILNGVKTTEPAGAIRTGGRPLREIVSQPGFARTVFSGAVTYMVMNFLMTAAPLSMHMHGISQQASNLGIQWHVIAMYGPVFFTGKLINRFGAMRIAAAGLLITACSVLAGLSGTDIFHYWLSLILLGLGWNFGFTGASAKIIEYHRPEEKTQVQSLNDFVVFGVMIVGAFSSGALLSLYGWNAVLWGSLIPIGLAFLGIIKELRAKKQDKLSF
421	Salmonella_enterica_subsp._enterica_serovar_Senftenberg_str._SS209	fig|1147753.3.peg.3089	Salmonella enterica subsp. enterica serovar Senftenberg str. SS209		400	g-proteobacteria	no	MTLEHTLPVAAQNNNIIRLSLAQALAGANSVVFYATGAIVGNAIAPSGALSTLPITIFVLGMAACILPFGALAKKKGRKAAFMVGTGAGVITGLIAALAVFISSFLLFCLAAFLGGAYAAVALSFRFAATDGVTSERRARALSLVMGGGVVAGVIGPMLVTGTMNLLPPHTFVITFIAQALVATISAFILKGVIPAEPAVAAKSGGRSLKEIVRQPGFLKTVFSGAVAYMVMNFLMTAAPLSMHMHGISQQASNLGIQWHVIAMYGPGFFTGRLINRFGALRISATGLLITAGSVLAGLCGTDIFHYWLSLILLGVGWNFGFTGASAKIIDYHRPEEKTQVQSLNDFVVFGVMIVGSFSSGALLNLYGWNAVLWGSLIPVGIAFLCILKRSHKTVVVKHE
422	Klebsiella_sp._1_1_55	fig|469608.3.peg.647	Klebsiella sp. 1_1_55		392	g-proteobacteria	no	MLPLAVQNKNILRLAAAQALAGANSVVFYATGAIVGNAIAPSPSLATLPITLFVLGMAASILPFGALARTRGRKAAFRLGTGAGMVTGLAAALAVVLNSFLLFCLAAMLGGAYAAVALSFRFAATDGVAPARRARALSLVMGGGVAAGIIGPMLVTGTMHLWPAHTFAVTFLAQALVAVLAAFLLRGVTPAEPTAASVRGGRPLREIVRQPGFATTVFSGAVAYMVMNFLMTAAPLSMHMHGLSQQAANLGIQWHVMAMYGPGFFTGRLIQRFGAVRMAAAGLLITAASVAVGLSGLGVYHYWLSLILLGIGWNFGFTGASAKIIDFHRPEEKTQVQSLNDFLVFGVMIVGSFSSGVLLNAFGWNAVLWGSLVPVAVALLTLLLRPLSPPRA
423	Klebsiella_pneumoniae_342	fig|507522.6.peg.2382	Klebsiella pneumoniae 342		392	g-proteobacteria	no	MLPLAVQNKNILRLAAAQALAGANSVVFYATGAIVGNAIAPSPSLATLPITLFVLGMAASILPFGALARTRGRKAAFRLGTGAGMVTGLAAALAVVLNSFLLFCLAAMLGGAYAAVALSFRFAATDGVAPARRARALSLVMGGGVAAGIIGPMLVTGTMHLWPAHTFAVTFLAQALVALFAAILLKGVTPAEPTAASVRGGRPLREIVRQPGFATTVFSGAVAYMVMNFLMTAAPLSMHMHGLSQQAANLGIQWHVMAMYGPGFFTGRLIQRFGAVRMAAAGLLITAASVAVGLSGLGVYHYWLSLILLGIGWNFGFTGASAKIIDFHRPEEKTQVQSLNDFLVFGVMIVGSFSSGVLLNAFGWNAVLWGSLVPVAVALLTLLLRPLSPPRA
424	Klebsiella_variicola_At-22	fig|640131.3.peg.2178	Klebsiella variicola At-22		392	g-proteobacteria	no	MLPLAVQNKNIFRLAAAQALAGANSVVFYATGAIVGNAIAPSPSLATLPITLFVLGMAASILPFGALARTRGRKAAFRLGTGAGMVTGLAAALAVVLNSFLLFCLAAMLGGAYAAVALSFRFAATDGVAPARRARALSLVMGGGVAAGIIGPMLVTGTMRLWPAHTFAVTFLAQALVALLAAILLKGVTPAEPTAASVRGGRPLREIVRQPGFATTVFSGAVAYMVMNFLMTAAPLSMHMHGLSQQAANLGIQWHVMAMYGPGFFTGRLIQRFGAVRMAAAGLLITAASVAVGLSGLGVYHYWLSLILLGIGWNFGFTGASAKIIDFHRPEEKTQVQSLNDFLVFGVMIVGSFSSGVLLNAFGWNAVLWGSLVPVAVALLTLLLRPLSPPRA
